# Supplementary material for: Quantitative trait loci (QTL) analysis of leaf related traits in spinach (Spinacia oleracea L.)
Source: BMC Plant Biol. 2021 Jun 24;21:290. doi: 10.1186/s12870-021-03092-5 (PMC8223354; doi:10.1186/s12870-021-03092-5)
Supplement: Supplementary file 1 — Additional file 1:Table S1. The information of 4080 SLAF markers in 147 individuals of BC1 population from 2015 (XLSX). [file 12870_2021_3092_MOESM1_ESM.xlsx]

## Sheet: Table S1
Table S1 The information of 4080 SLAF markers in 147 individuals of BC1 population from 2015
MarkerID	Linkage groups	Genetic distance(cM)	1	2	4	5	6	7	8	9	10	11	12	13	16	17	18	19	20	21	23	24	25	26	28	29	30	31	34	35	41	42	45	46	47	48	49	50	51	57	58	61	62	63	64	65	67	69	70
Marker256247	1	0	-	h	b	h	b	h	h	h	b	b	h	b	b	b	b	b	h	b	b	b	h	b	h	b	b	b	h	h	h	h	b	b	b	b	b	h	b	b	b	h	h	b	h	b	b	h	h
Marker256645	1	1.418	h	h	b	h	b	h	h	h	b	b	h	b	b	b	b	b	h	b	b	b	h	b	h	b	b	b	h	h	h	h	b	b	b	b	b	h	b	b	b	h	h	b	h	b	b	h	h
Marker2544246	1	1.432	h	h	b	h	b	h	h	h	b	b	h	b	b	b	b	b	h	b	b	b	h	b	h	b	b	b	b	h	h	h	b	b	b	b	b	h	b	b	b	h	h	b	h	b	b	h	h
Marker1179193	1	2.772	h	h	b	h	b	h	h	h	b	b	h	b	b	b	b	b	h	b	b	b	h	b	h	b	b	b	-	h	h	h	b	b	b	b	b	h	b	b	b	h	h	b	h	b	b	h	h
Marker256436	1	3	-	h	b	h	b	h	h	h	b	-	h	b	b	b	b	b	h	b	b	b	h	b	h	b	b	b	h	h	h	h	b	b	b	b	b	h	b	b	b	h	h	b	h	b	b	h	h
Marker1813691	1	3.679	h	h	b	h	b	h	h	h	b	b	h	b	b	b	b	b	h	b	b	b	h	b	h	b	b	b	h	h	h	h	b	b	b	b	b	h	b	b	b	h	h	b	h	b	b	h	h
Marker1178722	1	3.754	h	h	b	h	b	h	h	h	b	b	h	b	b	b	b	b	h	b	b	b	h	b	h	b	b	b	h	h	h	h	b	b	b	b	b	h	b	b	b	h	h	b	h	b	b	h	h
Marker255893	1	4.02	h	h	b	h	b	h	h	h	b	b	h	b	b	b	b	b	h	b	b	b	h	b	h	b	b	b	h	h	h	h	b	b	b	b	b	h	b	b	b	h	h	b	h	b	b	h	h
Marker3019892	1	4.604	h	h	b	h	b	h	h	h	b	b	h	b	b	b	b	b	h	b	b	b	h	b	h	b	b	b	b	h	h	h	b	b	b	b	b	h	b	b	b	h	h	-	h	b	b	h	h
Marker2532196	1	4.834	-	h	b	h	b	h	h	h	b	h	h	b	b	b	b	b	h	b	b	b	h	b	h	b	b	b	b	h	h	h	b	b	b	b	b	h	b	b	b	h	h	b	h	b	b	h	h
Marker3020126	1	5.094	h	h	b	h	b	h	h	h	b	b	h	b	b	b	b	b	h	b	b	b	h	b	h	b	b	b	b	h	h	h	b	b	b	b	b	h	b	b	b	h	h	b	b	b	b	h	h
Marker1591384	1	5.258	-	h	b	h	b	h	h	h	b	b	h	b	b	b	b	b	h	b	b	b	h	b	h	b	b	b	b	h	h	h	b	b	b	b	b	h	b	b	b	h	h	b	h	b	b	h	h
Marker1091570	1	5.282	h	h	b	h	b	h	h	h	b	b	h	b	b	b	b	b	h	b	b	b	h	b	h	b	b	b	b	h	h	h	b	b	b	b	b	h	b	b	b	h	h	b	h	b	b	h	h
Marker2531431	1	6.29	b	h	b	h	b	h	h	h	b	h	h	b	b	b	b	b	h	b	b	b	h	b	h	b	b	b	b	h	h	h	b	b	b	b	b	h	b	b	b	h	h	b	h	b	b	h	h
Marker3712903	1	6.298	b	h	b	h	b	h	h	h	b	h	h	b	b	b	b	b	h	b	b	b	h	b	h	b	b	b	b	h	h	h	b	b	b	b	b	h	b	b	b	h	h	b	h	b	b	h	h
Marker1179370	1	6.559	h	h	b	h	b	h	h	h	b	b	h	b	b	b	b	b	h	b	b	b	h	b	h	b	b	b	b	h	h	h	b	b	b	b	b	h	b	b	b	h	h	b	h	b	b	h	h
Marker1591079	1	6.917	b	h	b	h	b	h	h	h	b	b	h	b	b	b	b	b	h	b	b	b	h	b	h	b	b	b	b	h	h	h	b	b	b	b	b	h	b	b	b	h	h	b	h	b	b	h	h
Marker1179494	1	6.944	b	h	b	h	b	h	h	h	b	b	h	b	b	b	b	b	h	b	b	b	h	b	h	b	b	b	h	h	h	h	b	b	b	b	b	h	b	b	b	h	h	b	h	b	b	h	h
Marker2799188	1	7.685	h	h	b	h	b	h	h	h	b	b	h	b	b	b	b	b	h	b	b	b	h	b	h	b	b	b	h	h	h	h	b	b	b	b	b	h	b	b	b	h	h	b	h	b	b	h	h
Marker2532038	1	8.778	h	h	b	h	b	h	h	h	b	h	h	b	b	b	b	b	h	b	b	b	h	b	h	b	b	b	h	h	h	h	b	b	b	b	b	h	b	b	b	h	h	b	h	b	b	h	h
Marker1000661	1	10.853	b	h	b	h	b	h	h	h	b	h	h	b	b	b	b	b	h	b	b	b	h	b	h	b	b	b	b	h	h	h	b	b	b	b	b	h	b	b	b	h	h	b	h	b	b	h	h
Marker3784603	1	16.953	b	h	h	h	-	h	h	h	b	h	h	b	b	b	b	-	h	b	b	b	h	b	b	b	-	b	b	h	h	h	b	b	b	b	b	h	b	b	b	h	h	b	h	b	h	h	h
Marker795278	1	23.073	b	b	h	h	b	h	h	h	b	-	h	b	b	b	b	h	h	b	b	b	h	b	b	b	-	b	b	h	h	h	b	b	b	b	b	h	b	b	b	h	h	h	b	b	h	h	h
Marker2578244	1	24.697	b	h	h	h	h	h	h	h	b	h	h	b	b	b	b	h	h	b	b	b	h	b	h	b	b	b	b	h	b	h	b	b	b	b	b	h	b	b	b	h	h	h	b	b	h	h	h
Marker2638401	1	35.635	b	b	h	h	h	h	h	h	b	h	h	b	b	b	b	h	h	b	b	b	h	b	b	b	b	b	b	h	b	h	b	b	b	b	b	h	b	b	b	-	h	h	b	b	-	h	h
Marker2671980	1	37.29	b	b	h	h	h	h	h	h	b	h	h	b	b	b	b	h	h	b	b	b	b	b	b	b	b	b	b	h	b	h	b	b	b	b	b	h	b	b	b	h	h	b	b	b	h	h	h
Marker1262138	1	41.816	b	b	h	h	h	h	h	h	b	h	h	b	b	b	b	h	h	b	b	b	b	b	b	b	h	b	b	h	b	h	b	b	b	b	b	h	b	b	b	b	h	h	b	b	h	h	h
Marker59377	1	44.204	b	b	h	h	h	h	h	h	b	h	h	b	b	b	b	h	h	b	b	b	b	b	b	b	h	b	b	h	b	h	b	b	b	b	b	h	b	b	b	b	h	h	b	b	h	h	h
Marker473633	1	44.204	b	b	h	h	h	h	h	h	b	h	h	b	b	b	b	h	h	b	b	b	b	b	b	b	h	b	b	h	b	h	b	b	b	b	b	h	b	b	b	b	h	h	b	b	h	h	h
Marker1300716	1	44.589	b	b	h	h	h	h	h	h	b	h	h	b	b	b	b	h	h	b	b	b	b	b	b	b	h	b	b	h	b	h	b	b	b	b	b	h	b	b	b	b	h	h	b	b	h	h	h
Marker1637733	1	47.228	b	b	h	h	h	h	h	h	b	h	h	b	b	b	b	h	h	-	b	b	b	b	b	b	h	b	b	h	b	b	b	b	b	b	b	h	b	b	b	b	h	h	b	b	h	h	h
Marker32072	1	48.334	b	b	h	h	h	h	h	h	b	h	h	b	b	b	b	h	h	b	b	b	b	b	b	b	h	b	b	h	b	h	b	b	b	b	b	h	b	b	b	b	h	h	b	b	h	h	h
Marker3025243	1	49.825	b	b	h	h	h	h	h	h	b	h	h	b	b	b	b	h	h	b	b	b	b	b	b	b	-	b	b	h	b	h	b	b	b	b	b	h	b	b	h	b	h	h	b	b	h	h	h
Marker2292864	1	53.052	b	b	h	h	h	h	h	b	b	h	h	b	b	b	b	h	h	h	b	b	b	b	b	b	h	b	b	h	b	b	b	b	b	b	b	h	b	b	h	b	h	h	b	b	h	h	h
Marker2635885	1	53.252	b	b	h	h	h	h	h	b	b	h	h	b	b	b	b	h	h	h	b	b	b	b	b	b	h	b	b	h	b	b	b	b	b	b	b	h	b	b	h	b	h	h	b	b	h	h	h
Marker2011422	1	54.084	b	b	h	h	h	h	h	b	b	h	h	b	b	b	b	h	h	b	b	b	b	b	b	b	h	b	b	h	b	b	b	b	b	b	b	h	b	b	h	b	h	h	b	b	h	h	h
Marker188736	1	54.601	b	b	h	h	h	h	h	b	b	h	h	b	b	b	b	h	h	h	b	b	b	b	b	b	h	b	b	h	b	b	b	b	b	b	b	h	b	b	h	b	h	h	b	b	h	h	h
Marker609998	1	54.733	b	b	h	h	h	h	h	h	b	h	h	b	b	b	b	h	h	h	b	b	b	b	b	b	h	b	b	h	b	b	b	b	b	b	b	h	b	b	h	b	h	h	b	b	h	h	h
Marker2501701	1	56.329	b	b	h	h	h	h	h	h	b	h	h	b	b	b	b	h	h	h	b	b	b	b	b	b	h	b	b	h	b	b	b	b	b	b	b	h	b	b	h	b	h	h	b	b	h	h	h
Marker2454833	1	57.31	b	b	h	h	h	h	h	-	b	h	h	b	b	b	b	h	h	h	b	b	b	b	b	b	h	b	b	h	b	b	b	b	b	b	b	h	b	b	h	b	h	h	b	b	h	h	h
Marker3477111	1	59.383	b	b	h	h	h	h	h	h	b	h	h	b	b	b	b	h	h	h	b	b	b	b	b	b	h	b	b	h	b	b	b	b	b	b	b	h	b	b	h	b	h	h	b	b	h	h	h
Marker845322	1	59.383	b	b	h	h	h	h	h	h	b	h	h	b	b	b	b	h	h	h	b	b	b	b	b	b	h	b	b	h	b	b	b	b	b	b	b	h	b	b	h	b	h	h	b	b	h	h	h
Marker2167343	1	60.621	b	b	h	h	h	h	h	h	b	h	h	b	b	b	b	h	h	h	b	b	b	b	b	b	h	b	b	h	b	b	b	b	b	b	b	h	b	b	h	b	h	h	b	b	h	h	h
Marker3650758	1	60.725	b	b	h	h	h	h	h	h	b	h	h	b	b	b	b	h	h	h	b	b	b	b	b	b	h	b	b	h	b	b	b	b	b	b	b	h	b	b	h	b	h	h	b	b	h	h	h
Marker1432052	1	61.167	b	b	h	h	h	h	h	h	b	h	h	b	b	b	b	h	h	h	b	b	b	b	b	b	h	b	b	h	b	b	b	b	b	b	b	h	b	b	h	b	h	h	b	b	h	h	h
Marker3650782	1	61.168	b	b	h	h	h	h	h	h	b	h	h	b	b	b	b	h	h	h	b	b	b	b	b	b	h	b	b	h	b	b	b	b	b	b	b	h	b	b	h	b	h	h	b	b	h	h	h
Marker337998	1	61.275	b	b	h	h	h	h	h	h	b	h	h	b	b	b	b	h	h	h	b	b	b	b	b	b	h	b	b	h	b	b	b	b	b	b	b	h	b	b	h	b	h	h	b	b	h	h	h
Marker1968776	1	61.382	b	b	h	h	h	h	h	h	b	h	h	b	b	b	b	h	h	h	b	b	b	b	b	b	h	b	b	h	b	b	b	b	b	b	b	h	b	b	h	b	h	h	b	b	h	h	h
Marker3770805	1	61.382	b	b	h	h	h	h	h	h	b	h	h	b	b	b	b	h	h	h	b	b	b	b	b	b	h	b	b	h	b	b	b	b	b	b	b	h	b	b	h	b	h	h	b	b	h	h	h
Marker2851382	1	62.578	b	b	h	h	h	h	h	h	b	h	h	b	b	b	b	h	h	h	b	b	b	b	b	b	h	b	b	h	b	b	b	b	b	b	b	h	b	b	h	b	h	h	b	b	h	h	h
Marker845505	1	62.654	b	b	h	h	h	h	h	h	b	h	h	b	b	b	b	h	h	h	b	b	b	b	b	b	h	b	b	h	b	b	b	b	b	b	b	h	b	b	h	b	h	h	b	b	h	h	h
Marker1384777	1	63.361	b	b	h	h	h	h	h	h	b	h	h	b	b	b	b	h	h	h	b	b	b	b	b	b	h	b	b	h	b	b	b	b	b	b	b	h	b	b	h	b	h	h	b	b	h	h	h
Marker2167203	1	63.702	b	b	h	h	h	h	h	h	b	h	h	b	b	b	b	h	h	h	b	b	b	b	b	b	h	b	b	h	b	b	b	b	b	b	b	h	b	b	h	b	h	h	b	b	h	h	h
Marker2045431	1	63.977	b	b	h	h	h	h	h	h	b	h	h	b	b	b	b	h	h	h	b	b	b	b	b	b	h	b	b	h	b	b	b	b	b	b	b	h	b	b	h	b	h	h	b	b	h	h	h
Marker998415	1	65.26	b	b	h	h	h	h	h	h	b	h	h	b	b	b	b	h	h	h	b	b	b	b	b	b	h	b	b	h	b	b	b	b	b	b	b	h	b	b	h	b	h	h	b	b	h	h	h
Marker2652011	1	65.408	b	b	h	h	h	h	h	h	b	h	h	b	b	b	b	h	h	h	b	b	b	b	b	b	h	b	b	h	b	b	b	b	b	b	b	h	b	b	h	b	h	h	b	b	h	h	h
Marker1857030	1	65.408	b	b	h	h	h	h	h	h	b	h	h	b	b	b	b	h	h	h	b	b	b	b	b	b	h	b	b	h	b	b	b	b	b	b	b	h	b	b	h	b	h	h	b	b	h	h	h
Marker716463	1	65.935	b	b	h	h	h	h	h	h	b	h	h	b	b	b	b	h	h	h	b	b	b	b	b	b	h	b	b	h	b	b	b	b	b	b	b	h	b	b	h	b	h	h	b	b	h	h	h
Marker1841812	1	66.463	b	b	h	h	h	h	h	h	b	h	h	b	b	b	b	h	h	h	b	b	b	b	b	b	h	b	b	h	b	b	b	b	b	b	b	h	b	b	h	b	h	h	b	b	h	h	h
Marker275911	1	66.463	b	b	h	h	h	h	h	h	b	h	h	b	b	b	b	h	h	h	b	b	b	b	b	b	h	b	b	h	b	b	b	b	b	b	b	h	b	b	h	b	h	h	b	b	h	h	h
Marker1654814	1	66.463	b	b	h	h	h	h	h	h	b	h	h	b	b	b	b	h	h	h	b	b	b	b	b	b	h	b	b	h	b	b	b	b	b	b	b	h	b	b	h	b	h	h	b	b	h	h	h
Marker1902779	1	66.463	b	b	h	h	h	h	h	h	b	h	h	b	b	b	b	h	h	h	b	b	b	b	b	b	h	b	b	h	b	b	b	b	b	b	b	h	b	b	h	b	h	h	b	b	h	h	h
Marker1511067	1	66.463	b	b	h	h	h	h	h	h	b	h	h	b	b	b	b	h	h	h	b	b	b	b	b	b	h	b	b	h	b	b	b	b	b	b	b	h	b	b	h	b	h	h	b	b	h	h	h
Marker1902672	1	66.463	b	b	h	h	h	h	h	h	b	h	h	b	b	b	b	h	h	h	b	b	b	b	b	b	h	b	b	h	b	b	b	b	b	b	b	h	b	b	h	b	h	h	b	b	h	h	h
Marker703538	1	66.463	b	b	h	h	h	h	h	h	b	h	h	b	b	b	b	h	h	h	b	b	b	b	b	b	h	b	b	h	b	b	b	b	b	b	b	h	b	b	h	b	h	h	b	b	h	h	h
Marker1741656	1	66.463	b	b	h	h	h	h	h	h	b	h	h	b	b	b	b	h	h	h	b	b	b	b	b	b	h	b	b	h	b	b	b	b	b	b	b	h	b	b	h	b	h	h	b	b	h	h	h
Marker2057931	1	66.463	b	b	h	h	h	h	h	h	b	h	h	b	b	b	b	h	h	h	b	b	b	b	b	b	h	b	b	h	b	b	b	b	b	b	b	h	b	b	h	b	h	h	b	b	h	h	h
Marker689620	1	66.99	b	b	h	h	h	h	h	h	b	h	h	b	b	b	b	h	h	h	b	b	b	b	b	b	h	b	b	h	b	b	b	b	b	b	b	h	b	b	h	b	h	h	b	b	h	h	h
Marker3447086	1	67.518	b	b	h	h	h	h	h	h	b	h	h	b	b	b	b	h	h	h	b	b	b	b	b	b	h	b	b	h	b	b	b	b	b	b	b	h	b	b	h	b	h	h	b	b	h	h	h
Marker645391	1	68.89	b	b	h	h	h	h	h	h	b	h	h	b	b	b	b	h	h	h	b	b	b	b	b	b	h	b	b	h	b	b	b	b	b	b	b	h	b	b	h	b	h	h	b	b	h	h	h
Marker3113135	1	68.89	b	b	h	h	h	h	h	h	b	h	h	b	b	b	b	h	h	h	b	b	b	b	b	b	h	b	b	h	b	b	b	b	b	b	b	h	b	b	h	b	h	h	b	b	h	h	h
Marker2999571	1	68.89	b	b	h	h	h	h	h	h	b	h	h	b	b	b	b	h	h	h	b	b	b	b	b	b	h	b	b	h	b	b	b	b	b	b	b	h	b	b	h	b	h	h	b	b	h	h	h
Marker697794	1	69.517	b	b	h	h	h	h	h	h	b	h	h	b	b	b	b	h	h	h	b	b	b	b	b	b	h	b	b	h	b	b	b	b	b	b	b	h	b	b	h	b	h	h	b	b	h	h	h
Marker3613140	1	69.517	b	b	h	h	h	h	h	h	b	h	h	b	b	b	b	h	h	h	b	b	b	b	b	b	h	b	b	h	b	b	b	b	b	b	b	h	b	b	h	b	h	h	b	b	h	h	h
Marker645362	1	69.517	b	b	h	h	h	h	h	h	b	h	h	b	b	b	b	h	h	h	b	b	b	b	b	b	h	b	b	h	b	b	b	b	b	b	b	h	b	b	h	b	h	h	b	b	h	h	h
Marker1689447	1	69.517	b	b	h	h	h	h	h	h	b	h	h	b	b	b	b	h	h	h	b	b	b	b	b	b	h	b	b	h	b	b	b	b	b	b	b	h	b	b	h	b	h	h	b	b	h	h	h
Marker2787289	1	69.517	b	b	h	h	h	h	h	h	b	h	h	b	b	b	b	h	h	h	b	b	b	b	b	b	h	b	b	h	b	b	b	b	b	b	b	h	b	b	h	b	h	h	b	b	h	h	h
Marker3615767	1	69.587	b	b	h	h	h	h	h	h	b	h	h	b	b	b	b	h	h	h	b	b	b	b	b	b	h	b	b	h	b	b	b	b	b	b	b	h	b	b	h	b	h	h	b	b	h	h	h
Marker1703931	1	69.587	b	b	h	h	h	h	h	h	b	h	h	b	b	b	b	h	h	h	b	b	b	b	b	b	h	b	b	h	b	b	b	b	b	b	b	h	b	b	h	b	h	h	b	b	h	h	h
Marker1698891	1	70.201	b	b	h	h	h	h	h	h	b	h	h	b	b	b	b	h	h	h	b	b	b	b	b	b	h	b	b	h	b	b	b	b	b	b	b	h	b	b	h	b	h	h	b	b	h	h	h
Marker97673	1	70.253	b	b	h	h	h	h	h	h	b	h	h	b	b	b	b	h	h	h	b	b	b	b	b	b	h	b	b	h	b	b	b	b	b	b	b	h	b	b	h	b	h	h	b	b	h	h	h
Marker1365681	1	70.305	b	b	h	h	h	h	h	h	b	h	h	b	b	b	b	h	h	h	b	b	b	b	b	b	h	b	b	h	b	b	b	b	b	b	b	h	b	b	h	b	h	h	b	b	h	h	h
Marker1335176	1	70.305	b	b	h	h	h	h	h	h	b	h	h	b	b	b	b	h	h	h	b	b	b	b	b	b	h	b	b	h	b	b	b	b	b	b	b	h	b	b	h	b	h	h	b	b	h	h	h
Marker3615746	1	70.421	b	b	h	h	h	h	h	h	b	h	h	b	b	b	b	h	h	h	b	b	b	b	b	b	h	b	b	h	b	b	b	b	b	b	b	h	b	b	h	b	h	h	b	b	h	h	h
Marker648296	1	70.536	b	b	h	h	h	h	h	h	b	h	h	b	b	b	b	h	h	h	b	b	b	b	b	b	h	b	b	h	b	b	b	b	b	b	b	h	b	b	h	b	h	h	b	b	h	h	h
Marker3615771	1	70.672	b	b	h	h	h	h	h	h	b	h	h	b	b	b	b	h	h	h	b	b	b	b	b	b	h	b	b	h	b	b	b	b	b	b	b	h	b	b	h	b	h	h	b	b	h	h	h
Marker2731679	1	70.994	b	b	h	h	h	h	h	h	b	h	h	b	b	b	b	h	h	h	b	b	b	b	b	b	h	b	b	h	b	b	b	b	b	b	b	h	b	b	h	b	h	h	b	b	h	h	h
Marker1066549	1	70.994	b	b	h	h	h	h	h	h	b	h	h	b	b	b	b	h	h	h	b	b	b	b	b	b	h	b	b	h	b	b	b	b	b	b	b	h	b	b	h	b	h	h	b	b	h	h	h
Marker385279	1	71.377	b	b	h	h	h	h	h	h	b	h	h	b	b	b	b	h	h	h	b	b	b	b	b	b	h	b	b	h	b	b	b	b	b	b	b	h	b	b	h	b	h	h	b	b	h	h	h
Marker889061	1	71.377	b	b	h	h	h	h	h	h	b	h	h	b	b	b	b	h	h	h	b	b	b	b	b	b	h	b	b	h	b	b	b	b	b	b	b	h	b	b	h	b	h	h	b	b	h	h	h
Marker2849510	1	71.705	b	b	h	h	h	h	h	h	b	h	h	b	b	b	b	h	h	h	b	b	b	b	b	b	h	b	b	h	b	b	b	b	b	b	b	h	b	b	h	b	h	h	b	b	h	h	h
Marker1365830	1	71.705	b	b	h	h	h	h	h	h	b	h	h	b	b	b	b	h	h	h	b	b	b	b	b	b	h	b	b	h	b	b	b	b	b	b	b	h	b	b	h	b	h	h	b	b	h	h	h
Marker2849552	1	71.705	b	b	h	h	h	h	h	h	b	h	h	b	b	b	b	h	h	h	b	b	b	b	b	b	h	b	b	h	b	b	b	b	b	b	b	h	b	b	h	b	h	h	b	b	h	h	h
Marker3367080	1	72.086	b	b	h	h	h	h	h	h	b	h	h	b	b	b	b	h	h	h	b	b	b	b	b	b	h	b	b	h	b	b	b	b	b	b	b	h	b	b	h	b	h	h	b	b	h	h	h
Marker1405698	1	72.467	b	b	h	h	h	h	h	h	b	h	h	b	b	b	b	h	h	h	b	b	b	b	b	b	h	b	b	h	b	b	b	b	b	b	b	h	b	b	h	b	h	h	b	b	h	h	h
Marker3203679	1	72.467	b	b	h	h	h	h	h	h	b	h	h	b	b	b	b	h	h	h	b	b	b	b	b	b	h	b	b	h	b	b	b	b	b	b	b	h	b	b	h	b	h	h	b	b	h	h	h
Marker327191	1	72.467	b	b	h	h	h	h	h	h	b	h	h	b	b	b	b	h	h	h	b	b	b	b	b	b	h	b	b	h	b	b	b	b	b	b	b	h	b	b	h	b	h	h	b	b	h	h	h
Marker2097355	1	73.571	b	b	h	h	h	h	h	h	b	h	h	b	b	b	b	h	h	h	b	b	b	b	b	b	h	b	b	h	b	b	b	b	b	b	b	h	b	b	h	b	h	h	b	b	h	h	h
Marker3447055	1	73.572	b	b	h	h	h	h	h	h	b	h	h	b	b	b	b	h	b	h	b	b	b	b	b	b	h	b	b	h	b	b	b	b	b	b	b	h	b	b	h	b	h	h	b	b	h	h	h
Marker1365821	1	73.76	b	b	h	h	h	h	h	h	b	h	h	b	b	b	b	h	-	h	b	b	b	b	b	b	h	b	b	h	b	b	b	b	b	b	b	h	b	b	h	b	h	h	b	b	h	h	h
Marker3715369	1	74.66	b	b	h	h	h	h	h	h	b	h	h	b	b	b	b	h	b	h	b	b	b	b	b	b	h	b	b	h	b	b	b	b	b	b	b	h	b	b	h	b	h	h	b	b	h	h	h
Marker3663983	1	74.66	b	b	h	h	h	h	h	h	b	h	h	b	b	b	b	h	b	h	b	b	b	b	b	b	h	b	b	h	b	b	b	b	b	b	b	h	b	b	h	b	h	h	b	b	h	h	h
Marker3516220	1	74.707	b	b	h	h	h	h	h	h	b	h	h	b	b	b	b	h	b	h	b	b	b	b	b	b	h	b	b	h	b	b	b	b	b	b	b	h	b	b	h	b	h	h	b	b	h	h	h
Marker3223572	1	74.707	b	b	h	h	h	h	h	h	b	h	h	b	b	b	b	h	b	h	b	b	b	b	b	b	h	b	b	h	b	b	b	b	b	b	b	h	b	b	h	b	h	h	b	b	h	h	h
Marker2164652	1	77.474	b	b	h	h	h	h	h	h	b	h	h	b	b	b	h	h	b	h	b	b	b	b	b	b	h	b	b	h	b	b	b	b	h	b	b	h	b	b	h	b	h	h	b	b	h	h	h
Marker1249474	1	77.56	b	b	h	h	h	h	h	-	b	h	h	b	b	b	h	h	b	h	b	b	b	b	b	b	h	b	b	h	b	b	b	b	h	b	b	h	b	b	h	b	h	h	b	b	h	h	h
Marker869393	1	78.133	b	b	h	h	h	h	h	h	b	h	h	b	b	b	h	h	b	h	b	b	b	b	b	b	h	b	b	h	b	b	b	b	h	b	b	h	b	b	h	b	h	h	b	b	h	h	h
Marker1910284	1	78.732	b	b	h	h	h	h	h	h	b	h	h	b	b	b	h	h	b	h	b	b	b	b	b	b	h	b	b	h	b	b	b	b	h	b	b	h	b	b	h	b	h	h	b	b	h	h	h
Marker2052496	1	80.053	b	b	h	h	h	h	h	b	b	h	h	b	b	b	h	h	b	h	b	b	b	b	b	b	h	b	b	h	b	b	b	b	h	b	b	h	b	b	h	b	h	h	b	b	h	h	h
Marker312217	1	80.674	b	b	h	h	h	h	h	b	b	h	h	b	b	b	h	h	b	h	b	b	b	b	b	b	h	b	b	h	b	b	b	b	h	b	b	h	b	b	h	b	h	h	b	b	h	h	h
Marker1319986	1	80.674	b	b	h	h	h	h	h	b	b	h	h	b	b	b	h	h	b	h	b	b	b	b	b	b	h	b	b	h	b	b	b	b	h	b	b	h	b	b	h	b	h	h	b	b	h	h	h
Marker2454847	1	81.92	b	b	h	h	h	h	h	b	b	h	h	b	b	b	h	b	b	h	b	b	b	b	b	b	h	b	b	h	b	b	b	b	h	b	b	h	b	b	h	b	h	h	b	b	h	h	h
Marker1533826	1	82.301	b	b	h	h	h	h	h	b	b	h	h	b	b	b	h	b	b	h	b	b	b	b	b	b	h	b	b	h	b	b	b	b	h	b	b	h	b	b	h	b	h	h	b	b	h	h	h
Marker2174983	1	82.923	b	b	h	h	h	h	h	b	b	h	h	b	b	b	h	b	b	h	b	b	b	b	b	b	-	b	b	h	b	b	b	b	h	b	b	h	b	b	h	b	h	h	b	b	h	h	h
Marker2971121	1	83.16	b	b	h	h	h	h	h	b	b	h	h	b	b	b	h	b	b	h	b	b	b	b	b	b	b	b	b	h	b	b	b	b	h	b	b	h	b	b	h	b	h	h	b	b	h	h	h
Marker2786190	1	83.622	b	b	h	h	h	h	h	b	b	h	h	b	b	b	h	h	b	h	b	b	b	b	b	b	b	b	b	h	b	b	b	b	h	b	b	h	b	b	h	b	h	h	b	b	h	h	h
Marker788582	1	85.334	b	b	h	h	h	h	h	b	b	h	h	b	b	b	h	h	b	h	b	b	b	b	b	b	b	b	b	h	b	b	b	b	h	b	b	h	b	b	h	b	h	h	b	b	h	h	h
Marker1470130	1	85.907	b	b	h	h	h	h	h	b	b	h	h	b	b	b	h	h	b	h	b	b	b	b	b	b	b	b	b	h	b	b	b	b	h	b	b	h	b	b	h	b	h	h	b	b	h	h	h
Marker170107	1	86.529	b	b	h	h	h	h	h	b	b	h	h	b	b	b	h	h	b	h	b	b	b	b	b	b	b	b	b	h	b	b	b	b	h	b	b	h	b	b	h	b	h	h	b	b	h	h	h
Marker2642305	1	86.606	b	b	h	h	h	h	h	b	b	h	h	b	b	b	h	h	b	h	b	b	b	b	b	b	h	b	b	h	b	b	b	b	h	b	b	h	b	b	h	b	h	h	b	b	h	h	h
Marker2917923	1	86.672	b	b	h	h	h	h	h	b	b	h	h	b	b	b	h	h	b	h	b	b	b	b	b	b	h	b	b	h	b	b	b	b	h	b	b	h	b	b	h	b	h	h	b	b	h	h	h
Marker3341525	1	87.821	b	b	h	h	h	h	h	b	b	h	h	b	b	b	h	h	b	h	b	b	b	b	b	b	h	b	b	h	b	b	b	b	h	b	b	h	b	b	h	b	h	h	b	b	h	h	h
Marker3663929	1	88.395	b	b	h	h	h	h	h	b	b	h	h	b	b	b	h	h	b	h	b	b	b	b	b	b	h	b	b	h	b	b	b	b	h	b	b	h	b	b	h	b	h	h	b	b	h	h	h
Marker1420264	1	88.945	b	b	h	h	h	h	h	b	b	h	h	b	b	b	h	h	b	h	b	b	b	b	b	b	h	b	b	h	b	b	b	b	h	b	b	h	b	b	h	b	h	h	b	b	h	h	h
Marker788526	1	89.591	b	b	h	h	h	h	h	b	b	h	h	b	b	b	h	h	b	h	b	b	b	b	b	b	h	b	b	h	b	b	b	b	h	b	b	h	b	b	h	b	h	h	b	b	h	h	h
Marker2297303	1	89.592	b	b	h	h	h	h	h	b	b	h	h	b	b	b	h	h	b	h	b	b	b	b	b	b	h	b	b	h	b	b	b	b	h	b	b	h	b	b	h	b	h	h	b	b	h	h	h
Marker3116287	1	89.592	b	b	h	h	h	h	h	b	b	h	h	b	b	b	h	h	b	h	b	b	b	b	b	b	h	b	b	h	b	b	b	b	h	b	b	h	b	b	h	b	h	h	b	b	h	h	h
Marker869326	1	89.592	b	b	h	h	h	h	h	b	b	h	h	b	b	b	h	h	b	h	b	b	b	b	b	b	h	b	b	h	b	b	b	b	h	b	b	h	b	b	h	b	h	h	b	b	h	h	h
Marker1995806	1	89.592	b	b	h	h	h	h	h	b	b	h	h	b	b	b	h	h	b	h	b	b	b	b	b	b	h	b	b	h	b	b	b	b	h	b	b	h	b	b	h	b	h	h	b	b	h	h	h
Marker2767086	1	89.592	b	b	h	h	h	h	h	b	b	h	h	b	b	b	h	h	b	h	b	b	b	b	b	b	h	b	b	h	b	b	b	b	h	b	b	h	b	b	h	b	h	h	b	b	h	h	h
Marker1498413	1	89.592	b	b	h	h	h	h	h	b	b	h	h	b	b	b	h	h	b	h	b	b	b	b	b	b	h	b	b	h	b	b	b	b	h	b	b	h	b	b	h	b	h	h	b	b	h	h	h
Marker383259	1	89.592	b	b	h	h	h	h	h	b	b	h	h	b	b	b	h	h	b	h	b	b	b	b	b	b	h	b	b	h	b	b	b	b	h	b	b	h	b	b	h	b	h	h	b	b	h	h	h
Marker832905	1	89.592	b	b	h	h	h	h	h	b	b	h	h	b	b	b	h	h	b	h	b	b	b	b	b	b	h	b	b	h	b	b	b	b	h	b	b	h	b	b	h	b	h	h	b	b	h	h	h
Marker788546	1	90.237	b	b	h	h	h	h	h	b	b	h	h	b	b	b	h	h	b	h	b	b	b	b	b	b	h	b	b	h	b	b	b	b	h	b	b	h	b	b	h	b	h	h	b	b	h	h	h
Marker3139846	1	90.237	b	b	h	h	h	h	h	b	b	h	h	b	b	b	h	h	b	h	b	b	b	b	b	b	h	b	b	h	b	b	b	b	h	b	b	h	b	b	h	b	h	h	b	b	h	h	h
Marker546445	1	90.237	b	b	h	h	h	h	h	b	b	h	h	b	b	b	h	h	b	h	b	b	b	b	b	b	h	b	b	h	b	b	b	b	h	b	b	h	b	b	h	b	h	h	b	b	h	h	h
Marker3471898	1	90.237	b	b	h	h	h	h	h	b	b	h	h	b	b	b	h	h	b	h	b	b	b	b	b	b	h	b	b	h	b	b	b	b	h	b	b	h	b	b	h	b	h	h	b	b	h	h	h
Marker2775978	1	90.237	b	b	h	h	h	h	h	b	b	h	h	b	b	b	h	h	b	h	b	b	b	b	b	b	h	b	b	h	b	b	b	b	h	b	b	h	b	b	h	b	h	h	b	b	h	h	h
Marker2624822	1	90.237	b	b	h	h	h	h	h	b	b	h	h	b	b	b	h	h	b	h	b	b	b	b	b	b	h	b	b	h	b	b	b	b	h	b	b	h	b	b	h	b	h	h	b	b	h	h	h
Marker427640	1	90.237	b	b	h	h	h	h	h	b	b	h	h	b	b	b	h	h	b	h	b	b	b	b	b	b	h	b	b	h	b	b	b	b	h	b	b	h	b	b	h	b	h	h	b	b	h	h	h
Marker659529	1	90.818	b	b	h	h	h	h	h	b	b	h	h	b	b	b	h	h	b	h	b	b	b	b	b	b	h	b	b	h	b	b	b	b	h	b	b	h	b	b	h	b	h	h	b	b	h	h	h
Marker293262	1	90.818	b	b	h	h	h	h	h	b	b	h	h	b	b	b	h	h	b	h	b	b	b	b	b	b	h	b	b	h	b	b	b	b	h	b	b	h	b	b	h	b	h	h	b	b	h	h	h
Marker3223583	1	90.818	b	b	h	h	h	h	h	b	b	h	h	b	b	b	h	h	b	h	b	b	b	b	b	b	h	b	b	h	b	b	b	b	h	b	b	h	b	b	h	b	h	h	b	b	h	h	h
Marker377044	1	90.818	b	b	h	h	h	h	h	b	b	h	h	b	b	b	h	h	b	h	b	b	b	b	b	b	h	b	b	h	b	b	b	b	h	b	b	h	b	b	h	b	h	h	b	b	h	h	h
Marker3582871	1	92.136	b	b	h	h	h	h	h	b	b	h	h	b	b	b	h	h	b	h	b	b	b	b	b	b	h	b	b	h	b	b	b	b	h	b	b	h	b	b	h	b	h	h	b	b	h	h	h
Marker329598	1	92.224	b	b	h	h	h	h	h	b	b	h	h	b	b	b	h	h	b	h	b	b	b	b	b	b	h	b	b	h	b	b	b	b	h	b	b	h	b	b	h	b	h	h	b	b	h	h	h
Marker1420335	1	92.251	b	b	h	h	h	h	h	b	b	h	h	b	b	b	h	h	b	h	b	b	b	b	b	b	h	b	b	h	b	b	b	b	h	b	b	h	b	b	h	b	h	h	b	b	h	h	h
Marker427647	1	92.315	b	b	h	h	h	h	h	b	b	h	h	b	b	b	h	h	b	h	b	b	b	b	b	b	h	b	b	h	b	b	b	b	h	b	b	h	b	b	h	b	h	h	b	b	h	h	h
Marker869360	1	92.917	b	b	h	h	h	h	h	b	b	h	h	b	b	b	h	h	b	h	b	b	b	b	b	b	h	b	b	h	b	b	b	b	h	b	b	h	b	b	h	b	h	h	b	b	h	h	h
Marker3710863	1	92.917	b	b	h	h	h	h	h	b	b	h	h	b	b	b	h	h	b	h	b	b	b	b	b	b	h	b	b	h	b	b	b	b	h	b	b	h	b	b	h	b	h	h	b	b	h	h	h
Marker1899320	1	92.917	b	b	h	h	h	h	h	b	b	h	h	b	b	b	h	h	b	h	b	b	b	b	b	b	h	b	b	h	b	b	b	b	h	b	b	h	b	b	h	b	h	h	b	b	h	h	h
Marker45618	1	94.255	b	b	h	h	h	h	h	b	b	h	h	b	b	b	h	h	b	h	b	b	b	b	b	b	h	b	b	h	b	b	b	b	h	b	b	h	b	b	h	b	h	h	b	b	h	h	h
Marker1459344	1	94.818	b	b	h	h	h	h	h	b	b	h	h	b	b	b	h	h	b	h	b	b	b	b	b	b	h	b	b	h	b	b	b	b	h	b	b	h	b	b	h	b	h	h	b	b	h	h	h
Marker3747556	1	94.818	b	b	h	h	h	h	h	b	b	h	h	b	b	b	h	h	b	h	b	b	b	b	b	b	h	b	b	h	b	b	b	b	h	b	b	h	b	b	h	b	h	h	b	b	h	h	h
Marker2791318	1	94.829	b	b	h	h	h	h	h	b	b	h	h	b	b	b	h	h	b	h	b	b	b	b	b	b	h	b	b	h	b	b	b	b	h	b	b	h	b	b	h	b	h	h	b	b	h	h	h
Marker1269240	1	94.839	b	b	h	h	h	h	h	b	b	h	h	b	b	b	h	h	b	h	b	b	b	b	b	b	h	b	b	h	b	b	b	b	h	b	b	h	b	b	h	b	h	h	b	b	h	h	h
Marker1629561	1	94.849	b	b	h	h	h	h	h	b	b	h	h	b	b	b	h	h	b	h	b	b	b	b	b	b	h	b	b	h	b	b	b	b	h	b	b	h	b	b	h	b	h	h	b	b	h	h	h
Marker1258427	1	94.849	b	b	h	h	h	h	h	b	b	h	h	b	b	b	h	h	b	h	b	b	b	b	b	b	h	b	b	h	b	b	b	b	h	b	b	h	b	b	h	b	h	h	b	b	h	h	h
Marker373208	1	95.257	b	b	h	h	h	h	h	b	b	h	h	b	b	b	h	h	b	h	b	b	b	h	b	b	h	b	b	h	b	b	b	b	h	b	b	h	b	b	h	b	h	h	b	b	h	h	h
Marker3022141	1	95.257	b	b	h	h	h	h	h	b	b	h	h	b	b	b	h	h	b	h	b	b	b	h	b	b	h	b	b	h	b	b	b	b	h	b	b	h	b	b	h	b	h	h	b	b	h	h	h
Marker596932	1	95.89	b	b	h	h	h	h	h	b	b	h	h	b	b	b	h	h	b	h	b	b	b	h	b	b	h	b	b	h	b	b	b	b	h	b	b	h	b	b	h	b	h	h	b	b	h	h	h
Marker672708	1	95.93	b	b	h	h	h	h	h	b	b	h	h	b	b	b	h	h	b	h	b	b	b	-	b	b	h	b	b	h	b	b	b	b	h	b	b	h	b	b	h	b	h	h	b	b	h	h	h
Marker477879	1	95.971	b	b	h	h	h	h	h	b	b	h	h	b	b	b	h	h	b	h	b	b	b	h	b	b	h	b	b	h	b	b	b	b	h	b	b	h	b	b	h	b	h	h	b	b	h	h	h
Marker2307816	1	95.971	b	b	h	h	h	h	h	b	b	h	h	b	b	b	h	h	b	h	b	b	b	h	b	b	h	b	b	h	b	b	b	b	h	b	b	h	b	b	h	b	h	h	b	b	h	h	h
Marker3174376	1	98.014	b	b	h	h	h	h	h	b	b	h	h	b	b	b	b	h	b	h	b	b	b	b	b	b	h	b	b	h	b	b	b	b	h	b	b	h	b	b	h	b	h	h	b	b	h	h	h
Marker407602	1	99.12	b	b	h	h	h	h	h	b	b	h	h	b	b	b	b	h	b	h	b	b	b	b	b	b	h	b	b	h	b	b	b	b	h	b	b	h	b	b	h	b	h	h	b	b	h	h	h
Marker912828	1	99.658	b	b	h	h	h	h	h	b	b	h	h	b	b	b	b	h	b	h	b	b	b	b	b	b	h	b	b	h	b	b	b	b	h	b	b	h	b	b	h	b	h	h	b	b	h	h	h
Marker1659163	1	99.658	b	b	h	h	h	h	h	b	b	h	h	b	b	b	b	h	b	h	b	b	b	b	b	b	h	b	b	h	b	b	b	b	h	b	b	h	b	b	h	b	h	h	b	b	h	h	h
Marker974510	1	100.842	b	b	h	h	h	h	h	b	b	h	h	b	b	b	h	h	b	h	b	b	b	b	b	b	h	b	b	h	b	b	b	b	h	b	b	h	b	b	h	b	h	h	b	b	h	h	h
Marker2788209	1	100.849	b	b	h	h	h	h	h	b	b	h	h	b	b	b	h	h	b	h	b	b	b	b	b	b	h	b	b	h	b	b	b	b	h	b	b	h	b	b	h	b	h	h	b	b	h	h	h
Marker2601511	1	100.849	b	b	h	h	h	h	h	b	b	h	h	b	b	b	h	h	b	h	b	b	b	b	b	b	h	b	b	h	b	b	b	b	h	b	b	h	b	b	h	b	h	h	b	b	h	h	h
Marker2504605	1	101.984	b	b	b	h	h	h	h	b	b	h	b	b	b	b	h	h	b	h	b	b	b	h	b	b	h	b	b	h	b	b	b	b	h	b	b	h	b	b	h	b	h	h	b	b	h	h	h
Marker1101301	1	101.984	b	b	b	h	h	h	h	b	b	h	b	b	b	b	h	h	b	h	b	b	b	h	b	b	h	b	b	h	b	b	b	b	h	b	b	h	b	b	h	b	h	h	b	b	h	h	h
Marker702197	1	102.294	b	b	h	h	h	h	h	b	b	h	b	b	b	b	h	h	b	h	b	b	b	h	b	b	h	b	b	h	b	b	b	b	h	b	b	h	b	b	h	b	h	h	b	b	h	h	h
Marker802777	1	102.294	b	b	h	h	h	h	h	b	b	h	b	b	b	b	h	h	b	h	b	b	b	h	b	b	h	b	b	h	b	b	b	b	h	b	b	h	b	b	h	b	h	h	b	b	h	h	h
Marker1234575	1	102.294	b	b	h	h	h	h	h	b	b	h	b	b	b	b	h	h	b	h	b	b	b	h	b	b	h	b	b	h	b	b	b	b	h	b	b	h	b	b	h	b	h	h	b	b	h	h	h
Marker419859	1	102.822	b	b	h	h	h	b	h	b	b	h	b	b	b	b	h	h	b	h	b	b	b	h	b	b	h	b	b	h	b	b	b	b	h	b	b	h	b	b	h	b	h	h	b	b	h	h	h
Marker432485	1	103.165	b	b	b	h	h	h	h	b	b	h	b	b	b	b	h	h	b	h	b	b	b	h	b	b	h	b	b	h	b	b	b	b	h	b	b	h	b	b	h	b	h	h	b	b	h	h	h
Marker2570636	1	103.165	b	b	b	h	h	h	h	b	b	h	b	b	b	b	h	h	b	h	b	b	b	h	b	b	h	b	b	h	b	b	b	b	h	b	b	h	b	b	h	b	h	h	b	b	h	h	h
Marker2324457	1	103.165	b	b	b	h	h	h	h	b	b	h	b	b	b	b	h	h	b	h	b	b	b	h	b	b	h	b	b	h	b	b	b	b	h	b	b	h	b	b	h	b	h	h	b	b	h	h	h
Marker1096182	1	103.566	b	b	b	h	h	h	h	b	b	h	b	b	b	b	h	h	b	h	b	b	b	h	b	b	h	b	b	h	b	b	b	b	h	b	b	h	b	b	h	b	h	h	b	b	h	h	h
Marker1841091	1	104.106	b	b	b	h	h	h	h	b	b	h	b	b	b	b	h	h	b	h	b	b	b	h	b	b	h	b	b	h	b	b	b	b	h	b	b	h	b	b	h	b	h	h	b	b	h	h	h
Marker1836848	1	104.106	b	b	b	h	h	h	h	b	b	h	b	b	b	b	h	h	b	h	b	b	b	h	b	b	h	b	b	h	b	b	b	b	h	b	b	h	b	b	h	b	h	h	b	b	h	h	h
Marker3576694	1	104.526	b	b	b	h	h	h	h	b	b	h	b	b	b	b	h	h	b	h	b	b	b	h	b	b	h	b	b	h	b	b	b	b	h	b	b	h	b	b	h	b	h	h	b	b	h	h	h
Marker2189337	1	104.526	b	b	b	h	h	h	h	b	b	h	b	b	b	b	h	h	b	h	b	b	b	h	b	b	h	b	b	h	b	b	b	b	h	b	b	h	b	b	h	b	h	h	b	b	h	h	h
Marker1298355	1	104.526	b	b	b	h	h	h	h	b	b	h	b	b	b	b	h	h	b	h	b	b	b	h	b	b	h	b	b	h	b	b	b	b	h	b	b	h	b	b	h	b	h	h	b	b	h	h	h
Marker514819	1	104.526	b	b	b	h	h	h	h	b	b	h	b	b	b	b	h	h	b	h	b	b	b	h	b	b	h	b	b	h	b	b	b	b	h	b	b	h	b	b	h	b	h	h	b	b	h	h	h
Marker514704	1	104.526	b	b	b	h	h	h	h	b	b	h	b	b	b	b	h	h	b	h	b	b	b	h	b	b	h	b	b	h	b	b	b	b	h	b	b	h	b	b	h	b	h	h	b	b	h	h	h
Marker96347	1	104.526	b	b	b	h	h	h	h	b	b	h	b	b	b	b	h	h	b	h	b	b	b	h	b	b	h	b	b	h	b	b	b	b	h	b	b	h	b	b	h	b	h	h	b	b	h	h	h
Marker2499222	1	105.526	b	b	b	-	h	h	h	b	b	h	b	b	b	b	h	h	b	h	b	b	b	h	b	b	h	b	b	h	b	b	b	b	h	b	b	h	b	b	h	b	h	h	b	b	h	h	h
Marker2184578	1	105.99	b	b	b	b	h	h	h	b	b	h	b	b	b	b	h	h	b	h	b	b	b	h	b	b	h	b	b	h	b	b	b	b	h	b	b	h	b	b	h	b	h	h	b	b	h	h	h
Marker3376775	1	106.441	b	b	b	b	h	h	h	b	b	h	b	b	b	b	h	h	b	h	b	b	b	h	b	b	h	b	b	h	b	b	b	b	h	b	b	h	b	b	h	b	h	h	b	b	h	h	h
Marker3781094	1	106.888	b	b	b	h	h	h	h	b	b	h	b	b	b	b	h	h	b	h	b	b	b	h	b	b	h	b	b	h	b	b	b	b	h	b	b	h	b	b	h	b	h	h	b	b	h	h	h
Marker834111	1	106.903	b	b	b	h	h	h	h	b	b	h	b	b	b	b	h	h	b	h	b	b	b	h	b	b	h	b	b	h	b	b	b	b	h	b	b	h	b	b	h	b	h	h	b	b	h	h	h
Marker3541514	1	107.956	b	b	b	h	h	h	h	b	b	h	b	b	b	b	h	h	b	h	b	b	b	h	b	b	h	b	b	h	b	b	b	b	h	b	b	h	b	b	h	b	h	h	b	b	h	h	h
Marker1462434	1	107.999	b	b	b	h	h	h	h	b	b	h	b	b	b	b	h	h	b	h	b	b	b	h	b	b	h	b	b	h	b	b	b	b	h	b	b	h	b	b	h	b	h	h	b	b	h	h	h
Marker710799	1	108.54	b	b	b	h	h	h	h	b	b	h	b	b	b	b	h	h	b	h	b	b	b	h	b	b	h	b	b	h	b	b	b	b	h	b	b	h	b	b	h	b	h	h	b	b	h	b	h
Marker3718626	1	109.626	b	b	b	h	h	h	h	b	b	h	-	b	b	b	h	h	b	h	b	b	b	h	b	b	h	b	b	h	b	b	b	b	h	b	b	h	b	b	h	b	h	h	b	b	h	b	h
Marker271090	1	110.785	b	b	b	h	h	h	h	b	b	h	b	b	b	b	h	h	b	h	b	b	b	h	b	b	h	b	b	h	b	b	b	b	h	b	b	h	b	b	h	b	h	h	b	b	h	b	h
Marker2016347	1	111.331	b	b	b	h	h	h	h	b	b	h	b	b	b	b	h	h	b	h	b	b	b	h	b	b	h	b	b	h	b	b	b	b	h	b	b	h	b	b	h	b	h	h	b	b	h	-	h
Marker1205364	1	112.126	b	b	b	h	h	h	h	b	b	h	h	b	b	b	h	h	b	h	b	b	b	h	b	b	h	b	b	h	b	b	b	b	h	b	b	h	b	b	h	b	h	h	b	b	h	h	h
Marker2735370	1	112.676	b	b	b	h	h	h	h	b	b	h	h	b	b	b	h	h	b	h	b	b	b	h	b	b	h	b	b	h	b	b	b	b	h	b	b	h	b	b	h	b	h	h	b	b	h	h	h
Marker493457	1	114.828	b	b	h	h	h	h	h	b	b	h	b	b	b	b	h	h	b	h	b	b	b	h	b	b	h	b	b	h	b	b	b	b	h	b	b	h	b	b	h	b	h	h	b	b	h	h	h
Marker2940726	1	114.833	b	b	h	h	h	h	h	b	b	h	b	b	b	b	h	h	b	h	b	b	b	h	b	b	h	b	b	h	b	b	b	b	h	b	b	h	b	b	h	b	h	h	b	b	h	h	h
Marker2503935	1	114.844	b	b	h	h	h	h	h	b	b	h	b	b	b	b	h	h	b	h	b	b	b	h	b	b	h	b	b	h	b	b	b	b	h	b	b	h	b	b	h	b	h	h	b	b	h	h	h
Marker2561723	1	115.342	b	b	h	h	h	h	h	b	b	h	b	b	b	b	h	h	b	h	b	b	b	h	b	b	h	b	b	h	b	b	b	b	h	b	b	h	b	b	h	b	h	h	b	b	h	h	h
Marker1930772	1	115.342	b	b	h	h	h	h	h	b	b	h	b	b	b	b	h	h	b	h	b	b	b	h	b	b	h	b	b	h	b	b	b	b	h	b	b	h	b	b	h	b	h	h	b	b	h	h	h
Marker1721377	1	115.342	b	b	h	h	h	h	h	b	b	h	b	b	b	b	h	h	b	h	b	b	b	h	b	b	h	b	b	h	b	b	b	b	h	b	b	h	b	b	h	b	h	h	b	b	h	h	h
Marker2066132	1	115.342	b	b	h	h	h	h	h	b	b	h	b	b	b	b	h	h	b	h	b	b	b	h	b	b	h	b	b	h	b	b	b	b	h	b	b	h	b	b	h	b	h	h	b	b	h	h	h
Marker1971628	1	115.342	b	b	h	h	h	h	h	b	b	h	b	b	b	b	h	h	b	h	b	b	b	h	b	b	h	b	b	h	b	b	b	b	h	b	b	h	b	b	h	b	h	h	b	b	h	h	h
Marker993001	1	115.342	b	b	h	h	h	h	h	b	b	h	b	b	b	b	h	h	b	h	b	b	b	h	b	b	h	b	b	h	b	b	b	b	h	b	b	h	b	b	h	b	h	h	b	b	h	h	h
Marker3563236	1	115.805	b	b	h	h	h	h	h	b	b	h	b	b	b	b	h	h	b	h	b	b	b	h	b	b	h	b	b	h	b	b	b	b	h	b	b	h	b	b	h	b	h	h	b	b	h	b	h
Marker3235180	1	115.805	b	b	h	h	h	h	h	b	b	h	b	b	b	b	h	h	b	h	b	b	b	h	b	b	h	b	b	h	b	b	b	b	h	b	b	h	b	b	h	b	h	h	b	b	h	b	h
Marker1275589	1	115.805	b	b	h	h	h	h	h	b	b	h	b	b	b	b	h	h	b	h	b	b	b	h	b	b	h	b	b	h	b	b	b	b	h	b	b	h	b	b	h	b	h	h	b	b	h	b	h
Marker496042	1	116.26	b	b	h	h	h	b	h	b	b	h	b	b	b	b	h	h	b	h	b	b	b	h	b	b	h	b	b	h	b	b	b	b	h	b	b	h	b	b	h	b	h	h	b	b	h	b	h
Marker2570483	1	116.747	b	b	h	h	h	b	h	b	b	h	b	b	b	b	h	h	b	h	b	b	b	h	b	b	h	b	b	h	b	b	b	b	h	b	b	h	b	b	h	b	h	h	b	b	h	b	h
Marker478774	1	116.789	b	b	h	h	h	-	h	b	b	h	b	b	b	b	h	h	b	h	b	b	b	h	b	b	h	b	b	h	b	b	b	b	h	b	b	h	b	b	h	b	h	h	b	b	h	b	h
Marker2269653	1	116.804	b	b	h	h	h	h	h	b	b	h	b	b	b	b	h	h	b	h	b	b	b	h	b	b	h	b	b	h	b	b	b	b	h	b	b	h	b	b	h	b	h	h	b	b	h	b	h
Marker1881894	1	117.269	b	b	h	h	h	b	h	b	b	h	b	b	b	b	h	h	b	h	b	b	b	h	b	b	h	b	b	h	b	b	b	b	h	b	b	h	b	b	h	b	h	h	b	b	h	b	h
Marker2866502	1	117.799	b	b	h	h	h	h	h	b	b	h	b	b	b	b	h	h	b	h	b	b	b	h	b	b	h	b	b	h	b	b	b	b	h	b	b	h	b	b	h	b	h	h	b	b	h	h	h
Marker2990835	1	117.799	b	b	h	h	h	h	h	b	b	h	b	b	b	b	h	h	b	h	b	b	b	h	b	b	h	b	b	h	b	b	b	b	h	b	b	h	b	b	h	b	h	h	b	b	h	h	h
Marker1839714	1	117.799	b	b	h	h	h	h	h	b	b	h	b	b	b	b	h	h	b	h	b	b	b	h	b	b	h	b	b	h	b	b	b	b	h	b	b	h	b	b	h	b	h	h	b	b	h	h	h
Marker59489	1	117.799	b	b	h	h	h	h	h	b	b	h	b	b	b	b	h	h	b	h	b	b	b	h	b	b	h	b	b	h	b	b	b	b	h	b	b	h	b	b	h	b	h	h	b	b	h	h	h
Marker3161269	1	117.799	b	b	h	h	h	h	h	b	b	h	b	b	b	b	h	h	b	h	b	b	b	h	b	b	h	b	b	h	b	b	b	b	h	b	b	h	b	b	h	b	h	h	b	b	h	h	h
Marker3247062	1	117.799	b	b	h	h	h	h	h	b	b	h	b	b	b	b	h	h	b	h	b	b	b	h	b	b	h	b	b	h	b	b	b	b	h	b	b	h	b	b	h	b	h	h	b	b	h	h	h
Marker882354	1	117.915	b	b	b	h	h	h	h	b	b	h	b	b	b	b	h	h	b	h	b	b	b	h	b	b	h	b	b	h	b	b	b	b	h	b	b	h	b	b	h	b	h	h	b	b	h	h	h
Marker1062294	1	117.915	b	b	b	h	h	h	h	b	b	h	b	b	b	b	h	h	b	h	b	b	b	h	b	b	h	b	b	h	b	b	b	b	h	b	b	h	b	b	h	b	h	h	b	b	h	h	h
Marker1101268	1	118.2	b	b	h	h	h	h	h	b	b	h	b	b	b	b	h	h	b	h	b	b	b	h	b	b	h	b	b	h	b	b	b	b	h	b	b	h	b	b	h	b	h	h	b	b	h	h	h
Marker2035897	1	119.047	b	b	h	h	h	h	h	b	b	h	b	b	b	b	h	h	b	h	b	b	b	h	b	b	h	b	b	h	b	b	b	b	h	b	b	h	b	b	h	b	h	h	b	b	h	h	h
Marker2947061	1	119.047	b	b	h	h	h	h	h	b	b	h	b	b	b	b	h	h	b	h	b	b	b	h	b	b	h	b	b	h	b	b	b	b	h	b	b	h	b	b	h	b	h	h	b	b	h	h	h
Marker2251016	1	119.374	b	b	h	h	h	h	h	b	b	h	h	b	b	b	h	h	b	h	b	b	b	h	b	b	h	b	b	h	b	b	b	b	h	b	b	h	b	b	h	b	h	h	b	b	h	h	h
Marker1231891	1	119.374	b	b	h	h	h	h	h	b	b	h	h	b	b	b	h	h	b	h	b	b	b	h	b	b	h	b	b	h	b	b	b	b	h	b	b	h	b	b	h	b	h	h	b	b	h	h	h
Marker2735358	1	119.374	b	b	h	h	h	h	h	b	b	h	h	b	b	b	h	h	b	h	b	b	b	h	b	b	h	b	b	h	b	b	b	b	h	b	b	h	b	b	h	b	h	h	b	b	h	h	h
Marker2092067	1	119.374	b	b	h	h	h	h	h	b	b	h	h	b	b	b	h	h	b	h	b	b	b	h	b	b	h	b	b	h	b	b	b	b	h	b	b	h	b	b	h	b	h	h	b	b	h	h	h
Marker1764713	1	119.696	b	b	h	h	h	h	h	b	b	h	h	b	b	b	h	h	b	h	b	b	b	b	b	b	h	b	b	h	b	b	b	b	h	b	b	h	b	b	h	b	h	h	b	b	h	h	h
Marker2087110	1	119.696	b	b	h	h	h	h	h	b	b	h	h	b	b	b	h	h	b	h	b	b	b	b	b	b	h	b	b	h	b	b	b	b	h	b	b	h	b	b	h	b	h	h	b	b	h	h	h
Marker3258760	1	119.696	b	b	h	h	h	h	h	b	b	h	h	b	b	b	h	h	b	h	b	b	b	b	b	b	h	b	b	h	b	b	b	b	h	b	b	h	b	b	h	b	h	h	b	b	h	h	h
Marker2778685	1	119.696	b	b	h	h	h	h	h	b	b	h	h	b	b	b	h	h	b	h	b	b	b	b	b	b	h	b	b	h	b	b	b	b	h	b	b	h	b	b	h	b	h	h	b	b	h	h	h
Marker2304662	1	119.696	b	b	h	h	h	h	h	b	b	h	h	b	b	b	h	h	b	h	b	b	b	b	b	b	h	b	b	h	b	b	b	b	h	b	b	h	b	b	h	b	h	h	b	b	h	h	h
Marker3316980	1	119.696	b	b	h	h	h	h	h	b	b	h	h	b	b	b	h	h	b	h	b	b	b	b	b	b	h	b	b	h	b	b	b	b	h	b	b	h	b	b	h	b	h	h	b	b	h	h	h
Marker96278	1	119.696	b	b	h	h	h	h	h	b	b	h	h	b	b	b	h	h	b	h	b	b	b	b	b	b	h	b	b	h	b	b	b	b	h	b	b	h	b	b	h	b	h	h	b	b	h	h	h
Marker1051787	1	120.043	b	b	h	h	h	h	h	b	b	h	h	b	b	b	h	h	b	h	b	b	b	b	b	b	h	b	b	h	b	b	b	b	h	b	b	h	b	b	h	b	b	h	b	b	h	h	h
Marker383117	1	120.043	b	b	h	h	h	h	h	b	b	h	h	b	b	b	h	h	b	h	b	b	b	b	b	b	h	b	b	h	b	b	b	b	h	b	b	h	b	b	h	b	b	h	b	b	h	h	h
Marker2493763	1	120.043	b	b	h	h	h	h	h	b	b	h	h	b	b	b	h	h	b	h	b	b	b	b	b	b	h	b	b	h	b	b	b	b	h	b	b	h	b	b	h	b	b	h	b	b	h	h	h
Marker57933	1	120.471	b	b	h	h	h	h	h	b	b	h	h	b	b	b	h	h	b	h	b	b	b	b	b	b	h	b	b	h	b	b	b	b	h	b	b	h	b	b	h	b	b	h	b	b	h	h	h
Marker2465559	1	120.478	b	b	h	h	h	h	h	b	b	h	h	b	b	b	h	h	b	h	b	b	b	b	b	b	h	b	b	h	b	b	b	b	h	b	b	h	b	b	h	b	h	h	b	b	h	h	h
Marker1089077	1	120.478	b	b	h	h	h	h	h	b	b	h	h	b	b	b	h	h	b	h	b	b	b	b	b	b	h	b	b	h	b	b	b	b	h	b	b	h	b	b	h	b	h	h	b	b	h	h	h
Marker469153	1	120.478	b	b	h	h	h	h	h	b	b	h	h	b	b	b	h	h	b	h	b	b	b	b	b	b	h	b	b	h	b	b	b	b	h	b	b	h	b	b	h	b	h	h	b	b	h	h	h
Marker2955841	1	120.478	b	b	h	h	h	h	h	b	b	h	h	b	b	b	h	h	b	h	b	b	b	b	b	b	h	b	b	h	b	b	b	b	h	b	b	h	b	b	h	b	h	h	b	b	h	h	h
Marker1355332	1	120.478	b	b	h	h	h	h	h	b	b	h	h	b	b	b	h	h	b	h	b	b	b	b	b	b	h	b	b	h	b	b	b	b	h	b	b	h	b	b	h	b	h	h	b	b	h	h	h
Marker3756027	1	120.478	b	b	h	h	h	h	h	b	b	h	h	b	b	b	h	h	b	h	b	b	b	b	b	b	h	b	b	h	b	b	b	b	h	b	b	h	b	b	h	b	h	h	b	b	h	h	h
Marker1971424	1	120.478	b	b	h	h	h	h	h	b	b	h	h	b	b	b	h	h	b	h	b	b	b	b	b	b	h	b	b	h	b	b	b	b	h	b	b	h	b	b	h	b	h	h	b	b	h	h	h
Marker651953	1	120.478	b	b	h	h	h	h	h	b	b	h	h	b	b	b	h	h	b	h	b	b	b	b	b	b	h	b	b	h	b	b	b	b	h	b	b	h	b	b	h	b	h	h	b	b	h	h	h
Marker452596	1	120.836	b	b	h	h	h	h	h	b	b	h	h	b	b	b	h	h	b	h	b	b	b	h	b	b	h	b	b	h	b	b	b	b	h	b	b	h	b	b	h	b	h	h	b	b	h	h	h
Marker2090589	1	121.093	b	b	h	h	h	h	h	b	b	h	h	b	b	b	h	h	b	h	b	b	b	h	b	b	h	b	b	h	b	b	b	b	h	b	b	h	b	b	h	b	h	h	b	b	h	h	h
Marker1848641	1	121.851	b	b	b	h	h	h	h	b	b	h	b	b	b	b	h	h	b	h	b	b	b	h	b	b	h	b	b	h	b	b	b	b	h	b	b	h	b	b	h	b	h	h	b	b	h	h	h
Marker2397763	1	122.266	b	b	b	h	h	h	h	b	b	h	b	b	b	b	h	h	b	h	b	b	b	h	b	b	h	b	b	h	b	b	b	b	h	b	b	h	b	b	h	b	h	h	b	b	h	h	h
Marker1700157	1	122.606	b	b	b	h	h	h	h	b	b	h	b	b	b	b	h	h	b	h	b	b	b	h	b	b	h	b	b	h	b	b	b	b	h	b	b	h	b	b	h	b	h	h	b	b	h	h	h
Marker3050517	1	123.724	b	b	b	h	h	h	h	b	b	h	b	b	b	b	h	h	b	h	b	b	b	h	b	b	h	b	b	h	b	b	b	b	h	b	b	h	b	b	h	b	h	h	b	b	h	h	h
Marker3211629	1	124.022	b	b	b	h	h	h	h	b	b	h	b	b	b	b	h	h	b	h	b	b	b	h	b	b	h	b	b	h	b	b	b	b	h	b	b	h	b	b	h	b	h	h	b	b	h	h	h
Marker1303060	1	124.022	b	b	b	h	h	h	h	b	b	h	b	b	b	b	h	h	b	h	b	b	b	h	b	b	h	b	b	h	b	b	b	b	h	b	b	h	b	b	h	b	h	h	b	b	h	h	h
Marker186161	1	124.022	b	b	b	h	h	h	h	b	b	h	b	b	b	b	h	h	b	h	b	b	b	h	b	b	h	b	b	h	b	b	b	b	h	b	b	h	b	b	h	b	h	h	b	b	h	h	h
Marker758185	1	124.022	b	b	b	h	h	h	h	b	b	h	b	b	b	b	h	h	b	h	b	b	b	h	b	b	h	b	b	h	b	b	b	b	h	b	b	h	b	b	h	b	h	h	b	b	h	h	h
Marker4667	1	124.022	b	b	b	h	h	h	h	b	b	h	b	b	b	b	h	h	b	h	b	b	b	h	b	b	h	b	b	h	b	b	b	b	h	b	b	h	b	b	h	b	h	h	b	b	h	h	h
Marker905628	1	124.022	b	b	b	h	h	h	h	b	b	h	b	b	b	b	h	h	b	h	b	b	b	h	b	b	h	b	b	h	b	b	b	b	h	b	b	h	b	b	h	b	h	h	b	b	h	h	h
Marker523285	1	124.022	b	b	b	h	h	h	h	b	b	h	b	b	b	b	h	h	b	h	b	b	b	h	b	b	h	b	b	h	b	b	b	b	h	b	b	h	b	b	h	b	h	h	b	b	h	h	h
Marker1084550	1	124.022	b	b	b	h	h	h	h	b	b	h	b	b	b	b	h	h	b	h	b	b	b	h	b	b	h	b	b	h	b	b	b	b	h	b	b	h	b	b	h	b	h	h	b	b	h	h	h
Marker1133753	1	124.022	b	b	b	h	h	h	h	b	b	h	b	b	b	b	h	h	b	h	b	b	b	h	b	b	h	b	b	h	b	b	b	b	h	b	b	h	b	b	h	b	h	h	b	b	h	h	h
Marker1396411	1	124.022	b	b	b	h	h	h	h	b	b	h	b	b	b	b	h	h	b	h	b	b	b	h	b	b	h	b	b	h	b	b	b	b	h	b	b	h	b	b	h	b	h	h	b	b	h	h	h
Marker116004	1	124.022	b	b	b	h	h	h	h	b	b	h	b	b	b	b	h	h	b	h	b	b	b	h	b	b	h	b	b	h	b	b	b	b	h	b	b	h	b	b	h	b	h	h	b	b	h	h	h
Marker1396503	1	124.022	b	b	b	h	h	h	h	b	b	h	b	b	b	b	h	h	b	h	b	b	b	h	b	b	h	b	b	h	b	b	b	b	h	b	b	h	b	b	h	b	h	h	b	b	h	h	h
Marker1748886	1	124.022	b	b	b	h	h	h	h	b	b	h	b	b	b	b	h	h	b	h	b	b	b	h	b	b	h	b	b	h	b	b	b	b	h	b	b	h	b	b	h	b	h	h	b	b	h	h	h
Marker3327956	1	124.022	b	b	b	h	h	h	h	b	b	h	b	b	b	b	h	h	b	h	b	b	b	h	b	b	h	b	b	h	b	b	b	b	h	b	b	h	b	b	h	b	h	h	b	b	h	h	h
Marker2269709	1	124.022	b	b	b	h	h	h	h	b	b	h	b	b	b	b	h	h	b	h	b	b	b	h	b	b	h	b	b	h	b	b	b	b	h	b	b	h	b	b	h	b	h	h	b	b	h	h	h
Marker3469767	1	124.022	b	b	b	h	h	h	h	b	b	h	b	b	b	b	h	h	b	h	b	b	b	h	b	b	h	b	b	h	b	b	b	b	h	b	b	h	b	b	h	b	h	h	b	b	h	h	h
Marker1943097	1	124.022	b	b	b	h	h	h	h	b	b	h	b	b	b	b	h	h	b	h	b	b	b	h	b	b	h	b	b	h	b	b	b	b	h	b	b	h	b	b	h	b	h	h	b	b	h	h	h
Marker1768257	1	124.022	b	b	b	h	h	h	h	b	b	h	b	b	b	b	h	h	b	h	b	b	b	h	b	b	h	b	b	h	b	b	b	b	h	b	b	h	b	b	h	b	h	h	b	b	h	h	h
Marker3379254	1	124.022	b	b	b	h	h	h	h	b	b	h	b	b	b	b	h	h	b	h	b	b	b	h	b	b	h	b	b	h	b	b	b	b	h	b	b	h	b	b	h	b	h	h	b	b	h	h	h
Marker1327793	1	124.022	b	b	b	h	h	h	h	b	b	h	b	b	b	b	h	h	b	h	b	b	b	h	b	b	h	b	b	h	b	b	b	b	h	b	b	h	b	b	h	b	h	h	b	b	h	h	h
Marker721084	1	124.022	b	b	b	h	h	h	h	b	b	h	b	b	b	b	h	h	b	h	b	b	b	h	b	b	h	b	b	h	b	b	b	b	h	b	b	h	b	b	h	b	h	h	b	b	h	h	h
Marker857681	1	124.022	b	b	b	h	h	h	h	b	b	h	b	b	b	b	h	h	b	h	b	b	b	h	b	b	h	b	b	h	b	b	b	b	h	b	b	h	b	b	h	b	h	h	b	b	h	h	h
Marker3487028	1	124.384	b	b	b	h	h	h	h	b	b	h	b	b	b	b	h	h	b	h	b	b	b	h	b	b	h	b	b	b	b	b	b	b	h	b	b	h	b	b	h	b	h	h	b	b	h	h	h
Marker479454	1	124.384	b	b	b	h	h	h	h	b	b	h	b	b	b	b	h	h	b	h	b	b	b	h	b	b	h	b	b	b	b	b	b	b	h	b	b	h	b	b	h	b	h	h	b	b	h	h	h
Marker3134960	1	124.384	b	b	b	h	h	h	h	b	b	h	b	b	b	b	h	h	b	h	b	b	b	h	b	b	h	b	b	b	b	b	b	b	h	b	b	h	b	b	h	b	h	h	b	b	h	h	h
Marker2897860	1	124.384	b	b	b	h	h	h	h	b	b	h	b	b	b	b	h	h	b	h	b	b	b	h	b	b	h	b	b	b	b	b	b	b	h	b	b	h	b	b	h	b	h	h	b	b	h	h	h
Marker2990908	1	124.384	b	b	b	h	h	h	h	b	b	h	b	b	b	b	h	h	b	h	b	b	b	h	b	b	h	b	b	b	b	b	b	b	h	b	b	h	b	b	h	b	h	h	b	b	h	h	h
Marker1304309	1	124.452	b	b	h	h	h	h	h	b	b	h	b	b	b	b	h	h	b	h	b	b	b	h	b	b	h	b	b	h	b	b	b	b	h	b	b	h	b	b	h	b	h	h	b	b	h	h	h
Marker802712	1	124.452	b	b	h	h	h	h	h	b	b	h	b	b	b	b	h	h	b	h	b	b	b	h	b	b	h	b	b	h	b	b	b	b	h	b	b	h	b	b	h	b	h	h	b	b	h	h	h
Marker3487557	1	124.452	b	b	h	h	h	h	h	b	b	h	b	b	b	b	h	h	b	h	b	b	b	h	b	b	h	b	b	h	b	b	b	b	h	b	b	h	b	b	h	b	h	h	b	b	h	h	h
Marker2503842	1	124.452	b	b	h	h	h	h	h	b	b	h	b	b	b	b	h	h	b	h	b	b	b	h	b	b	h	b	b	h	b	b	b	b	h	b	b	h	b	b	h	b	h	h	b	b	h	h	h
Marker1827355	1	124.452	b	b	h	h	h	h	h	b	b	h	b	b	b	b	h	h	b	h	b	b	b	h	b	b	h	b	b	h	b	b	b	b	h	b	b	h	b	b	h	b	h	h	b	b	h	h	h
Marker799618	1	124.452	b	b	h	h	h	h	h	b	b	h	b	b	b	b	h	h	b	h	b	b	b	h	b	b	h	b	b	h	b	b	b	b	h	b	b	h	b	b	h	b	h	h	b	b	h	h	h
Marker3315678	1	124.452	b	b	h	h	h	h	h	b	b	h	b	b	b	b	h	h	b	h	b	b	b	h	b	b	h	b	b	h	b	b	b	b	h	b	b	h	b	b	h	b	h	h	b	b	h	h	h
Marker2714922	1	124.452	b	b	h	h	h	h	h	b	b	h	b	b	b	b	h	h	b	h	b	b	b	h	b	b	h	b	b	h	b	b	b	b	h	b	b	h	b	b	h	b	h	h	b	b	h	h	h
Marker658307	1	124.452	b	b	h	h	h	h	h	b	b	h	b	b	b	b	h	h	b	h	b	b	b	h	b	b	h	b	b	h	b	b	b	b	h	b	b	h	b	b	h	b	h	h	b	b	h	h	h
Marker3352728	1	124.452	b	b	h	h	h	h	h	b	b	h	b	b	b	b	h	h	b	h	b	b	b	h	b	b	h	b	b	h	b	b	b	b	h	b	b	h	b	b	h	b	h	h	b	b	h	h	h
Marker2064239	1	124.452	b	b	h	h	h	h	h	b	b	h	b	b	b	b	h	h	b	h	b	b	b	h	b	b	h	b	b	h	b	b	b	b	h	b	b	h	b	b	h	b	h	h	b	b	h	h	h
Marker1828480	1	124.452	b	b	h	h	h	h	h	b	b	h	b	b	b	b	h	h	b	h	b	b	b	h	b	b	h	b	b	h	b	b	b	b	h	b	b	h	b	b	h	b	h	h	b	b	h	h	h
Marker3235199	1	124.452	b	b	h	h	h	h	h	b	b	h	b	b	b	b	h	h	b	h	b	b	b	h	b	b	h	b	b	h	b	b	b	b	h	b	b	h	b	b	h	b	h	h	b	b	h	h	h
Marker1048264	1	124.452	b	b	h	h	h	h	h	b	b	h	b	b	b	b	h	h	b	h	b	b	b	h	b	b	h	b	b	h	b	b	b	b	h	b	b	h	b	b	h	b	h	h	b	b	h	h	h
Marker669655	1	124.452	b	b	h	h	h	h	h	b	b	h	b	b	b	b	h	h	b	h	b	b	b	h	b	b	h	b	b	h	b	b	b	b	h	b	b	h	b	b	h	b	h	h	b	b	h	h	h
Marker1355353	1	124.64	b	b	b	h	h	h	h	b	b	h	b	b	b	b	h	h	b	h	b	b	b	h	b	b	h	b	b	h	b	b	b	b	h	b	b	h	b	b	h	b	h	h	b	b	h	h	h
Marker2590416	1	124.747	b	b	b	h	h	h	h	b	b	h	b	b	b	b	h	h	b	h	b	b	b	h	b	b	h	b	b	h	b	b	b	b	h	b	b	h	b	b	h	b	h	h	b	b	h	h	h
Marker401063	1	124.747	b	b	b	h	h	h	h	b	b	h	b	b	b	b	h	h	b	h	b	b	b	h	b	b	h	b	b	h	b	b	b	b	h	b	b	h	b	b	h	b	h	h	b	b	h	h	h
Marker116064	1	124.747	b	b	b	h	h	h	h	b	b	h	b	b	b	b	h	h	b	h	b	b	b	h	b	b	h	b	b	h	b	b	b	b	h	b	b	h	b	b	h	b	h	h	b	b	h	h	h
Marker2798770	1	124.747	b	b	b	h	h	h	h	b	b	h	b	b	b	b	h	h	b	h	b	b	b	h	b	b	h	b	b	h	b	b	b	b	h	b	b	h	b	b	h	b	h	h	b	b	h	h	h
Marker931020	1	124.747	b	b	b	h	h	h	h	b	b	h	b	b	b	b	h	h	b	h	b	b	b	h	b	b	h	b	b	h	b	b	b	b	h	b	b	h	b	b	h	b	h	h	b	b	h	h	h
Marker991903	1	124.747	b	b	b	h	h	h	h	b	b	h	b	b	b	b	h	h	b	h	b	b	b	h	b	b	h	b	b	h	b	b	b	b	h	b	b	h	b	b	h	b	h	h	b	b	h	h	h
Marker842563	1	124.747	b	b	b	h	h	h	h	b	b	h	b	b	b	b	h	h	b	h	b	b	b	h	b	b	h	b	b	h	b	b	b	b	h	b	b	h	b	b	h	b	h	h	b	b	h	h	h
Marker714117	1	124.747	b	b	b	h	h	h	h	b	b	h	b	b	b	b	h	h	b	h	b	b	b	h	b	b	h	b	b	h	b	b	b	b	h	b	b	h	b	b	h	b	h	h	b	b	h	h	h
Marker3672808	1	124.747	b	b	b	h	h	h	h	b	b	h	b	b	b	b	h	h	b	h	b	b	b	h	b	b	h	b	b	h	b	b	b	b	h	b	b	h	b	b	h	b	h	h	b	b	h	h	h
Marker835680	1	124.747	b	b	b	h	h	h	h	b	b	h	b	b	b	b	h	h	b	h	b	b	b	h	b	b	h	b	b	h	b	b	b	b	h	b	b	h	b	b	h	b	h	h	b	b	h	h	h
Marker1458276	1	124.747	b	b	b	h	h	h	h	b	b	h	b	b	b	b	h	h	b	h	b	b	b	h	b	b	h	b	b	h	b	b	b	b	h	b	b	h	b	b	h	b	h	h	b	b	h	h	h
Marker1255304	1	124.747	b	b	b	h	h	h	h	b	b	h	b	b	b	b	h	h	b	h	b	b	b	h	b	b	h	b	b	h	b	b	b	b	h	b	b	h	b	b	h	b	h	h	b	b	h	h	h
Marker2519985	1	124.747	b	b	b	h	h	h	h	b	b	h	b	b	b	b	h	h	b	h	b	b	b	h	b	b	h	b	b	h	b	b	b	b	h	b	b	h	b	b	h	b	h	h	b	b	h	h	h
Marker1713532	1	124.747	b	b	b	h	h	h	h	b	b	h	b	b	b	b	h	h	b	h	b	b	b	h	b	b	h	b	b	h	b	b	b	b	h	b	b	h	b	b	h	b	h	h	b	b	h	h	h
Marker1283620	1	124.747	b	b	b	h	h	h	h	b	b	h	b	b	b	b	h	h	b	h	b	b	b	h	b	b	h	b	b	h	b	b	b	b	h	b	b	h	b	b	h	b	h	h	b	b	h	h	h
Marker1067635	1	124.747	b	b	b	h	h	h	h	b	b	h	b	b	b	b	h	h	b	h	b	b	b	h	b	b	h	b	b	h	b	b	b	b	h	b	b	h	b	b	h	b	h	h	b	b	h	h	h
Marker1968006	1	124.747	b	b	b	h	h	h	h	b	b	h	b	b	b	b	h	h	b	h	b	b	b	h	b	b	h	b	b	h	b	b	b	b	h	b	b	h	b	b	h	b	h	h	b	b	h	h	h
Marker3510178	1	124.747	b	b	b	h	h	h	h	b	b	h	b	b	b	b	h	h	b	h	b	b	b	h	b	b	h	b	b	h	b	b	b	b	h	b	b	h	b	b	h	b	h	h	b	b	h	h	h
Marker2791304	1	125.021	b	b	h	h	h	h	h	b	b	h	h	b	b	b	h	h	b	h	b	b	b	h	b	b	h	b	b	h	b	b	b	b	h	b	b	h	b	b	h	b	h	h	b	b	h	h	h
Marker2755787	1	125.021	b	b	h	h	h	h	h	b	b	h	h	b	b	b	h	h	b	h	b	b	b	h	b	b	h	b	b	h	b	b	b	b	h	b	b	h	b	b	h	b	h	h	b	b	h	h	h
Marker3449721	1	125.021	b	b	h	h	h	h	h	b	b	h	h	b	b	b	h	h	b	h	b	b	b	h	b	b	h	b	b	h	b	b	b	b	h	b	b	h	b	b	h	b	h	h	b	b	h	h	h
Marker2955871	1	125.021	b	b	h	h	h	h	h	b	b	h	h	b	b	b	h	h	b	h	b	b	b	h	b	b	h	b	b	h	b	b	b	b	h	b	b	h	b	b	h	b	h	h	b	b	h	h	h
Marker1104084	1	125.021	b	b	h	h	h	h	h	b	b	h	h	b	b	b	h	h	b	h	b	b	b	h	b	b	h	b	b	h	b	b	b	b	h	b	b	h	b	b	h	b	h	h	b	b	h	h	h
Marker2996082	1	125.021	b	b	h	h	h	h	h	b	b	h	h	b	b	b	h	h	b	h	b	b	b	h	b	b	h	b	b	h	b	b	b	b	h	b	b	h	b	b	h	b	h	h	b	b	h	h	h
Marker2307799	1	125.021	b	b	h	h	h	h	h	b	b	h	h	b	b	b	h	h	b	h	b	b	b	h	b	b	h	b	b	h	b	b	b	b	h	b	b	h	b	b	h	b	h	h	b	b	h	h	h
Marker3607123	1	125.021	b	b	h	h	h	h	h	b	b	h	h	b	b	b	h	h	b	h	b	b	b	h	b	b	h	b	b	h	b	b	b	b	h	b	b	h	b	b	h	b	h	h	b	b	h	h	h
Marker929568	1	125.021	b	b	h	h	h	h	h	b	b	h	h	b	b	b	h	h	b	h	b	b	b	h	b	b	h	b	b	h	b	b	b	b	h	b	b	h	b	b	h	b	h	h	b	b	h	h	h
Marker1660945	1	125.021	b	b	h	h	h	h	h	b	b	h	h	b	b	b	h	h	b	h	b	b	b	h	b	b	h	b	b	h	b	b	b	b	h	b	b	h	b	b	h	b	h	h	b	b	h	h	h
Marker523114	1	125.021	b	b	h	h	h	h	h	b	b	h	h	b	b	b	h	h	b	h	b	b	b	h	b	b	h	b	b	h	b	b	b	b	h	b	b	h	b	b	h	b	h	h	b	b	h	h	h
Marker2010920	1	125.135	b	b	h	h	h	h	h	b	b	h	b	b	b	b	h	h	b	h	b	b	b	h	b	b	h	b	b	h	b	b	b	b	h	b	b	h	b	b	h	b	h	h	b	b	h	h	h
Marker1659269	1	125.135	b	b	h	h	h	h	h	b	b	h	b	b	b	b	h	h	b	h	b	b	b	h	b	b	h	b	b	h	b	b	b	b	h	b	b	h	b	b	h	b	h	h	b	b	h	h	h
Marker2179830	1	125.135	b	b	h	h	h	h	h	b	b	h	b	b	b	b	h	h	b	h	b	b	b	h	b	b	h	b	b	h	b	b	b	b	h	b	b	h	b	b	h	b	h	h	b	b	h	h	h
Marker617422	1	125.137	b	b	h	h	h	h	h	b	b	h	b	b	b	b	h	h	b	h	b	b	b	h	b	b	h	b	b	h	b	b	b	b	h	b	b	h	b	b	h	b	h	h	b	b	h	h	h
Marker3260421	1	125.137	b	b	h	h	h	h	h	b	b	h	b	b	b	b	h	h	b	h	b	b	b	h	b	b	h	b	b	h	b	b	b	b	h	b	b	h	b	b	h	b	h	h	b	b	h	h	h
Marker859788	1	125.137	b	b	h	h	h	h	h	b	b	h	b	b	b	b	h	h	b	h	b	b	b	h	b	b	h	b	b	h	b	b	b	b	h	b	b	h	b	b	h	b	h	h	b	b	h	h	h
Marker2130616	1	125.137	b	b	h	h	h	h	h	b	b	h	b	b	b	b	h	h	b	h	b	b	b	h	b	b	h	b	b	h	b	b	b	b	h	b	b	h	b	b	h	b	h	h	b	b	h	h	h
Marker2087318	1	125.14	b	b	h	h	h	h	h	b	b	h	b	b	b	b	h	h	b	h	b	b	b	h	b	b	h	b	b	h	b	b	b	b	h	b	b	h	b	b	h	b	h	h	b	b	h	h	h
Marker3740747	1	125.142	b	b	h	h	h	h	h	b	b	h	b	b	b	b	h	h	b	h	b	b	b	h	b	b	h	b	b	h	b	b	b	b	h	b	b	h	b	b	h	b	h	h	b	b	h	h	h
Marker2119881	1	125.145	b	b	h	h	h	h	h	b	b	h	b	b	b	b	h	h	b	h	b	b	b	h	b	b	h	b	b	h	b	b	b	b	h	b	b	h	b	b	h	b	h	h	b	b	h	h	h
Marker3277193	1	125.147	b	b	h	h	h	h	h	b	b	h	b	b	b	b	h	h	b	h	b	b	b	h	b	b	h	b	b	h	b	b	b	b	h	b	b	h	b	b	h	b	h	h	b	b	h	h	h
Marker2439891	1	125.15	b	b	h	h	h	h	h	b	b	h	b	b	b	b	h	h	b	h	b	b	b	h	b	b	h	b	b	h	b	b	b	b	h	b	b	h	b	b	h	b	h	h	b	b	h	h	h
Marker1944943	1	125.153	b	b	h	h	h	h	h	b	b	h	b	b	b	b	h	h	b	h	b	b	b	h	b	b	h	b	b	h	b	b	b	b	h	b	b	h	b	b	h	b	h	h	b	b	h	h	h
Marker3292372	1	125.153	b	b	h	h	h	h	h	b	b	h	b	b	b	b	h	h	b	h	b	b	b	h	b	b	h	b	b	h	b	b	b	b	h	b	b	h	b	b	h	b	h	h	b	b	h	h	h
Marker1459309	1	125.281	b	b	h	h	h	h	h	b	b	h	b	b	b	b	h	h	b	h	b	b	b	h	b	b	h	b	b	h	b	b	b	b	h	b	b	h	b	b	h	b	h	h	b	b	h	h	h
Marker617018	1	125.281	b	b	h	h	h	h	h	b	b	h	b	b	b	b	h	h	b	h	b	b	b	h	b	b	h	b	b	h	b	b	b	b	h	b	b	h	b	b	h	b	h	h	b	b	h	h	h
Marker3622251	1	125.285	b	b	h	h	h	h	h	b	b	h	b	b	b	b	h	h	b	h	b	b	b	h	b	b	h	b	b	h	b	b	b	b	h	b	b	h	b	b	h	b	h	h	b	b	h	h	h
Marker3232123	1	125.288	b	b	h	h	h	h	h	b	b	h	b	b	b	b	h	h	b	h	b	b	b	h	b	b	h	b	b	h	b	b	b	b	h	b	b	h	b	b	h	b	h	h	b	b	h	h	h
Marker2431276	1	125.387	b	b	h	h	h	h	h	b	b	h	-	b	b	b	h	h	b	h	b	b	b	b	b	b	h	b	b	h	b	b	b	b	h	b	b	h	b	b	h	b	h	h	b	b	h	h	h
Marker1340410	1	125.701	b	b	h	h	h	h	h	b	b	h	h	b	b	b	h	h	b	h	b	b	b	b	b	b	h	b	b	h	b	b	b	b	h	b	b	h	b	b	h	b	h	h	b	b	h	h	h
Marker1578724	1	125.701	b	b	h	h	h	h	h	b	b	h	h	b	b	b	h	h	b	h	b	b	b	b	b	b	h	b	b	h	b	b	b	b	h	b	b	h	b	b	h	b	h	h	b	b	h	h	h
Marker96258	1	125.706	b	b	h	h	h	h	h	b	b	h	h	b	b	b	h	h	b	h	b	b	b	b	b	b	h	b	b	h	b	b	b	b	h	b	b	h	b	b	h	b	h	h	b	b	h	h	h
Marker523253	1	125.9	b	b	h	h	h	h	h	b	b	h	-	b	b	b	h	h	b	h	b	b	b	b	b	b	h	b	b	h	b	b	b	b	h	b	b	h	b	b	h	b	h	h	b	b	h	h	h
Marker1842125	1	126.036	b	b	h	h	h	h	h	b	b	h	b	b	b	b	h	h	b	h	b	b	b	b	b	b	h	b	b	h	b	b	b	b	h	b	b	h	b	b	h	b	h	h	b	b	h	h	h
Marker1965248	1	126.036	b	b	h	h	h	h	h	b	b	h	b	b	b	b	h	h	b	h	b	b	b	b	b	b	h	b	b	h	b	b	b	b	h	b	b	h	b	b	h	b	h	h	b	b	h	h	h
Marker16969	1	126.041	b	b	h	h	h	h	h	b	b	h	b	b	b	b	h	h	b	h	b	b	b	b	b	b	h	b	b	h	b	b	b	b	h	b	b	h	b	b	h	b	h	h	b	b	h	h	h
Marker1821108	1	126.245	b	b	h	h	h	h	h	b	b	h	h	b	b	b	h	h	b	h	b	b	b	b	b	b	h	b	b	h	b	b	b	b	h	b	b	h	b	b	h	b	h	h	b	b	h	b	h
Marker3341685	1	126.412	b	b	h	h	h	h	h	b	b	h	h	b	b	b	h	h	b	h	b	b	b	b	b	b	h	b	b	h	b	b	b	b	h	b	b	h	b	b	h	b	h	h	b	b	h	b	h
Marker2723623	1	126.812	b	b	h	h	h	h	h	b	b	h	h	b	b	b	h	h	b	h	b	b	b	h	b	b	h	b	b	h	b	b	b	b	h	b	b	h	b	b	h	b	h	h	b	b	h	h	h
Marker197691	1	127.028	b	b	h	h	h	h	h	b	b	h	h	b	b	b	h	h	b	h	b	b	b	b	b	b	h	b	b	h	b	b	b	b	h	b	b	h	b	b	h	b	h	h	b	b	h	h	h
Marker49363	1	127.031	b	b	h	h	h	h	h	b	b	h	h	b	b	b	h	h	b	h	b	b	b	b	b	b	h	b	b	h	b	b	b	b	h	b	b	h	b	b	h	b	h	h	b	b	h	h	h
Marker1997947	1	127.043	b	b	h	h	h	h	h	b	b	h	h	b	b	b	h	h	b	h	b	b	b	b	b	b	h	b	b	h	b	b	b	b	h	b	b	h	b	b	h	b	h	h	b	b	h	h	h
Marker2960231	1	127.191	b	b	h	h	h	h	h	b	b	h	h	b	b	b	h	h	b	h	b	b	b	b	b	b	h	b	b	h	b	b	b	b	h	b	b	h	b	b	h	b	h	h	b	b	h	h	h
Marker2978856	1	127.191	b	b	h	h	h	h	h	b	b	h	h	b	b	b	h	h	b	h	b	b	b	b	b	b	h	b	b	h	b	b	b	b	h	b	b	h	b	b	h	b	h	h	b	b	h	h	h
Marker262814	1	127.193	b	b	h	h	h	h	h	b	b	h	h	b	b	b	h	h	b	h	b	b	b	b	b	b	h	b	b	h	b	b	b	b	h	b	b	h	b	b	h	b	h	h	b	b	h	h	h
Marker993033	1	127.193	b	b	h	h	h	h	h	b	b	h	h	b	b	b	h	h	b	h	b	b	b	b	b	b	h	b	b	h	b	b	b	b	h	b	b	h	b	b	h	b	h	h	b	b	h	h	h
Marker1419680	1	127.193	b	b	h	h	h	h	h	b	b	h	h	b	b	b	h	h	b	h	b	b	b	b	b	b	h	b	b	h	b	b	b	b	h	b	b	h	b	b	h	b	h	h	b	b	h	h	h
Marker1419640	1	127.193	b	b	h	h	h	h	h	b	b	h	h	b	b	b	h	h	b	h	b	b	b	b	b	b	h	b	b	h	b	b	b	b	h	b	b	h	b	b	h	b	h	h	b	b	h	h	h
Marker262843	1	127.193	b	b	h	h	h	h	h	b	b	h	h	b	b	b	h	h	b	h	b	b	b	b	b	b	h	b	b	h	b	b	b	b	h	b	b	h	b	b	h	b	h	h	b	b	h	h	h
Marker993449	1	127.193	b	b	h	h	h	h	h	b	b	h	h	b	b	b	h	h	b	h	b	b	b	b	b	b	h	b	b	h	b	b	b	b	h	b	b	h	b	b	h	b	h	h	b	b	h	h	h
Marker2206096	1	127.193	b	b	h	h	h	h	h	b	b	h	h	b	b	b	h	h	b	h	b	b	b	b	b	b	h	b	b	h	b	b	b	b	h	b	b	h	b	b	h	b	h	h	b	b	h	h	h
Marker2553829	1	127.193	b	b	h	h	h	h	h	b	b	h	h	b	b	b	h	h	b	h	b	b	b	b	b	b	h	b	b	h	b	b	b	b	h	b	b	h	b	b	h	b	h	h	b	b	h	h	h
Marker3139602	1	127.193	b	b	h	h	h	h	h	b	b	h	h	b	b	b	h	h	b	h	b	b	b	b	b	b	h	b	b	h	b	b	b	b	h	b	b	h	b	b	h	b	h	h	b	b	h	h	h
Marker3382436	1	127.193	b	b	h	h	h	h	h	b	b	h	h	b	b	b	h	h	b	h	b	b	b	b	b	b	h	b	b	h	b	b	b	b	h	b	b	h	b	b	h	b	h	h	b	b	h	h	h
Marker2557614	1	127.193	b	b	h	h	h	h	h	b	b	h	h	b	b	b	h	h	b	h	b	b	b	b	b	b	h	b	b	h	b	b	b	b	h	b	b	h	b	b	h	b	h	h	b	b	h	h	h
Marker2233979	1	127.193	b	b	h	h	h	h	h	b	b	h	h	b	b	b	h	h	b	h	b	b	b	b	b	b	h	b	b	h	b	b	b	b	h	b	b	h	b	b	h	b	h	h	b	b	h	h	h
Marker2566782	1	127.193	b	b	h	h	h	h	h	b	b	h	h	b	b	b	h	h	b	h	b	b	b	b	b	b	h	b	b	h	b	b	b	b	h	b	b	h	b	b	h	b	h	h	b	b	h	h	h
Marker3274265	1	127.193	b	b	h	h	h	h	h	b	b	h	h	b	b	b	h	h	b	h	b	b	b	b	b	b	h	b	b	h	b	b	b	b	h	b	b	h	b	b	h	b	h	h	b	b	h	h	h
Marker1900826	1	127.193	b	b	h	h	h	h	h	b	b	h	h	b	b	b	h	h	b	h	b	b	b	b	b	b	h	b	b	h	b	b	b	b	h	b	b	h	b	b	h	b	h	h	b	b	h	h	h
Marker1218287	1	127.193	b	b	h	h	h	h	h	b	b	h	h	b	b	b	h	h	b	h	b	b	b	b	b	b	h	b	b	h	b	b	b	b	h	b	b	h	b	b	h	b	h	h	b	b	h	h	h
Marker3698969	1	127.193	b	b	h	h	h	h	h	b	b	h	h	b	b	b	h	h	b	h	b	b	b	b	b	b	h	b	b	h	b	b	b	b	h	b	b	h	b	b	h	b	h	h	b	b	h	h	h
Marker1539577	1	127.193	b	b	h	h	h	h	h	b	b	h	h	b	b	b	h	h	b	h	b	b	b	b	b	b	h	b	b	h	b	b	b	b	h	b	b	h	b	b	h	b	h	h	b	b	h	h	h
Marker1210152	1	127.193	b	b	h	h	h	h	h	b	b	h	h	b	b	b	h	h	b	h	b	b	b	b	b	b	h	b	b	h	b	b	b	b	h	b	b	h	b	b	h	b	h	h	b	b	h	h	h
Marker3292374	1	127.193	b	b	h	h	h	h	h	b	b	h	h	b	b	b	h	h	b	h	b	b	b	b	b	b	h	b	b	h	b	b	b	b	h	b	b	h	b	b	h	b	h	h	b	b	h	h	h
Marker911871	1	127.193	b	b	h	h	h	h	h	b	b	h	h	b	b	b	h	h	b	h	b	b	b	b	b	b	h	b	b	h	b	b	b	b	h	b	b	h	b	b	h	b	h	h	b	b	h	h	h
Marker3710920	1	127.193	b	b	h	h	h	h	h	b	b	h	h	b	b	b	h	h	b	h	b	b	b	b	b	b	h	b	b	h	b	b	b	b	h	b	b	h	b	b	h	b	h	h	b	b	h	h	h
Marker2055913	1	127.193	b	b	h	h	h	h	h	b	b	h	h	b	b	b	h	h	b	h	b	b	b	b	b	b	h	b	b	h	b	b	b	b	h	b	b	h	b	b	h	b	h	h	b	b	h	h	h
Marker201965	1	127.193	b	b	h	h	h	h	h	b	b	h	h	b	b	b	h	h	b	h	b	b	b	b	b	b	h	b	b	h	b	b	b	b	h	b	b	h	b	b	h	b	h	h	b	b	h	h	h
Marker1895174	1	127.193	b	b	h	h	h	h	h	b	b	h	h	b	b	b	h	h	b	h	b	b	b	b	b	b	h	b	b	h	b	b	b	b	h	b	b	h	b	b	h	b	h	h	b	b	h	h	h
Marker197694	1	127.193	b	b	h	h	h	h	h	b	b	h	h	b	b	b	h	h	b	h	b	b	b	b	b	b	h	b	b	h	b	b	b	b	h	b	b	h	b	b	h	b	h	h	b	b	h	h	h
Marker3341595	1	127.193	b	b	h	h	h	h	h	b	b	h	h	b	b	b	h	h	b	h	b	b	b	b	b	b	h	b	b	h	b	b	b	b	h	b	b	h	b	b	h	b	h	h	b	b	h	h	h
Marker3077051	1	127.193	b	b	h	h	h	h	h	b	b	h	h	b	b	b	h	h	b	h	b	b	b	b	b	b	h	b	b	h	b	b	b	b	h	b	b	h	b	b	h	b	h	h	b	b	h	h	h
Marker1212721	1	127.193	b	b	h	h	h	h	h	b	b	h	h	b	b	b	h	h	b	h	b	b	b	b	b	b	h	b	b	h	b	b	b	b	h	b	b	h	b	b	h	b	h	h	b	b	h	h	h
Marker3451211	1	127.193	b	b	h	h	h	h	h	b	b	h	h	b	b	b	h	h	b	h	b	b	b	b	b	b	h	b	b	h	b	b	b	b	h	b	b	h	b	b	h	b	h	h	b	b	h	h	h
Marker1619336	1	127.193	b	b	h	h	h	h	h	b	b	h	h	b	b	b	h	h	b	h	b	b	b	b	b	b	h	b	b	h	b	b	b	b	h	b	b	h	b	b	h	b	h	h	b	b	h	h	h
Marker335122	1	127.193	b	b	h	h	h	h	h	b	b	h	h	b	b	b	h	h	b	h	b	b	b	b	b	b	h	b	b	h	b	b	b	b	h	b	b	h	b	b	h	b	h	h	b	b	h	h	h
Marker1997471	1	127.193	b	b	h	h	h	h	h	b	b	h	h	b	b	b	h	h	b	h	b	b	b	b	b	b	h	b	b	h	b	b	b	b	h	b	b	h	b	b	h	b	h	h	b	b	h	h	h
Marker3621221	1	127.193	b	b	h	h	h	h	h	b	b	h	h	b	b	b	h	h	b	h	b	b	b	b	b	b	h	b	b	h	b	b	b	b	h	b	b	h	b	b	h	b	h	h	b	b	h	h	h
Marker247807	1	127.193	b	b	h	h	h	h	h	b	b	h	h	b	b	b	h	h	b	h	b	b	b	b	b	b	h	b	b	h	b	b	b	b	h	b	b	h	b	b	h	b	h	h	b	b	h	h	h
Marker515892	1	127.198	b	b	h	h	h	h	h	b	b	h	h	b	b	b	h	h	b	h	b	b	b	b	b	b	h	b	b	h	b	b	b	b	h	b	b	h	b	b	h	b	h	h	b	b	h	h	h
Marker2780056	1	127.232	b	b	h	h	h	h	h	b	b	h	h	b	b	b	h	h	b	h	b	b	b	b	b	b	h	b	b	h	b	b	b	b	h	b	b	h	b	b	h	b	h	h	b	b	h	h	h
Marker2741470	1	127.232	b	b	h	h	h	h	h	b	b	h	h	b	b	b	h	h	b	h	b	b	b	b	b	b	h	b	b	h	b	b	b	b	h	b	b	h	b	b	h	b	h	h	b	b	h	h	h
Marker720812	1	127.26	b	b	h	h	h	h	h	b	b	h	h	b	b	b	h	h	b	h	b	b	b	b	b	b	h	b	b	h	b	b	b	b	h	b	b	h	b	b	h	b	h	h	b	b	h	h	h
Marker993616	1	127.26	b	b	h	h	h	h	h	b	b	h	h	b	b	b	h	h	b	h	b	b	b	b	b	b	h	b	b	h	b	b	b	b	h	b	b	h	b	b	h	b	h	h	b	b	h	h	h
Marker3129094	1	127.26	b	b	h	h	h	h	h	b	b	h	h	b	b	b	h	h	b	h	b	b	b	b	b	b	h	b	b	h	b	b	b	b	h	b	b	h	b	b	h	b	h	h	b	b	h	h	h
Marker90131	1	127.26	b	b	h	h	h	h	h	b	b	h	h	b	b	b	h	h	b	h	b	b	b	b	b	b	h	b	b	h	b	b	b	b	h	b	b	h	b	b	h	b	h	h	b	b	h	h	h
Marker2027806	1	127.26	b	b	h	h	h	h	h	b	b	h	h	b	b	b	h	h	b	h	b	b	b	b	b	b	h	b	b	h	b	b	b	b	h	b	b	h	b	b	h	b	h	h	b	b	h	h	h
Marker628900	1	127.26	b	b	h	h	h	h	h	b	b	h	h	b	b	b	h	h	b	h	b	b	b	b	b	b	h	b	b	h	b	b	b	b	h	b	b	h	b	b	h	b	h	h	b	b	h	h	h
Marker3673220	1	127.26	b	b	h	h	h	h	h	b	b	h	h	b	b	b	h	h	b	h	b	b	b	b	b	b	h	b	b	h	b	b	b	b	h	b	b	h	b	b	h	b	h	h	b	b	h	h	h
Marker993447	1	127.26	b	b	h	h	h	h	h	b	b	h	h	b	b	b	h	h	b	h	b	b	b	b	b	b	h	b	b	h	b	b	b	b	h	b	b	h	b	b	h	b	h	h	b	b	h	h	h
Marker49376	1	127.26	b	b	h	h	h	h	h	b	b	h	h	b	b	b	h	h	b	h	b	b	b	b	b	b	h	b	b	h	b	b	b	b	h	b	b	h	b	b	h	b	h	h	b	b	h	h	h
Marker1364206	1	127.26	b	b	h	h	h	h	h	b	b	h	h	b	b	b	h	h	b	h	b	b	b	b	b	b	h	b	b	h	b	b	b	b	h	b	b	h	b	b	h	b	h	h	b	b	h	h	h
Marker1673760	1	127.26	b	b	h	h	h	h	h	b	b	h	h	b	b	b	h	h	b	h	b	b	b	b	b	b	h	b	b	h	b	b	b	b	h	b	b	h	b	b	h	b	h	h	b	b	h	h	h
Marker2614678	1	127.421	b	b	h	h	h	h	h	b	b	h	-	b	b	b	h	h	b	h	b	b	b	b	b	b	h	b	b	h	b	b	b	b	h	b	b	h	b	b	h	b	h	h	b	b	h	h	h
Marker651988	1	127.575	b	b	h	h	h	h	h	b	b	h	h	b	b	b	h	h	b	h	b	b	b	b	b	b	h	b	b	h	b	b	b	b	h	b	b	h	b	b	h	b	h	h	b	b	b	h	h
Marker2011433	1	127.575	b	b	h	h	h	h	h	b	b	h	h	b	b	b	h	h	b	h	b	b	b	b	b	b	h	b	b	h	b	b	b	b	h	b	b	h	b	b	h	b	h	h	b	b	b	h	h
Marker477859	1	127.575	b	b	h	h	h	h	h	b	b	h	h	b	b	b	h	h	b	h	b	b	b	b	b	b	h	b	b	h	b	b	b	b	h	b	b	h	b	b	h	b	h	h	b	b	b	h	h
Marker3052649	1	127.575	b	b	h	h	h	h	h	b	b	h	h	b	b	b	h	h	b	h	b	b	b	b	b	b	h	b	b	h	b	b	b	b	h	b	b	h	b	b	h	b	h	h	b	b	b	h	h
Marker2415696	1	127.575	b	b	h	h	h	h	h	b	b	h	h	b	b	b	h	h	b	h	b	b	b	b	b	b	h	b	b	h	b	b	b	b	h	b	b	h	b	b	h	b	h	h	b	b	b	h	h
Marker2812231	1	127.633	b	b	h	h	h	h	h	b	b	h	h	b	b	b	h	h	b	h	b	b	b	b	b	b	h	b	b	h	b	b	b	b	h	b	b	h	b	b	h	b	h	h	b	b	h	h	h
Marker2311567	1	127.633	b	b	h	h	h	h	h	b	b	h	h	b	b	b	h	h	b	h	b	b	b	b	b	b	h	b	b	h	b	b	b	b	h	b	b	h	b	b	h	b	h	h	b	b	h	h	h
Marker200152	1	127.633	b	b	h	h	h	h	h	b	b	h	h	b	b	b	h	h	b	h	b	b	b	b	b	b	h	b	b	h	b	b	b	b	h	b	b	h	b	b	h	b	h	h	b	b	h	h	h
Marker2553770	1	127.633	b	b	h	h	h	h	h	b	b	h	h	b	b	b	h	h	b	h	b	b	b	b	b	b	h	b	b	h	b	b	b	b	h	b	b	h	b	b	h	b	h	h	b	b	h	h	h
Marker3139051	1	127.633	b	b	h	h	h	h	h	b	b	h	h	b	b	b	h	h	b	h	b	b	b	b	b	b	h	b	b	h	b	b	b	b	h	b	b	h	b	b	h	b	h	h	b	b	h	h	h
Marker1997536	1	127.652	b	b	h	h	h	h	b	b	b	h	h	b	b	b	h	h	b	h	b	b	b	b	b	b	h	b	b	h	b	b	b	b	h	b	b	h	b	b	h	b	h	h	b	b	h	h	h
Marker3634409	1	127.662	b	b	h	h	h	h	b	b	b	h	h	b	b	b	h	h	b	h	b	b	b	b	b	b	h	b	b	h	b	b	b	b	h	b	b	h	b	b	h	b	h	h	b	b	h	h	h
Marker207659	1	127.691	b	b	h	h	h	h	-	b	b	h	h	b	b	b	h	h	b	h	b	b	b	b	b	b	h	b	b	h	b	b	b	b	h	b	b	h	b	b	h	b	-	h	b	b	h	h	h
Marker1003925	1	127.707	b	b	h	h	h	h	b	b	b	h	h	b	b	b	h	h	b	h	b	b	b	b	b	b	h	b	b	h	b	b	b	b	h	b	b	h	b	b	h	b	h	-	b	b	h	h	-
Marker551624	1	127.709	b	b	h	h	h	h	b	b	b	h	h	b	b	b	h	h	b	h	b	b	b	b	b	b	h	b	b	h	b	b	b	b	h	b	b	h	b	b	h	b	h	h	b	b	h	h	-
Marker954129	1	127.724	b	b	h	h	h	h	h	b	b	h	h	b	b	b	h	h	b	h	b	b	b	b	b	b	h	b	b	h	b	b	b	b	h	b	b	h	b	b	h	b	h	h	b	b	h	h	b
Marker1400768	1	127.757	b	b	h	h	h	h	b	b	b	h	h	b	b	b	h	h	b	h	b	b	b	b	b	b	h	b	b	h	b	b	b	b	h	b	b	h	b	b	h	b	h	b	b	b	h	h	b
Marker3777996	1	127.796	b	b	h	h	h	h	h	b	b	h	h	b	b	b	h	h	b	h	b	b	b	b	b	b	h	b	b	h	b	b	b	b	h	b	b	h	b	b	h	b	h	b	b	b	h	h	b
Marker1322229	1	127.862	b	b	h	h	h	h	h	b	b	h	h	b	b	b	h	h	b	h	b	b	b	b	b	b	h	b	b	h	b	b	b	b	h	b	b	h	b	b	h	b	h	b	b	b	h	h	b
Marker2723549	1	127.912	b	b	h	h	h	h	h	b	b	h	h	b	b	b	h	h	b	h	b	b	b	b	b	b	h	b	b	h	b	b	b	b	h	b	b	h	b	b	h	b	h	b	b	b	h	h	h
Marker3111386	1	127.914	b	b	h	h	h	h	h	b	b	h	h	b	b	b	h	h	b	h	b	b	b	b	b	b	h	b	b	h	b	b	b	b	h	b	b	h	b	b	h	b	h	b	b	b	h	h	h
Marker2249742	1	127.916	b	b	h	h	h	h	h	b	b	h	h	b	b	b	h	h	b	h	b	b	b	b	b	b	h	b	b	h	b	b	b	b	h	b	b	h	b	b	h	b	h	b	b	b	h	h	h
Marker312073	1	127.941	b	b	h	h	h	h	h	b	b	h	h	b	b	b	h	h	b	h	b	b	b	b	b	b	h	b	b	h	b	b	b	b	h	b	b	h	b	b	h	b	h	h	b	b	h	h	h
Marker814598	1	127.978	b	b	h	h	h	h	h	b	b	h	h	b	b	b	h	h	b	h	b	b	b	b	b	b	h	b	b	h	b	b	b	b	h	b	b	h	b	b	h	b	h	-	b	b	h	h	b
Marker3776378	1	127.978	b	b	h	h	h	h	h	b	b	h	h	b	b	b	h	h	b	h	b	b	b	b	b	b	h	b	b	h	b	b	b	b	h	b	b	h	b	b	h	b	h	h	b	b	h	h	b
Marker2626989	1	128.06	b	b	h	h	h	h	h	b	b	h	h	b	b	b	h	h	b	h	b	b	b	b	b	b	h	b	b	h	b	b	b	b	h	b	b	h	b	b	h	b	h	h	b	b	h	h	h
Marker2049963	1	128.06	b	b	h	h	h	h	h	b	b	h	h	b	b	b	h	h	b	h	b	b	b	b	b	b	h	b	b	h	b	b	b	b	h	b	b	h	b	b	h	b	h	h	b	b	h	h	h
Marker477907	1	128.078	b	b	h	h	h	h	h	b	b	h	h	b	b	b	h	h	b	h	b	b	b	b	b	b	h	b	b	h	b	b	b	b	h	b	b	h	b	b	h	b	h	h	b	b	h	h	h
Marker93893	1	128.078	b	b	h	h	h	h	h	b	b	h	h	b	b	b	h	h	b	h	b	b	b	b	b	b	h	b	b	h	b	b	b	b	h	b	b	h	b	b	h	b	h	h	b	b	h	h	h
Marker1749070	1	128.224	b	b	h	h	h	h	h	b	b	h	h	b	b	b	h	h	b	h	b	b	b	b	b	b	h	b	b	h	b	b	b	b	h	b	b	h	b	b	h	b	h	h	b	b	h	h	h
Marker3637412	1	128.224	b	b	h	h	h	h	h	b	b	h	h	b	b	b	h	h	b	h	b	b	b	b	b	b	h	b	b	h	b	b	b	b	h	b	b	h	b	b	h	b	h	h	b	b	h	h	h
Marker1064992	1	128.224	b	b	h	h	h	h	h	b	b	h	h	b	b	b	h	h	b	h	b	b	b	b	b	b	h	b	b	h	b	b	b	b	h	b	b	h	b	b	h	b	h	h	b	b	h	h	h
Marker2697710	1	128.224	b	b	h	h	h	h	h	b	b	h	h	b	b	b	h	h	b	h	b	b	b	b	b	b	h	b	b	h	b	b	b	b	h	b	b	h	b	b	h	b	h	h	b	b	h	h	h
Marker3710876	1	128.224	b	b	h	h	h	h	h	b	b	h	h	b	b	b	h	h	b	h	b	b	b	b	b	b	h	b	b	h	b	b	b	b	h	b	b	h	b	b	h	b	h	h	b	b	h	h	h
Marker3388754	1	128.313	b	b	h	h	h	h	h	b	b	h	h	b	b	b	h	h	b	h	b	b	b	b	b	b	h	b	b	h	b	b	b	b	h	b	b	h	b	b	h	b	h	h	b	b	h	h	h
Marker474369	1	128.402	b	b	h	h	h	h	h	b	b	h	h	b	b	b	h	h	b	h	b	b	b	b	b	b	h	b	b	h	b	b	b	b	h	b	b	h	b	b	h	b	h	h	b	b	h	h	h
Marker3172309	1	128.513	b	b	h	h	h	h	h	b	b	h	h	b	b	b	h	h	b	h	b	b	b	b	b	b	h	b	b	h	b	b	b	b	h	b	b	h	b	b	h	b	h	h	b	b	h	h	h
Marker2778988	1	128.762	b	b	h	h	h	h	h	b	b	h	-	b	b	b	h	h	b	h	b	b	b	b	b	b	h	b	b	h	b	b	b	b	h	b	b	h	b	b	h	b	h	b	b	b	h	h	h
Marker2791301	1	129.178	b	b	h	h	h	h	h	b	b	h	b	b	b	b	h	h	b	h	b	b	b	b	b	b	h	b	b	h	b	b	b	b	h	b	b	h	b	b	h	b	h	b	b	b	h	h	h
Marker2078608	1	129.31	b	b	h	h	h	h	h	b	b	h	b	b	b	b	h	h	b	h	b	b	b	b	b	b	h	b	b	h	b	b	b	b	h	b	b	h	b	b	h	b	h	b	b	b	h	h	h
Marker1145369	1	129.742	b	b	h	h	h	h	h	b	b	h	b	b	b	b	h	h	b	h	b	b	b	h	b	b	h	b	b	h	b	b	b	b	h	b	b	h	b	b	h	b	h	b	b	b	h	h	h
Marker3352850	1	129.773	b	b	h	h	h	h	h	b	b	h	b	b	b	b	h	h	b	h	b	b	b	h	b	b	h	b	b	h	b	b	b	b	h	b	b	h	b	b	h	b	h	-	b	b	h	h	h
Marker1080606	1	130.257	b	b	b	h	h	h	h	b	b	h	b	b	b	b	h	h	b	h	b	b	b	h	b	b	h	b	b	h	b	b	b	b	h	b	b	h	b	b	h	b	h	h	b	b	h	h	h
Marker1488555	1	130.335	b	b	b	h	h	h	h	b	b	h	b	b	b	b	h	h	b	h	b	b	b	h	b	b	h	b	b	h	b	b	-	b	h	b	b	h	b	b	h	b	h	h	b	b	h	h	h
Marker976028	1	130.351	b	b	b	h	h	h	h	b	b	h	b	b	b	b	h	h	b	h	b	b	b	h	b	b	h	b	b	h	b	b	b	b	h	b	b	h	b	b	h	b	h	h	b	b	h	h	h
Marker1845262	1	130.65	b	b	b	h	h	h	h	b	b	h	b	b	b	b	h	h	b	h	b	b	b	h	b	b	h	b	b	h	b	b	b	b	h	b	b	h	b	b	h	b	h	h	b	b	h	h	h
Marker1845392	1	130.755	b	b	b	h	h	h	h	b	b	h	b	b	b	b	h	h	b	h	b	b	b	h	b	b	h	b	b	h	b	b	h	b	h	b	b	h	b	b	h	b	-	h	b	b	h	h	h
Marker3106224	1	130.871	b	b	b	h	h	h	h	b	b	h	b	b	b	b	h	h	b	h	b	b	b	h	b	b	h	b	b	h	b	b	-	b	h	b	b	h	b	b	h	b	h	h	b	b	h	h	h
Marker1333010	1	131.076	b	b	b	h	h	h	h	b	b	h	b	b	b	b	h	h	b	h	b	b	b	h	b	b	h	b	b	h	b	b	h	b	h	b	b	h	b	b	h	b	b	h	b	b	h	h	h
Marker336219	1	131.096	b	b	b	h	h	h	h	b	b	h	b	b	b	b	h	h	b	h	b	b	b	h	b	b	h	b	b	h	b	b	h	b	h	b	b	b	b	b	h	b	b	h	b	b	h	h	h
Marker3449038	1	131.189	b	b	b	h	h	h	h	b	b	h	b	b	b	b	h	h	b	h	b	b	b	h	b	b	h	b	b	h	b	b	h	b	h	b	b	-	b	b	h	b	b	h	b	b	h	h	h
Marker2638782	1	131.193	b	b	b	h	h	h	h	b	b	h	b	b	b	b	h	h	b	h	b	b	b	h	b	b	h	b	b	h	b	b	h	b	h	b	b	b	b	b	h	b	b	h	b	b	h	h	h
Marker2734624	1	131.432	b	b	b	h	h	h	h	b	b	h	b	b	b	b	h	h	b	h	b	b	b	h	b	b	h	b	b	h	b	b	h	b	h	b	b	b	b	b	h	b	b	h	b	b	h	h	h
Marker3658510	1	131.444	b	b	b	h	h	h	h	b	b	h	b	b	b	b	h	h	b	h	b	b	b	h	b	b	h	b	b	h	b	b	h	b	h	b	b	b	b	b	h	b	b	h	b	b	h	h	h
Marker667345	1	131.846	b	b	b	h	h	h	h	b	b	h	b	b	b	b	h	h	b	h	b	b	b	h	b	b	h	b	b	h	b	b	h	b	h	b	b	b	b	b	h	b	b	h	b	b	h	h	h
Marker1340118	1	131.851	b	b	b	h	h	h	h	b	b	h	b	b	b	b	h	h	b	h	b	b	b	h	b	b	h	b	b	h	b	b	h	b	h	b	b	b	b	b	h	b	b	h	b	b	h	h	h
Marker823907	1	131.858	b	b	b	h	h	h	h	b	b	h	b	b	b	b	h	h	b	h	b	b	b	h	b	b	h	b	b	h	b	b	h	b	h	b	b	b	b	b	h	b	b	h	b	b	h	h	h
Marker1548853	1	131.863	b	b	b	h	h	h	h	b	b	h	b	b	b	b	h	h	b	h	b	b	b	h	b	b	h	b	b	h	b	b	h	b	h	b	b	b	b	b	h	b	b	h	b	b	h	h	h
Marker2880118	1	131.871	b	b	b	h	h	h	h	b	b	h	b	b	b	b	h	h	b	h	b	b	b	h	b	b	h	b	b	h	b	b	h	b	h	b	b	b	b	b	h	b	b	h	b	b	h	h	h
Marker1484431	1	131.874	b	b	b	h	h	h	h	b	b	h	b	b	b	b	h	h	b	h	b	b	b	h	b	b	h	b	b	h	b	b	h	b	h	b	b	b	b	b	h	b	b	h	b	b	h	h	h
Marker406356	1	131.878	b	b	b	h	h	h	h	b	b	h	b	b	b	b	h	h	b	h	b	b	b	h	b	b	h	b	b	h	b	b	h	b	h	b	b	b	b	b	h	b	b	h	b	b	h	h	h
Marker35881	1	131.886	b	b	b	h	h	h	h	b	b	h	b	b	b	b	h	h	b	h	b	b	b	h	b	b	h	b	b	h	b	b	h	b	h	b	b	b	b	b	h	b	b	h	b	b	h	h	h
Marker3532594	1	131.898	b	b	b	h	h	h	h	b	b	h	b	b	b	b	h	h	b	h	b	b	b	h	b	b	h	b	b	h	b	b	h	b	h	b	b	b	b	b	h	b	b	h	b	b	h	h	h
Marker3292876	1	131.903	b	b	b	h	h	h	h	b	b	h	b	b	b	b	h	h	b	h	b	b	b	h	b	b	h	b	b	h	b	b	h	b	h	b	b	b	b	b	h	b	b	h	b	b	h	h	h
Marker735653	1	131.907	b	b	b	h	h	h	h	b	b	h	b	b	b	b	h	h	b	h	b	b	b	h	b	b	h	b	b	h	b	b	h	b	h	b	b	b	b	b	h	b	b	h	b	b	h	h	h
Marker3027684	1	131.954	b	b	b	h	h	h	h	b	b	h	b	b	b	b	h	h	b	h	b	b	b	h	b	b	h	b	b	h	b	b	h	b	h	b	b	b	b	b	h	b	b	h	b	b	h	h	h
Marker1396855	1	131.954	b	b	b	h	h	h	h	b	b	h	b	b	b	b	h	h	b	h	b	b	b	h	b	b	h	b	b	h	b	b	h	b	h	b	b	b	b	b	h	b	b	h	b	b	h	h	h
Marker1365950	1	131.954	b	b	b	h	h	h	h	b	b	h	b	b	b	b	h	h	b	h	b	b	b	h	b	b	h	b	b	h	b	b	h	b	h	b	b	b	b	b	h	b	b	h	b	b	h	h	h
Marker1365957	1	131.954	b	b	b	h	h	h	h	b	b	h	b	b	b	b	h	h	b	h	b	b	b	h	b	b	h	b	b	h	b	b	h	b	h	b	b	b	b	b	h	b	b	h	b	b	h	h	h
Marker1638052	1	132.004	b	b	b	h	h	h	h	b	b	h	b	b	b	b	h	h	b	h	b	b	b	h	b	b	h	b	b	h	b	b	h	b	h	b	b	b	b	b	h	b	b	h	b	b	h	h	h
Marker391791	1	132.018	b	b	b	h	h	h	h	b	b	h	b	b	b	b	h	h	b	h	b	b	b	h	b	b	h	b	b	h	b	b	h	b	h	b	b	b	b	b	h	b	b	h	b	b	h	h	h
Marker2470489	1	132.033	b	b	b	h	h	h	h	b	b	h	b	b	b	b	h	h	b	h	b	b	b	h	b	b	h	b	b	h	b	b	h	b	h	b	b	b	b	b	h	b	b	h	b	b	h	h	h
Marker2053217	1	132.047	b	b	b	h	h	h	h	b	b	h	b	b	b	b	h	h	b	h	b	b	b	h	b	b	h	b	b	h	b	b	h	b	h	b	b	b	b	b	h	b	b	h	b	b	h	h	h
Marker1596796	1	132.047	b	b	b	h	h	h	h	b	b	h	b	b	b	b	h	h	b	h	b	b	b	h	b	b	h	b	b	h	b	b	h	b	h	b	b	b	b	b	h	b	b	h	b	b	h	h	h
Marker768337	1	132.047	b	b	b	h	h	h	h	b	b	h	b	b	b	b	h	h	b	h	b	b	b	h	b	b	h	b	b	h	b	b	h	b	h	b	b	b	b	b	h	b	b	h	b	b	h	h	h
Marker2470658	1	132.047	b	b	b	h	h	h	h	b	b	h	b	b	b	b	h	h	b	h	b	b	b	h	b	b	h	b	b	h	b	b	h	b	h	b	b	b	b	b	h	b	b	h	b	b	h	h	h
Marker6600	1	132.172	b	b	b	h	h	h	h	b	b	h	b	b	b	b	h	h	b	h	b	b	b	h	b	b	h	b	b	h	b	b	h	b	h	b	b	b	b	b	h	b	b	h	b	b	h	h	h
Marker2662836	1	132.172	b	b	b	h	h	h	h	b	b	h	b	b	b	b	h	h	b	h	b	b	b	h	b	b	h	b	b	h	b	b	h	b	h	b	b	b	b	b	h	b	b	h	b	b	h	h	h
Marker1136284	1	132.178	b	b	b	h	h	h	h	b	b	h	b	b	b	b	h	h	b	h	b	b	b	h	b	b	h	b	b	h	b	b	h	b	h	b	b	b	b	b	h	b	b	h	b	b	h	h	h
Marker2096973	1	132.185	b	b	b	h	h	h	h	b	b	h	b	b	b	b	h	h	b	h	b	b	b	h	b	b	h	b	b	h	b	b	h	b	h	b	b	b	b	b	h	b	b	h	b	b	h	h	h
Marker3185445	1	132.192	b	b	b	h	h	h	h	b	b	h	b	b	b	b	h	h	b	h	b	b	b	h	b	b	h	b	b	h	b	b	h	b	h	b	b	b	b	b	h	b	b	h	b	b	h	h	h
Marker2015862	1	132.192	b	b	b	h	h	h	h	b	b	h	b	b	b	b	h	h	b	h	b	b	b	h	b	b	h	b	b	h	b	b	h	b	h	b	b	b	b	b	h	b	b	h	b	b	h	h	h
Marker2015915	1	132.198	b	b	b	h	h	h	h	b	b	h	b	b	b	b	h	h	b	h	b	b	b	h	b	b	h	b	b	h	b	b	h	b	h	b	b	b	b	b	h	b	b	h	b	b	h	h	h
Marker1247436	1	132.198	b	b	b	h	h	h	h	b	b	h	b	b	b	b	h	h	b	h	b	b	b	h	b	b	h	b	b	h	b	b	h	b	h	b	b	b	b	b	h	b	b	h	b	b	h	h	h
Marker1574914	1	132.205	b	b	b	h	h	h	h	b	b	h	b	b	b	b	h	h	b	h	b	b	b	h	b	b	h	b	b	h	b	b	h	b	h	b	b	b	b	b	h	b	b	h	b	b	h	h	h
Marker3422491	1	132.205	b	b	b	h	h	h	h	b	b	h	b	b	b	b	h	h	b	h	b	b	b	h	b	b	h	b	b	h	b	b	h	b	h	b	b	b	b	b	h	b	b	h	b	b	h	h	h
Marker3422381	1	132.205	b	b	b	h	h	h	h	b	b	h	b	b	b	b	h	h	b	h	b	b	b	h	b	b	h	b	b	h	b	b	h	b	h	b	b	b	b	b	h	b	b	h	b	b	h	h	h
Marker2792004	1	132.205	b	b	b	h	h	h	h	b	b	h	b	b	b	b	h	h	b	h	b	b	b	h	b	b	h	b	b	h	b	b	h	b	h	b	b	b	b	b	h	b	b	h	b	b	h	h	h
Marker2842534	1	132.205	b	b	b	h	h	h	h	b	b	h	b	b	b	b	h	h	b	h	b	b	b	h	b	b	h	b	b	h	b	b	h	b	h	b	b	b	b	b	h	b	b	h	b	b	h	h	h
Marker1191126	1	132.205	b	b	b	h	h	h	h	b	b	h	b	b	b	b	h	h	b	h	b	b	b	h	b	b	h	b	b	h	b	b	h	b	h	b	b	b	b	b	h	b	b	h	b	b	h	h	h
Marker2006175	1	132.205	b	b	b	h	h	h	h	b	b	h	b	b	b	b	h	h	b	h	b	b	b	h	b	b	h	b	b	h	b	b	h	b	h	b	b	b	b	b	h	b	b	h	b	b	h	h	h
Marker622036	1	132.401	b	b	b	h	h	h	h	b	b	h	b	b	b	b	h	h	b	h	b	b	b	h	b	b	h	b	b	h	b	b	h	b	h	b	b	h	b	b	h	b	b	h	b	b	h	h	h
Marker2476370	1	132.401	b	b	b	h	h	h	h	b	b	h	b	b	b	b	h	h	b	h	b	b	b	h	b	b	h	b	b	h	b	b	h	b	h	b	b	h	b	b	h	b	b	h	b	b	h	h	h
Marker1921839	1	132.472	b	b	b	h	h	h	h	b	b	h	b	b	b	b	h	h	b	h	b	b	b	h	b	b	h	b	b	h	b	b	h	b	h	b	b	b	b	b	h	b	b	h	b	b	h	h	h
Marker3449059	1	132.472	b	b	b	h	h	h	h	b	b	h	b	b	b	b	h	h	b	h	b	b	b	h	b	b	h	b	b	h	b	b	h	b	h	b	b	b	b	b	h	b	b	h	b	b	h	h	h
Marker2039911	1	132.516	b	b	b	h	h	h	h	b	b	h	b	b	b	b	h	h	b	h	b	b	b	h	b	b	h	b	b	h	b	b	h	b	h	b	b	-	b	b	h	b	b	h	b	b	h	h	h
Marker147776	1	132.562	b	b	b	h	h	h	h	b	b	h	b	b	b	b	h	h	b	h	b	b	b	h	b	b	h	b	b	h	b	b	h	b	h	b	b	b	b	b	h	b	b	h	b	b	h	h	h
Marker2495716	1	132.611	b	b	b	h	h	h	h	b	b	h	b	b	b	b	h	h	b	h	b	b	b	h	b	b	h	b	b	h	b	b	h	b	h	b	b	-	b	b	h	b	b	h	b	b	h	h	h
Marker2742233	1	132.715	b	b	b	h	h	h	h	b	b	h	b	b	b	b	h	h	b	h	b	b	b	h	b	b	h	b	b	h	b	b	h	b	h	b	b	b	b	b	h	b	b	h	b	b	h	h	h
Marker1596772	1	132.715	b	b	b	h	h	h	h	b	b	h	b	b	b	b	h	h	b	h	b	b	b	h	b	b	h	b	b	h	b	b	h	b	h	b	b	b	b	b	h	b	b	h	b	b	h	h	h
Marker1313180	1	132.722	b	b	b	h	h	h	h	b	b	h	b	b	b	b	h	h	b	h	b	b	b	h	b	b	h	b	b	h	b	b	h	b	h	b	b	b	b	b	h	b	b	h	b	b	h	h	h
Marker336062	1	132.771	b	b	b	h	h	h	h	b	b	h	b	b	b	b	h	h	b	h	b	b	b	h	b	b	h	b	b	h	b	b	h	b	h	b	b	b	b	b	h	b	b	h	b	b	h	h	h
Marker374880	1	132.771	b	b	b	h	h	h	h	b	b	h	b	b	b	b	h	h	b	h	b	b	b	h	b	b	h	b	b	h	b	b	h	b	h	b	b	b	b	b	h	b	b	h	b	b	h	h	h
Marker1808136	1	132.771	b	b	b	h	h	h	h	b	b	h	b	b	b	b	h	h	b	h	b	b	b	h	b	b	h	b	b	h	b	b	h	b	h	b	b	b	b	b	h	b	b	h	b	b	h	h	h
Marker2015944	1	132.778	b	b	b	h	h	h	h	b	b	h	b	b	b	b	h	h	b	h	b	b	b	h	b	b	h	b	b	h	b	b	h	b	h	b	b	b	b	b	h	b	b	h	b	b	h	h	h
Marker2135442	1	132.778	b	b	b	h	h	h	h	b	b	h	b	b	b	b	h	h	b	h	b	b	b	h	b	b	h	b	b	h	b	b	h	b	h	b	b	b	b	b	h	b	b	h	b	b	h	h	h
Marker3497002	1	132.78	b	b	b	h	h	h	h	b	b	h	b	b	b	b	h	h	b	h	b	b	b	h	b	b	h	b	b	h	b	b	h	b	h	b	b	b	b	b	h	b	b	h	b	b	h	h	h
Marker2495746	1	132.784	b	b	b	h	h	h	h	b	b	h	b	b	b	b	h	h	b	h	b	b	b	h	b	b	h	b	b	h	b	b	h	b	h	b	b	b	b	b	h	b	b	h	b	b	h	h	h
Marker1845061	1	132.784	b	b	b	h	h	h	h	b	b	h	b	b	b	b	h	h	b	h	b	b	b	h	b	b	h	b	b	h	b	b	h	b	h	b	b	b	b	b	h	b	b	h	b	b	h	h	h
Marker2053230	1	132.784	b	b	b	h	h	h	h	b	b	h	b	b	b	b	h	h	b	h	b	b	b	h	b	b	h	b	b	h	b	b	h	b	h	b	b	b	b	b	h	b	b	h	b	b	h	h	h
Marker2053234	1	132.791	b	b	b	h	h	h	h	b	b	h	b	b	b	b	h	h	b	h	b	b	b	h	b	b	h	b	b	h	b	b	h	b	h	b	b	b	b	b	h	b	b	h	b	b	h	h	h
Marker2848093	1	132.95	b	b	b	h	h	h	h	b	b	h	b	b	b	b	h	h	b	h	b	b	b	h	b	b	h	b	b	h	b	b	h	b	h	b	b	b	b	b	h	b	b	h	b	b	h	h	h
Marker3422339	1	132.95	b	b	b	h	h	h	h	b	b	h	b	b	b	b	h	h	b	h	b	b	b	h	b	b	h	b	b	h	b	b	h	b	h	b	b	b	b	b	h	b	b	h	b	b	h	h	h
Marker2638898	1	133.092	b	b	b	h	h	h	h	b	b	h	b	b	b	b	h	h	b	h	b	b	b	h	b	b	h	b	b	h	b	b	h	b	h	b	b	b	b	b	h	b	b	h	b	b	h	h	h
Marker2458753	1	133.197	b	b	b	h	h	h	h	b	b	h	b	b	b	b	h	h	b	h	b	b	b	h	b	b	h	b	b	h	b	b	h	b	h	b	b	h	b	b	h	b	b	h	b	b	h	h	h
Marker3531421	1	133.197	b	b	b	h	h	h	h	b	b	h	b	b	b	b	h	h	b	h	b	b	b	h	b	b	h	b	b	h	b	b	h	b	h	b	b	h	b	b	h	b	b	h	b	b	h	h	h
Marker510310	1	133.197	b	b	b	h	h	h	h	b	b	h	b	b	b	b	h	h	b	h	b	b	b	h	b	b	h	b	b	h	b	b	h	b	h	b	b	h	b	b	h	b	b	h	b	b	h	h	h
Marker2951071	1	133.197	b	b	b	h	h	h	h	b	b	h	b	b	b	b	h	h	b	h	b	b	b	h	b	b	h	b	b	h	b	b	h	b	h	b	b	h	b	b	h	b	b	h	b	b	h	h	h
Marker862770	1	133.197	b	b	b	h	h	h	h	b	b	h	b	b	b	b	h	h	b	h	b	b	b	h	b	b	h	b	b	h	b	b	h	b	h	b	b	h	b	b	h	b	b	h	b	b	h	h	h
Marker329513	1	133.197	b	b	b	h	h	h	h	b	b	h	b	b	b	b	h	h	b	h	b	b	b	h	b	b	h	b	b	h	b	b	h	b	h	b	b	h	b	b	h	b	b	h	b	b	h	h	h
Marker295400	1	133.316	b	b	b	h	h	h	h	b	b	h	b	b	b	b	h	h	b	h	b	b	b	h	b	b	h	b	b	h	b	b	h	b	h	b	b	h	b	b	h	b	b	h	b	b	h	h	h
Marker116158	1	133.316	b	b	b	h	h	h	h	b	b	h	b	b	b	b	h	h	b	h	b	b	b	h	b	b	h	b	b	h	b	b	h	b	h	b	b	h	b	b	h	b	b	h	b	b	h	h	h
Marker1178484	1	133.316	b	b	b	h	h	h	h	b	b	h	b	b	b	b	h	h	b	h	b	b	b	h	b	b	h	b	b	h	b	b	h	b	h	b	b	h	b	b	h	b	b	h	b	b	h	h	h
Marker2908967	1	133.317	b	b	b	h	h	h	h	b	b	h	b	b	b	b	h	h	b	h	b	b	b	h	b	b	h	b	b	h	b	b	h	b	h	b	b	h	b	b	h	b	b	h	b	b	h	h	h
Marker392599	1	133.317	b	b	b	h	h	h	h	b	b	h	b	b	b	b	h	h	b	h	b	b	b	h	b	b	h	b	b	h	b	b	h	b	h	b	b	h	b	b	h	b	b	h	b	b	h	h	h
Marker2761447	1	133.317	b	b	b	h	h	h	h	b	b	h	b	b	b	b	h	h	b	h	b	b	b	h	b	b	h	b	b	h	b	b	h	b	h	b	b	h	b	b	h	b	b	h	b	b	h	h	h
Marker2570913	1	133.317	b	b	b	h	h	h	h	b	b	h	b	b	b	b	h	h	b	h	b	b	b	h	b	b	h	b	b	h	b	b	h	b	h	b	b	h	b	b	h	b	b	h	b	b	h	h	h
Marker827996	1	133.317	b	b	b	h	h	h	h	b	b	h	b	b	b	b	h	h	b	h	b	b	b	h	b	b	h	b	b	h	b	b	h	b	h	b	b	h	b	b	h	b	b	h	b	b	h	h	h
Marker2880149	1	133.317	b	b	b	h	h	h	h	b	b	h	b	b	b	b	h	h	b	h	b	b	b	h	b	b	h	b	b	h	b	b	h	b	h	b	b	h	b	b	h	b	b	h	b	b	h	h	h
Marker1113404	1	133.317	b	b	b	h	h	h	h	b	b	h	b	b	b	b	h	h	b	h	b	b	b	h	b	b	h	b	b	h	b	b	h	b	h	b	b	h	b	b	h	b	b	h	b	b	h	h	h
Marker2088054	1	133.317	b	b	b	h	h	h	h	b	b	h	b	b	b	b	h	h	b	h	b	b	b	h	b	b	h	b	b	h	b	b	h	b	h	b	b	h	b	b	h	b	b	h	b	b	h	h	h
Marker3263806	1	133.399	b	b	b	h	h	h	h	b	b	h	b	b	b	b	h	h	b	h	b	b	b	h	b	b	h	b	b	h	b	b	h	b	h	b	b	h	b	b	h	b	h	h	b	b	h	h	h
Marker3382601	1	133.399	b	b	b	h	h	h	h	b	b	h	b	b	b	b	h	h	b	h	b	b	b	h	b	b	h	b	b	h	b	b	h	b	h	b	b	h	b	b	h	b	h	h	b	b	h	h	h
Marker3453435	1	133.399	b	b	b	h	h	h	h	b	b	h	b	b	b	b	h	h	b	h	b	b	b	h	b	b	h	b	b	h	b	b	h	b	h	b	b	h	b	b	h	b	h	h	b	b	h	h	h
Marker2068318	1	133.521	b	b	b	h	h	h	h	b	b	h	b	b	b	b	h	h	b	h	b	b	b	h	b	b	h	b	b	h	b	b	b	b	h	b	b	h	b	b	h	b	h	h	b	b	h	h	h
Marker2967661	1	133.521	b	b	b	h	h	h	h	b	b	h	b	b	b	b	h	h	b	h	b	b	b	h	b	b	h	b	b	h	b	b	b	b	h	b	b	h	b	b	h	b	h	h	b	b	h	h	h
Marker1112042	1	133.521	b	b	b	h	h	h	h	b	b	h	b	b	b	b	h	h	b	h	b	b	b	h	b	b	h	b	b	h	b	b	b	b	h	b	b	h	b	b	h	b	h	h	b	b	h	h	h
Marker3137195	1	133.521	b	b	b	h	h	h	h	b	b	h	b	b	b	b	h	h	b	h	b	b	b	h	b	b	h	b	b	h	b	b	b	b	h	b	b	h	b	b	h	b	h	h	b	b	h	h	h
Marker1609792	1	133.521	b	b	b	h	h	h	h	b	b	h	b	b	b	b	h	h	b	h	b	b	b	h	b	b	h	b	b	h	b	b	b	b	h	b	b	h	b	b	h	b	h	h	b	b	h	h	h
Marker3200211	1	133.529	b	b	b	h	h	h	h	b	b	h	b	b	b	b	h	h	b	h	b	b	b	h	b	b	h	b	b	h	b	b	b	b	h	b	b	h	b	b	h	b	h	h	b	b	h	h	h
Marker2182100	1	133.537	b	b	b	h	h	h	h	b	b	h	b	b	b	b	h	h	b	h	b	b	b	h	b	b	h	b	b	h	b	b	b	b	h	b	b	h	b	b	h	b	h	h	b	b	h	h	h
Marker1559600	1	133.545	b	b	b	h	h	h	h	b	b	h	b	b	b	b	h	h	b	h	b	b	b	h	b	b	h	b	b	h	b	b	b	b	h	b	b	h	b	b	h	b	h	h	b	b	h	h	h
Marker1632898	1	133.545	b	b	b	h	h	h	h	b	b	h	b	b	b	b	h	h	b	h	b	b	b	h	b	b	h	b	b	h	b	b	b	b	h	b	b	h	b	b	h	b	h	h	b	b	h	h	h
Marker1458200	1	133.545	b	b	b	h	h	h	h	b	b	h	b	b	b	b	h	h	b	h	b	b	b	h	b	b	h	b	b	h	b	b	b	b	h	b	b	h	b	b	h	b	h	h	b	b	h	h	h
Marker2888230	1	133.553	b	b	b	h	h	h	h	b	b	h	b	b	b	b	h	h	b	h	b	b	b	h	b	b	h	b	b	h	b	b	b	b	h	b	b	h	b	b	h	b	h	h	b	b	h	h	h
Marker2699771	1	133.553	b	b	b	h	h	h	h	b	b	h	b	b	b	b	h	h	b	h	b	b	b	h	b	b	h	b	b	h	b	b	b	b	h	b	b	h	b	b	h	b	h	h	b	b	h	h	h
Marker253368	1	133.569	b	b	b	h	h	h	h	b	b	h	b	b	b	b	h	h	b	h	b	b	b	h	b	b	h	b	b	h	b	b	b	b	h	b	b	h	b	b	h	b	h	h	b	b	h	h	h
Marker521301	1	133.584	b	b	b	h	h	h	h	b	b	h	b	b	b	b	h	h	b	h	b	b	b	h	b	b	h	b	b	h	b	b	b	b	h	b	b	h	b	b	h	b	h	h	b	b	h	h	h
Marker320217	1	133.671	b	b	b	h	h	h	h	b	b	h	b	b	b	b	h	h	b	h	b	b	b	h	b	b	h	b	b	h	b	b	b	b	h	b	b	h	b	b	h	b	h	h	b	b	h	h	h
Marker2559189	1	133.704	b	b	b	h	h	h	h	b	b	h	b	b	b	b	h	h	b	h	b	b	b	h	b	b	h	b	b	h	b	b	h	b	h	b	b	h	b	b	h	b	h	h	b	b	h	h	h
Marker253429	1	133.704	b	b	b	h	h	h	h	b	b	h	b	b	b	b	h	h	b	h	b	b	b	h	b	b	h	b	b	h	b	b	h	b	h	b	b	h	b	b	h	b	h	h	b	b	h	h	h
Marker3228368	1	133.704	b	b	b	h	h	h	h	b	b	h	b	b	b	b	h	h	b	h	b	b	b	h	b	b	h	b	b	h	b	b	h	b	h	b	b	h	b	b	h	b	h	h	b	b	h	h	h
Marker2843560	1	133.764	b	b	b	h	h	h	h	b	b	h	b	b	b	b	h	h	b	h	b	b	b	h	b	b	h	b	b	h	b	b	b	b	h	b	b	h	b	b	h	b	h	h	b	b	h	h	h
Marker758948	1	133.828	b	b	b	h	h	h	h	b	b	h	b	b	b	b	h	h	b	h	b	b	b	h	b	b	h	b	b	h	b	b	h	b	h	b	b	h	b	b	h	b	h	h	b	b	h	h	h
Marker2331746	1	133.88	b	b	b	h	h	-	h	b	b	h	b	b	b	b	h	h	b	h	b	b	b	h	b	b	h	b	b	h	b	b	h	b	h	b	b	h	b	b	h	b	h	h	b	b	h	h	h
Marker2001400	1	133.889	b	b	b	h	h	h	h	b	b	h	b	b	b	b	h	h	b	h	b	b	b	h	b	b	h	b	b	h	b	b	-	b	h	b	b	h	b	b	h	b	h	h	b	b	h	h	h
Marker2547976	1	133.928	b	b	b	h	h	h	h	b	b	h	b	b	b	b	h	h	b	h	b	b	b	h	b	b	h	b	b	h	b	b	h	b	h	b	b	h	b	b	h	b	h	h	b	b	h	h	h
Marker1925474	1	133.968	b	b	b	h	h	h	h	b	b	h	b	b	b	b	h	h	b	h	b	b	b	h	b	b	h	b	b	h	b	b	-	b	h	b	b	h	b	b	h	b	h	h	b	b	h	h	h
Marker3216877	1	134.106	b	b	b	h	h	h	h	b	b	h	b	b	b	b	h	h	b	h	b	b	b	h	b	b	h	b	b	h	b	b	b	b	h	b	b	h	b	b	h	b	h	h	b	b	h	h	h
Marker1227649	1	134.106	b	b	b	h	h	h	h	b	b	h	b	b	b	b	h	h	b	h	b	b	b	h	b	b	h	b	b	h	b	b	b	b	h	b	b	h	b	b	h	b	h	h	b	b	h	h	h
Marker2897873	1	134.132	b	b	b	h	h	h	h	b	b	h	b	b	b	b	h	h	b	h	b	b	b	h	b	b	h	b	b	h	b	b	b	b	h	b	b	h	b	b	h	b	h	h	b	b	h	h	h
Marker3645835	1	134.14	b	b	b	h	h	h	h	b	b	h	b	b	b	b	h	h	b	h	b	b	b	h	b	b	h	b	b	h	b	b	b	b	h	b	b	h	b	b	h	b	h	h	b	b	h	h	h
Marker2547905	1	134.148	b	b	b	h	h	h	h	b	b	h	b	b	b	b	h	h	b	h	b	b	b	h	b	b	h	b	b	h	b	b	b	b	h	b	b	h	b	b	h	b	h	h	b	b	h	h	h
Marker1532605	1	134.148	b	b	b	h	h	h	h	b	b	h	b	b	b	b	h	h	b	h	b	b	b	h	b	b	h	b	b	h	b	b	b	b	h	b	b	h	b	b	h	b	h	h	b	b	h	h	h
Marker2465350	1	134.156	b	b	b	h	h	h	h	b	b	h	b	b	b	b	h	h	b	h	b	b	b	h	b	b	h	b	b	h	b	b	b	b	h	b	b	h	b	b	h	b	h	h	b	b	h	h	h
Marker3071069	1	134.223	b	b	b	h	h	h	h	b	b	h	b	b	b	b	h	h	b	h	b	b	b	h	b	b	h	b	b	h	b	b	h	b	h	b	b	h	b	b	h	b	h	h	b	b	h	h	h
Marker1855970	1	134.296	b	b	b	h	h	h	h	b	b	h	b	b	b	b	h	h	b	h	b	b	b	h	b	b	h	b	b	b	b	b	h	b	h	b	b	h	b	b	h	b	h	h	b	b	h	h	h
Marker1926017	1	134.345	b	b	b	h	h	h	h	b	b	h	b	b	b	b	h	h	b	h	b	b	b	h	b	b	h	b	b	b	b	b	h	b	h	b	b	h	b	b	h	b	h	h	b	b	h	h	h
Marker2641034	1	134.354	b	b	b	h	h	h	h	b	b	h	b	b	b	b	h	h	b	h	b	b	b	h	b	b	h	b	b	b	b	b	b	b	h	b	b	h	b	b	h	b	h	h	b	b	h	h	h
Marker1529034	1	134.354	b	b	b	h	h	h	h	b	b	h	b	b	b	b	h	h	b	h	b	b	b	h	b	b	h	b	b	b	b	b	b	b	h	b	b	h	b	b	h	b	h	h	b	b	h	h	h
Marker2746097	1	134.456	b	b	b	h	h	h	h	b	b	h	b	b	b	b	h	h	b	h	b	b	b	h	b	b	h	b	b	h	b	b	b	b	h	b	b	h	b	b	h	b	h	h	b	b	h	h	h
Marker781805	1	134.696	b	b	b	h	h	h	h	b	b	h	b	b	b	b	h	h	b	h	b	b	b	h	b	b	h	b	b	h	b	b	b	b	h	b	b	h	b	b	h	b	h	h	b	b	h	h	h
Marker253441	1	134.696	b	b	b	h	h	h	h	b	b	h	b	b	b	b	h	h	b	h	b	b	b	h	b	b	h	b	b	h	b	b	b	b	h	b	b	h	b	b	h	b	h	h	b	b	h	h	h
Marker2394352	1	134.733	b	b	b	h	h	h	h	b	b	h	b	b	b	b	h	h	b	h	b	b	b	h	b	b	h	b	b	h	b	b	b	b	h	b	b	h	b	b	h	b	h	h	b	b	h	h	h
Marker2182034	1	134.742	b	b	b	h	h	h	h	b	b	h	b	b	b	b	h	h	b	h	b	b	b	h	b	b	h	b	b	h	b	b	b	b	h	b	b	h	b	b	h	b	h	h	b	b	h	h	h
Marker3209883	1	134.842	b	b	b	h	h	h	h	b	b	h	b	b	b	b	h	h	b	h	b	b	b	h	b	b	h	b	b	h	b	b	b	b	h	b	b	h	b	b	h	b	h	h	b	b	h	h	h
Marker1380805	1	134.931	b	b	b	h	h	h	h	b	b	h	b	b	b	b	h	h	b	h	b	b	b	h	b	b	h	b	b	h	b	b	b	b	h	b	b	h	b	b	h	b	h	h	b	b	h	h	h
Marker648010	1	135.021	b	b	b	h	h	h	h	b	b	h	b	b	b	b	h	h	b	h	b	b	b	h	b	b	h	b	b	h	b	b	b	b	h	b	b	h	b	b	h	b	h	h	b	b	h	h	h
Marker1070417	1	135.057	b	b	b	h	h	h	h	b	b	h	b	b	b	b	h	h	b	h	b	b	b	h	b	b	h	b	b	h	b	b	b	b	h	b	b	h	b	b	h	b	h	h	b	b	h	h	h
Marker2245243	1	135.062	b	b	b	h	h	h	h	b	b	h	b	b	b	b	h	h	b	h	b	b	b	h	b	b	h	b	b	h	b	b	b	b	h	b	b	h	b	b	h	b	h	h	b	b	h	h	h
Marker2068140	1	135.184	b	b	b	h	h	h	h	b	b	h	b	b	b	b	h	h	b	h	b	b	b	h	b	b	h	b	b	h	b	b	b	b	h	b	b	h	b	b	h	b	h	h	b	b	h	h	h
Marker3462312	1	135.189	b	b	b	h	h	h	h	b	b	h	b	b	b	b	h	h	b	h	b	b	b	h	b	b	h	b	b	h	b	b	b	b	h	b	b	h	b	b	h	b	h	h	b	b	h	h	h
Marker2559390	1	135.189	b	b	b	h	h	h	h	b	b	h	b	b	b	b	h	h	b	h	b	b	b	h	b	b	h	b	b	h	b	b	b	b	h	b	b	h	b	b	h	b	h	h	b	b	h	h	h
Marker2693869	1	135.198	b	b	b	h	h	h	h	b	b	h	b	b	b	b	h	h	b	h	b	b	b	h	b	b	h	b	b	h	b	b	b	b	h	b	b	h	b	b	h	b	h	h	b	b	h	h	h
Marker3334282	1	135.201	b	b	b	h	h	h	h	b	b	h	b	b	b	b	h	h	b	h	b	b	b	h	b	b	h	b	b	h	b	b	b	b	h	b	b	h	b	b	h	b	h	h	b	b	h	h	h
Marker772523	1	135.201	b	b	b	h	h	h	h	b	b	h	b	b	b	b	h	h	b	h	b	b	b	h	b	b	h	b	b	h	b	b	b	b	h	b	b	h	b	b	h	b	h	h	b	b	h	h	h
Marker2266924	1	135.201	b	b	b	h	h	h	h	b	b	h	b	b	b	b	h	h	b	h	b	b	b	h	b	b	h	b	b	h	b	b	b	b	h	b	b	h	b	b	h	b	h	h	b	b	h	h	h
Marker46098	1	135.201	b	b	b	h	h	h	h	b	b	h	b	b	b	b	h	h	b	h	b	b	b	h	b	b	h	b	b	h	b	b	b	b	h	b	b	h	b	b	h	b	h	h	b	b	h	h	h
Marker2064071	1	135.201	b	b	b	h	h	h	h	b	b	h	b	b	b	b	h	h	b	h	b	b	b	h	b	b	h	b	b	h	b	b	b	b	h	b	b	h	b	b	h	b	h	h	b	b	h	h	h
Marker645421	1	135.201	b	b	b	h	h	h	h	b	b	h	b	b	b	b	h	h	b	h	b	b	b	h	b	b	h	b	b	h	b	b	b	b	h	b	b	h	b	b	h	b	h	h	b	b	h	h	h
Marker1655994	1	135.424	b	b	b	h	h	h	h	b	b	h	b	b	b	b	h	h	b	h	b	b	b	h	b	b	h	b	b	h	b	b	b	b	h	b	b	h	b	b	h	b	h	h	b	b	h	h	h
Marker3360021	1	135.424	b	b	b	h	h	h	h	b	b	h	b	b	b	b	h	h	b	h	b	b	b	h	b	b	h	b	b	h	b	b	b	b	h	b	b	h	b	b	h	b	h	h	b	b	h	h	h
Marker2186730	1	135.424	b	b	b	h	h	h	h	b	b	h	b	b	b	b	h	h	b	h	b	b	b	h	b	b	h	b	b	h	b	b	b	b	h	b	b	h	b	b	h	b	h	h	b	b	h	h	h
Marker2037896	1	135.424	b	b	b	h	h	h	h	b	b	h	b	b	b	b	h	h	b	h	b	b	b	h	b	b	h	b	b	h	b	b	b	b	h	b	b	h	b	b	h	b	h	h	b	b	h	h	h
Marker3103415	1	135.544	b	b	b	h	h	h	h	b	b	h	b	b	b	b	h	h	b	h	b	b	b	h	b	b	h	b	b	h	b	b	b	b	h	b	b	h	b	b	h	b	h	h	b	b	h	h	h
Marker2980506	1	135.544	b	b	b	h	h	h	h	b	b	h	b	b	b	b	h	h	b	h	b	b	b	h	b	b	h	b	b	h	b	b	b	b	h	b	b	h	b	b	h	b	h	h	b	b	h	h	h
Marker3618800	1	135.668	b	b	b	h	h	h	h	b	b	h	b	b	b	b	h	h	b	h	b	b	b	h	b	b	h	b	b	h	b	b	b	b	h	b	b	h	b	b	h	b	h	h	b	b	h	h	h
Marker1912589	1	135.668	b	b	b	h	h	h	h	b	b	h	b	b	b	b	h	h	b	h	b	b	b	h	b	b	h	b	b	h	b	b	b	b	h	b	b	h	b	b	h	b	h	h	b	b	h	h	h
Marker3547780	1	135.674	b	b	b	h	h	h	h	b	b	h	b	b	b	b	h	h	b	h	b	b	b	h	b	b	h	b	b	h	b	b	b	b	h	b	b	h	b	b	h	b	h	h	b	b	h	h	h
Marker2464073	1	135.758	b	b	b	h	h	h	h	b	b	h	b	b	b	b	h	h	b	h	b	b	b	h	b	b	h	b	b	h	b	b	b	b	h	b	b	h	b	b	h	b	h	h	b	b	h	h	h
Marker1459879	1	135.758	b	b	b	h	h	h	h	b	b	h	b	b	b	b	h	h	b	h	b	b	b	h	b	b	h	b	b	h	b	b	b	b	h	b	b	h	b	b	h	b	h	h	b	b	h	h	h
Marker2582384	1	135.758	b	b	b	h	h	h	h	b	b	h	b	b	b	b	h	h	b	h	b	b	b	h	b	b	h	b	b	h	b	b	b	b	h	b	b	h	b	b	h	b	h	h	b	b	h	h	h
Marker3546158	1	135.957	b	b	b	h	h	h	h	b	b	h	b	b	b	b	h	h	b	h	b	b	b	h	b	b	h	b	b	h	b	b	b	b	h	b	b	h	b	b	h	b	h	h	b	b	h	h	h
Marker2788103	1	135.957	b	b	b	h	h	h	h	b	b	h	b	b	b	b	h	h	b	h	b	b	b	h	b	b	h	b	b	h	b	b	b	b	h	b	b	h	b	b	h	b	h	h	b	b	h	h	h
Marker3540547	1	135.973	b	b	b	h	h	h	h	b	b	h	b	b	b	b	h	h	b	h	b	b	b	h	b	b	h	b	b	h	b	b	b	b	h	b	b	h	b	b	h	b	h	h	b	b	h	h	h
Marker2499558	1	135.973	b	b	b	h	h	h	h	b	b	h	b	b	b	b	h	h	b	h	b	b	b	h	b	b	h	b	b	h	b	b	b	b	h	b	b	h	b	b	h	b	h	h	b	b	h	h	h
Marker1018138	1	135.973	b	b	b	h	h	h	h	b	b	h	b	b	b	b	h	h	b	h	b	b	b	h	b	b	h	b	b	h	b	b	b	b	h	b	b	h	b	b	h	b	h	h	b	b	h	h	h
Marker138717	1	135.973	b	b	b	h	h	h	h	b	b	h	b	b	b	b	h	h	b	h	b	b	b	h	b	b	h	b	b	h	b	b	b	b	h	b	b	h	b	b	h	b	h	h	b	b	h	h	h
Marker1067787	1	135.973	b	b	b	h	h	h	h	b	b	h	b	b	b	b	h	h	b	h	b	b	b	h	b	b	h	b	b	h	b	b	b	b	h	b	b	h	b	b	h	b	h	h	b	b	h	h	h
Marker3631483	1	136.159	b	b	b	h	h	h	h	b	b	h	b	b	b	b	h	h	b	h	b	b	b	h	b	b	h	b	b	h	b	b	b	b	h	b	b	h	b	b	h	b	h	h	b	b	h	h	h
Marker2430899	1	136.159	b	b	b	h	h	h	h	b	b	h	b	b	b	b	h	h	b	h	b	b	b	h	b	b	h	b	b	h	b	b	b	b	h	b	b	h	b	b	h	b	h	h	b	b	h	h	h
Marker980854	1	136.17	b	b	b	h	h	h	h	b	b	h	b	b	b	b	h	h	b	h	b	b	b	h	b	b	h	b	b	h	b	b	b	b	h	b	b	h	b	b	h	b	h	h	b	b	h	h	h
Marker1563397	1	136.256	b	b	b	h	h	h	h	b	b	h	b	b	b	b	h	h	b	h	b	b	b	h	b	b	h	b	b	h	b	b	b	b	h	b	b	h	b	b	h	b	h	h	b	b	h	h	h
Marker2866549	1	136.256	b	b	b	h	h	h	h	b	b	h	b	b	b	b	h	h	b	h	b	b	b	h	b	b	h	b	b	h	b	b	b	b	h	b	b	h	b	b	h	b	h	h	b	b	h	h	h
Marker3534754	1	136.256	b	b	b	h	h	h	h	b	b	h	b	b	b	b	h	h	b	h	b	b	b	h	b	b	h	b	b	h	b	b	b	b	h	b	b	h	b	b	h	b	h	h	b	b	h	h	h
Marker3194195	1	136.262	b	b	b	h	h	h	h	b	b	h	b	b	b	b	h	h	b	h	b	b	b	h	b	b	h	b	b	h	b	b	b	b	h	b	b	h	b	b	h	b	h	h	b	b	h	h	h
Marker3487341	1	136.417	b	b	b	h	h	h	h	b	b	h	b	b	b	b	h	h	b	h	b	b	b	h	b	b	h	b	b	h	b	b	b	b	h	b	b	h	b	b	h	b	-	h	b	b	h	h	h
Marker1935792	1	136.425	b	b	b	h	h	h	h	b	b	h	b	b	b	b	h	h	b	h	b	b	b	h	b	b	h	b	b	h	b	b	b	b	h	b	b	h	b	b	h	b	h	h	b	b	h	h	h
Marker1212087	1	136.425	b	b	b	h	h	h	h	b	b	h	b	b	b	b	h	h	b	h	b	b	b	h	b	b	h	b	b	h	b	b	b	b	h	b	b	h	b	b	h	b	h	h	b	b	h	h	h
Marker2347866	1	136.425	b	b	b	h	h	h	h	b	b	h	b	b	b	b	h	h	b	h	b	b	b	h	b	b	h	b	b	h	b	b	b	b	h	b	b	h	b	b	h	b	h	h	b	b	h	h	h
Marker169473	1	136.425	b	b	b	h	h	h	h	b	b	h	b	b	b	b	h	h	b	h	b	b	b	h	b	b	h	b	b	h	b	b	b	b	h	b	b	h	b	b	h	b	h	h	b	b	h	h	h
Marker1871659	1	136.425	b	b	b	h	h	h	h	b	b	h	b	b	b	b	h	h	b	h	b	b	b	h	b	b	h	b	b	h	b	b	b	b	h	b	b	h	b	b	h	b	h	h	b	b	h	h	h
Marker3644688	1	136.425	b	b	b	h	h	h	h	b	b	h	b	b	b	b	h	h	b	h	b	b	b	h	b	b	h	b	b	h	b	b	b	b	h	b	b	h	b	b	h	b	h	h	b	b	h	h	h
Marker424671	1	136.425	b	b	b	h	h	h	h	b	b	h	b	b	b	b	h	h	b	h	b	b	b	h	b	b	h	b	b	h	b	b	b	b	h	b	b	h	b	b	h	b	h	h	b	b	h	h	h
Marker2175994	1	136.425	b	b	b	h	h	h	h	b	b	h	b	b	b	b	h	h	b	h	b	b	b	h	b	b	h	b	b	h	b	b	b	b	h	b	b	h	b	b	h	b	h	h	b	b	h	h	h
Marker3562470	1	136.431	b	b	b	h	h	h	h	b	b	h	b	b	b	b	h	h	b	h	b	b	b	h	b	b	h	b	b	h	b	b	b	b	h	b	b	h	b	b	h	b	h	h	b	b	h	h	h
Marker3079059	1	136.436	b	b	b	h	h	h	h	b	b	h	b	b	b	b	h	h	b	h	b	b	b	h	b	b	h	b	b	h	b	b	b	b	h	b	b	h	b	b	h	b	h	h	b	b	h	h	h
Marker1943067	1	136.436	b	b	b	h	h	h	h	b	b	h	b	b	b	b	h	h	b	h	b	b	b	h	b	b	h	b	b	h	b	b	b	b	h	b	b	h	b	b	h	b	h	h	b	b	h	h	h
Marker2203383	1	136.436	b	b	b	h	h	h	h	b	b	h	b	b	b	b	h	h	b	h	b	b	b	h	b	b	h	b	b	h	b	b	b	b	h	b	b	h	b	b	h	b	h	h	b	b	h	h	h
Marker1167759	1	136.436	b	b	b	h	h	h	h	b	b	h	b	b	b	b	h	h	b	h	b	b	b	h	b	b	h	b	b	h	b	b	b	b	h	b	b	h	b	b	h	b	h	h	b	b	h	h	h
Marker2581631	1	136.718	b	b	b	h	h	h	h	b	b	h	b	b	b	b	h	h	b	h	b	b	b	h	b	b	h	b	b	h	b	b	b	b	h	b	b	h	b	b	h	b	h	h	b	b	h	h	h
Marker2049398	1	136.718	b	b	b	h	h	h	h	b	b	h	b	b	b	b	h	h	b	h	b	b	b	h	b	b	h	b	b	h	b	b	b	b	h	b	b	h	b	b	h	b	h	h	b	b	h	h	h
Marker1494735	1	136.718	b	b	b	h	h	h	h	b	b	h	b	b	b	b	h	h	b	h	b	b	b	h	b	b	h	b	b	h	b	b	b	b	h	b	b	h	b	b	h	b	h	h	b	b	h	h	h
Marker3620384	1	136.718	b	b	b	h	h	h	h	b	b	h	b	b	b	b	h	h	b	h	b	b	b	h	b	b	h	b	b	h	b	b	b	b	h	b	b	h	b	b	h	b	h	h	b	b	h	h	h
Marker147917	1	136.718	b	b	b	h	h	h	h	b	b	h	b	b	b	b	h	h	b	h	b	b	b	h	b	b	h	b	b	h	b	b	b	b	h	b	b	h	b	b	h	b	h	h	b	b	h	h	h
Marker2121730	1	136.718	b	b	b	h	h	h	h	b	b	h	b	b	b	b	h	h	b	h	b	b	b	h	b	b	h	b	b	h	b	b	b	b	h	b	b	h	b	b	h	b	h	h	b	b	h	h	h
Marker3288143	1	136.718	b	b	b	h	h	h	h	b	b	h	b	b	b	b	h	h	b	h	b	b	b	h	b	b	h	b	b	h	b	b	b	b	h	b	b	h	b	b	h	b	h	h	b	b	h	h	h
Marker2121582	1	136.718	b	b	b	h	h	h	h	b	b	h	b	b	b	b	h	h	b	h	b	b	b	h	b	b	h	b	b	h	b	b	b	b	h	b	b	h	b	b	h	b	h	h	b	b	h	h	h
Marker2233874	1	136.718	b	b	b	h	h	h	h	b	b	h	b	b	b	b	h	h	b	h	b	b	b	h	b	b	h	b	b	h	b	b	b	b	h	b	b	h	b	b	h	b	h	h	b	b	h	h	h
Marker1933513	1	136.738	b	b	b	h	h	h	h	b	b	h	b	b	b	b	h	h	b	h	b	b	b	h	b	b	h	b	b	h	b	b	b	b	h	b	b	h	b	b	h	b	h	h	b	b	h	h	h
Marker2670262	1	136.75	b	b	b	h	h	h	h	b	b	h	b	b	b	b	h	h	b	h	b	b	b	h	b	b	h	b	b	h	b	b	b	b	h	b	b	h	b	b	h	b	h	h	b	b	h	h	h
Marker1850983	1	136.762	b	b	b	h	h	h	h	b	b	h	b	b	b	b	h	h	b	h	b	b	b	h	b	b	h	b	b	h	b	b	b	b	h	b	b	h	b	b	h	b	h	h	b	b	h	h	h
Marker2463138	1	136.966	b	b	b	h	h	h	h	b	b	h	b	b	b	b	h	h	b	h	b	b	b	h	b	b	h	b	b	h	b	b	b	b	h	b	b	h	b	b	h	b	h	h	b	b	h	h	h
Marker3128372	1	136.966	b	b	b	h	h	h	h	b	b	h	b	b	b	b	h	h	b	h	b	b	b	h	b	b	h	b	b	h	b	b	b	b	h	b	b	h	b	b	h	b	h	h	b	b	h	h	h
Marker1629520	1	136.979	b	b	b	h	h	h	h	b	b	h	b	b	b	b	h	h	b	h	b	b	b	h	b	b	h	b	b	h	b	b	b	b	h	b	b	h	b	b	h	b	h	h	b	b	h	h	h
Marker2895421	1	136.991	b	b	b	h	h	h	h	b	b	h	b	b	b	b	h	h	b	h	b	b	b	h	b	b	h	b	b	h	b	b	b	b	h	b	b	h	b	b	h	b	h	h	b	b	h	h	h
Marker1112035	1	137.021	b	b	b	h	h	h	h	b	b	h	b	b	b	b	h	h	b	h	b	b	b	h	b	b	h	b	b	h	b	b	b	b	h	b	b	h	b	b	h	b	h	h	b	b	b	h	h
Marker710352	1	137.034	b	b	b	h	h	h	h	b	b	h	b	b	b	b	h	h	b	h	b	b	b	h	b	b	h	b	b	h	b	b	b	b	h	b	b	h	b	b	h	b	h	h	b	b	b	h	h
Marker2106912	1	137.269	b	b	b	h	h	h	h	b	b	h	b	b	b	b	h	h	b	h	b	b	b	h	b	b	h	b	b	h	b	b	b	b	h	b	b	h	b	b	h	b	h	h	b	b	-	h	h
Marker2523098	1	137.281	b	b	b	h	h	h	h	b	b	h	b	b	b	b	h	h	b	h	b	b	b	h	b	b	h	b	b	h	b	b	b	b	h	b	b	h	b	b	h	b	h	h	b	b	-	h	h
Marker146197	1	137.289	b	b	b	h	h	h	h	b	b	h	b	b	b	b	h	h	b	h	b	b	b	h	b	b	h	b	b	h	b	b	b	b	h	b	b	h	b	b	h	b	h	h	b	b	b	h	h
Marker1493931	1	137.304	b	b	b	h	h	h	h	b	b	h	b	b	b	b	h	h	b	h	b	b	b	h	b	b	h	b	b	h	b	b	b	b	h	b	b	h	b	b	h	b	h	h	b	b	h	h	h
Marker988971	1	137.312	b	b	b	h	h	h	h	b	b	h	b	b	b	b	h	h	b	h	b	b	b	h	b	b	h	b	b	h	b	b	b	b	h	b	b	h	b	b	h	b	h	h	b	b	h	h	h
Marker2440787	1	137.312	b	b	b	h	h	h	h	b	b	h	b	b	b	b	h	h	b	h	b	b	b	h	b	b	h	b	b	h	b	b	b	b	h	b	b	h	b	b	h	b	h	h	b	b	h	h	h
Marker343943	1	137.312	b	b	b	h	h	h	h	b	b	h	b	b	b	b	h	h	b	h	b	b	b	h	b	b	h	b	b	h	b	b	b	b	h	b	b	h	b	b	h	b	h	h	b	b	h	h	h
Marker765132	1	137.312	b	b	b	h	h	h	h	b	b	h	b	b	b	b	h	h	b	h	b	b	b	h	b	b	h	b	b	h	b	b	b	b	h	b	b	h	b	b	h	b	h	h	b	b	h	h	h
Marker2066671	1	137.312	b	b	b	h	h	h	h	b	b	h	b	b	b	b	h	h	b	h	b	b	b	h	b	b	h	b	b	h	b	b	b	b	h	b	b	h	b	b	h	b	h	h	b	b	h	h	h
Marker3771605	1	137.312	b	b	b	h	h	h	h	b	b	h	b	b	b	b	h	h	b	h	b	b	b	h	b	b	h	b	b	h	b	b	b	b	h	b	b	h	b	b	h	b	h	h	b	b	h	h	h
Marker3379239	1	137.319	b	b	b	h	h	h	h	b	b	h	b	b	b	b	h	h	b	h	b	b	b	h	b	b	h	b	b	h	b	b	b	b	h	b	b	h	b	b	h	b	h	h	b	b	h	h	h
Marker3391386	1	137.326	b	b	b	h	h	h	h	b	b	h	b	b	b	b	h	h	b	h	b	b	b	h	b	b	h	b	b	h	b	b	b	b	h	b	b	h	b	b	h	b	h	h	b	b	h	h	h
Marker2860634	1	137.522	b	b	h	h	h	h	h	b	b	h	b	b	b	b	h	h	b	h	b	b	b	h	b	b	h	b	b	h	b	b	b	b	h	b	b	h	b	b	h	b	h	h	b	b	h	h	h
Marker2323866	1	138.01	b	b	b	h	h	h	h	b	b	h	b	b	b	b	h	h	b	h	b	b	b	h	b	b	h	b	b	h	b	b	b	b	h	b	b	h	b	b	h	b	h	h	b	b	h	h	h
Marker2153967	1	138.192	b	b	b	h	h	h	h	b	b	h	b	b	b	b	h	h	b	h	b	b	b	h	b	b	h	b	b	h	b	b	b	b	h	b	b	h	b	b	h	b	b	h	b	b	h	h	h
Marker3323783	1	138.192	b	b	b	h	h	h	h	b	b	h	b	b	b	b	h	h	b	h	b	b	b	h	b	b	h	b	b	h	b	b	b	b	h	b	b	h	b	b	h	b	b	h	b	b	h	h	h
Marker2340353	1	138.34	b	b	b	h	h	h	h	b	b	h	b	b	b	b	h	h	b	h	b	b	b	h	b	b	h	b	b	h	b	b	b	b	h	b	b	h	b	b	h	b	b	h	b	b	h	h	h
Marker1499202	1	138.378	b	b	b	h	h	h	h	b	b	h	b	b	b	b	h	h	b	h	b	b	b	h	b	b	h	b	b	h	b	b	b	b	h	b	b	h	b	b	h	b	b	h	b	b	h	h	h
Marker3729402	1	138.613	b	b	b	h	h	h	h	b	b	h	b	b	b	b	h	h	b	h	b	b	b	h	b	b	h	b	b	h	b	b	b	b	h	b	b	h	b	b	h	b	-	h	b	b	h	h	h
Marker417938	1	138.74	b	b	b	h	h	h	h	b	b	h	b	b	b	b	h	h	b	h	b	b	b	h	b	b	h	b	b	h	b	b	b	b	h	b	b	h	b	b	h	b	h	h	b	b	h	h	h
Marker2976987	1	138.743	b	b	b	h	h	h	h	b	b	h	b	b	b	b	h	h	b	h	b	b	b	h	b	b	h	b	b	h	b	b	b	b	h	b	b	h	b	b	h	b	h	h	b	b	h	h	h
Marker2078910	1	138.743	b	b	b	h	h	h	h	b	b	h	b	b	b	b	h	h	b	h	b	b	b	h	b	b	h	b	b	h	b	b	b	b	h	b	b	h	b	b	h	b	h	h	b	b	h	h	h
Marker3165833	1	138.743	b	b	b	h	h	h	h	b	b	h	b	b	b	b	h	h	b	h	b	b	b	h	b	b	h	b	b	h	b	b	b	b	h	b	b	h	b	b	h	b	h	h	b	b	h	h	h
Marker557120	1	139.022	b	b	b	h	h	h	h	b	b	h	b	b	b	b	h	h	b	h	b	b	b	h	b	b	h	b	b	h	b	b	b	b	h	b	b	h	b	b	h	b	h	h	b	b	h	h	h
Marker2112592	1	139.03	b	b	b	h	h	h	h	b	b	h	b	b	b	b	h	h	b	h	b	b	b	h	b	b	h	b	b	h	b	b	b	b	h	b	b	h	b	b	h	b	h	h	b	b	h	h	h
Marker1492530	1	139.03	b	b	b	h	h	h	h	b	b	h	b	b	b	b	h	h	b	h	b	b	b	h	b	b	h	b	b	h	b	b	b	b	h	b	b	h	b	b	h	b	h	h	b	b	h	h	h
Marker1322191	1	139.33	b	b	b	h	h	h	h	b	b	h	b	b	b	b	h	h	b	h	b	b	b	h	b	b	h	b	b	h	b	b	b	b	h	b	b	h	b	b	h	b	h	h	b	b	h	h	h
Marker1656048	1	139.337	b	b	b	h	h	h	h	b	b	h	b	b	b	b	h	h	b	h	b	b	b	h	b	b	h	b	b	h	b	b	b	b	h	b	b	h	b	b	h	b	h	h	b	b	h	h	h
Marker455113	1	139.344	b	b	b	h	h	h	h	b	b	h	b	b	b	b	h	h	b	h	b	b	b	h	b	b	h	b	b	h	b	b	b	b	h	b	b	h	b	b	h	b	h	h	b	b	h	h	h
Marker1051808	1	139.559	b	b	h	h	h	h	h	b	b	h	b	b	b	b	h	h	b	h	b	b	b	h	b	b	h	b	b	h	b	b	b	b	h	b	b	h	b	b	h	b	h	h	b	b	h	h	h
Marker3083586	1	140.322	b	b	b	h	h	h	h	b	b	h	b	b	b	b	h	h	b	h	b	b	b	h	b	b	h	b	b	h	b	b	b	b	h	b	b	h	b	b	h	b	h	h	b	b	h	h	h
Marker1052932	1	140.322	b	b	b	h	h	h	h	b	b	h	b	b	b	b	h	h	b	h	b	b	b	h	b	b	h	b	b	h	b	b	b	b	h	b	b	h	b	b	h	b	h	h	b	b	h	h	h
Marker2224503	1	140.332	b	b	b	h	h	h	h	b	b	h	b	b	b	b	h	h	b	h	b	b	b	h	b	b	h	b	b	h	b	b	b	b	h	b	b	h	b	b	h	b	h	h	b	b	h	h	h
Marker306151	1	140.52	b	b	b	h	h	h	h	b	b	h	b	b	b	b	h	h	b	h	b	b	b	h	b	b	h	b	b	h	b	b	b	b	h	b	b	h	b	b	h	b	h	h	b	b	h	h	h
Marker3581745	1	140.565	b	b	b	h	h	h	h	b	b	h	b	b	b	b	h	h	b	h	b	b	b	h	b	b	h	b	b	h	b	b	b	b	h	b	b	h	b	b	h	b	h	h	b	b	h	h	h
Marker3486843	1	140.876	b	b	b	h	h	h	h	b	b	h	b	b	b	b	h	h	b	h	b	b	b	h	b	b	h	b	b	h	b	b	b	b	h	b	b	h	b	b	h	b	h	h	b	b	h	h	h
Marker3739658	1	141.111	b	b	h	h	h	h	h	b	b	h	b	b	b	b	h	h	b	h	b	b	b	h	b	b	h	b	b	h	b	b	b	b	h	b	b	h	b	b	h	b	h	h	b	b	h	h	h
Marker2064049	1	141.111	b	b	h	h	h	h	h	b	b	h	b	b	b	b	h	h	b	h	b	b	b	h	b	b	h	b	b	h	b	b	b	b	h	b	b	h	b	b	h	b	h	h	b	b	h	h	h
Marker2779335	1	141.868	b	b	b	h	h	h	h	b	b	h	b	b	b	b	h	h	b	h	b	b	b	h	b	b	h	b	b	h	b	b	b	b	b	b	b	h	b	b	h	b	h	h	b	b	h	h	h
Marker3656372	1	142.412	b	b	b	h	h	h	h	b	b	h	b	b	b	b	h	h	b	h	b	b	b	h	b	b	h	b	b	h	b	b	b	b	h	b	b	h	b	b	h	b	h	h	b	b	h	h	h
Marker3176988	1	142.412	b	b	b	h	h	h	h	b	b	h	b	b	b	b	h	h	b	h	b	b	b	h	b	b	h	b	b	h	b	b	b	b	h	b	b	h	b	b	h	b	h	h	b	b	h	h	h
Marker3344441	1	142.79	b	b	b	h	h	h	h	b	b	h	b	b	b	b	h	h	b	h	b	b	b	h	b	b	h	b	b	h	b	b	b	b	h	b	b	h	b	b	h	b	h	h	b	b	h	h	h
Marker710353	1	142.82	b	b	b	h	h	h	h	b	b	h	b	b	b	b	h	h	b	h	b	b	b	h	b	b	h	b	b	h	b	b	b	b	h	b	b	h	b	b	h	b	h	h	b	b	h	h	h
Marker2189293	1	143.118	b	b	b	h	h	h	h	b	b	h	b	b	b	b	h	h	b	h	b	b	b	h	b	b	h	b	b	h	b	b	b	b	h	b	b	h	b	b	h	b	h	h	b	b	h	h	h
Marker19236	1	143.422	b	b	b	h	h	h	h	b	b	h	b	b	b	b	h	h	b	h	b	b	b	h	b	b	h	b	b	h	b	b	b	b	h	b	b	h	b	b	h	b	h	h	b	b	h	h	h
Marker1155847	1	143.794	b	b	b	b	h	h	h	b	b	h	b	b	b	b	h	h	b	h	b	b	b	h	b	b	h	b	b	h	b	b	b	b	h	b	b	h	b	b	h	b	h	h	b	b	h	h	h
Marker1967228	1	144.115	b	b	b	-	h	h	h	b	b	h	b	b	b	b	h	h	b	h	b	b	b	h	b	b	h	b	b	h	b	b	b	b	h	b	b	h	b	b	h	b	h	h	b	b	h	h	h
Marker365729	1	144.15	b	b	b	b	h	h	h	b	b	h	b	b	b	b	h	h	b	h	b	b	b	h	b	b	h	b	b	h	b	b	b	b	h	b	b	h	b	b	h	b	h	h	b	b	h	h	h
Marker2777827	1	144.492	b	b	b	h	h	h	h	b	b	h	b	b	b	b	h	h	b	h	b	b	b	h	b	b	h	b	b	h	b	b	b	b	h	b	b	h	b	b	h	b	h	h	b	b	h	h	h
Marker1492637	1	144.492	b	b	b	h	h	h	h	b	b	h	b	b	b	b	h	h	b	h	b	b	b	h	b	b	h	b	b	h	b	b	b	b	h	b	b	h	b	b	h	b	h	h	b	b	h	h	h
Marker3494589	1	144.492	b	b	b	h	h	h	h	b	b	h	b	b	b	b	h	h	b	h	b	b	b	h	b	b	h	b	b	h	b	b	b	b	h	b	b	h	b	b	h	b	h	h	b	b	h	h	h
Marker303288	1	144.492	b	b	b	h	h	h	h	b	b	h	b	b	b	b	h	h	b	h	b	b	b	h	b	b	h	b	b	h	b	b	b	b	h	b	b	h	b	b	h	b	h	h	b	b	h	h	h
Marker2078681	1	144.492	b	b	b	h	h	h	h	b	b	h	b	b	b	b	h	h	b	h	b	b	b	h	b	b	h	b	b	h	b	b	b	b	h	b	b	h	b	b	h	b	h	h	b	b	h	h	h
Marker2460115	1	144.492	b	b	b	h	h	h	h	b	b	h	b	b	b	b	h	h	b	h	b	b	b	h	b	b	h	b	b	h	b	b	b	b	h	b	b	h	b	b	h	b	h	h	b	b	h	h	h
Marker1458336	1	144.492	b	b	b	h	h	h	h	b	b	h	b	b	b	b	h	h	b	h	b	b	b	h	b	b	h	b	b	h	b	b	b	b	h	b	b	h	b	b	h	b	h	h	b	b	h	h	h
Marker317854	1	144.849	b	b	b	h	h	h	h	b	b	h	b	b	b	b	h	h	b	h	b	b	b	h	b	b	h	b	b	h	b	b	b	b	h	b	b	h	b	b	h	b	h	h	b	b	h	h	h
Marker3642616	1	144.849	b	b	b	h	h	h	h	b	b	h	b	b	b	b	h	h	b	h	b	b	b	h	b	b	h	b	b	h	b	b	b	b	h	b	b	h	b	b	h	b	h	h	b	b	h	h	h
Marker2472461	1	144.849	b	b	b	h	h	h	h	b	b	h	b	b	b	b	h	h	b	h	b	b	b	h	b	b	h	b	b	h	b	b	b	b	h	b	b	h	b	b	h	b	h	h	b	b	h	h	h
Marker3393927	1	144.849	b	b	b	h	h	h	h	b	b	h	b	b	b	b	h	h	b	h	b	b	b	h	b	b	h	b	b	h	b	b	b	b	h	b	b	h	b	b	h	b	h	h	b	b	h	h	h
Marker2492844	1	144.865	b	b	b	h	h	h	h	b	b	h	b	b	b	b	h	h	b	h	b	b	b	h	b	b	h	b	b	h	b	b	b	b	h	b	b	h	b	b	h	b	h	h	b	b	h	h	h
Marker1596218	1	144.865	b	b	b	h	h	h	h	b	b	h	b	b	b	b	h	h	b	h	b	b	b	h	b	b	h	b	b	h	b	b	b	b	h	b	b	h	b	b	h	b	h	h	b	b	h	h	h
Marker1033573	1	145.159	b	b	b	h	h	h	h	b	b	h	b	b	b	b	h	h	b	h	b	b	b	h	b	b	h	b	b	h	b	b	b	b	h	b	b	h	b	b	h	b	h	h	b	b	h	h	h
Marker3562511	1	145.48	b	b	b	h	h	h	h	b	b	h	b	b	b	b	h	h	b	h	b	b	b	h	b	b	h	b	b	h	b	b	b	b	h	b	b	h	b	b	h	b	h	h	b	b	h	h	h
Marker2726961	1	145.48	b	b	b	h	h	h	h	b	b	h	b	b	b	b	h	h	b	h	b	b	b	h	b	b	h	b	b	h	b	b	b	b	h	b	b	h	b	b	h	b	h	h	b	b	h	h	h
Marker2854973	1	145.48	b	b	b	h	h	h	h	b	b	h	b	b	b	b	h	h	b	h	b	b	b	h	b	b	h	b	b	h	b	b	b	b	h	b	b	h	b	b	h	b	h	h	b	b	h	h	h
Marker2511005	1	145.48	b	b	b	h	h	h	h	b	b	h	b	b	b	b	h	h	b	h	b	b	b	h	b	b	h	b	b	h	b	b	b	b	h	b	b	h	b	b	h	b	h	h	b	b	h	h	h
Marker1438879	1	145.567	b	b	b	h	h	h	h	b	b	h	b	b	b	b	h	h	b	h	b	b	b	h	b	b	h	b	b	h	b	b	b	b	h	b	b	h	b	b	h	b	h	h	b	b	h	h	h
Marker1510012	1	145.947	b	b	b	h	h	h	h	b	b	h	b	b	b	b	h	h	b	h	b	b	b	h	b	b	h	b	b	h	b	b	b	b	h	b	b	h	b	b	h	b	h	h	b	b	h	h	h
Marker2691433	1	145.994	b	b	b	h	h	h	h	b	b	h	b	b	b	b	h	h	b	h	b	b	b	h	b	b	h	b	b	h	b	b	b	b	h	b	b	h	b	b	h	b	h	h	b	b	h	h	h
Marker631122	1	146.014	b	b	b	h	h	h	h	b	b	h	b	b	b	b	h	h	b	h	b	b	b	h	b	b	h	b	b	h	b	b	b	b	h	b	b	h	b	b	h	b	h	h	b	b	h	h	h
Marker3607417	1	146.389	b	b	b	h	h	h	h	b	b	h	b	b	b	b	h	h	b	h	b	b	b	h	b	b	h	b	b	h	b	b	b	b	h	b	b	h	b	b	h	b	h	h	b	b	h	h	h
Marker401035	1	146.403	b	b	b	h	h	h	h	b	b	h	b	b	b	b	h	h	b	h	b	b	b	h	b	b	h	b	b	h	b	b	b	b	h	b	b	h	b	b	h	b	h	h	b	b	h	h	h
Marker1966385	1	146.773	b	b	b	h	h	h	h	b	b	h	b	b	b	b	h	h	b	h	b	b	b	h	b	b	h	b	b	h	b	b	b	b	h	b	b	h	b	b	h	b	h	h	b	b	h	h	h
Marker2670254	1	147.13	b	b	b	h	h	h	h	b	b	h	b	b	b	b	h	h	b	h	b	b	b	h	b	b	h	b	b	h	b	b	b	b	h	b	b	h	b	b	h	b	h	h	b	b	h	h	h
Marker2717727	1	147.13	b	b	b	h	h	h	h	b	b	h	b	b	b	b	h	h	b	h	b	b	b	h	b	b	h	b	b	h	b	b	b	b	h	b	b	h	b	b	h	b	h	h	b	b	h	h	h
Marker1089075	1	147.158	b	b	b	h	h	h	h	b	b	h	b	b	b	b	h	h	b	h	b	b	b	h	b	b	h	b	b	h	b	b	b	b	h	b	b	h	b	b	h	b	h	h	b	b	h	h	h
Marker988424	1	147.185	b	b	b	h	h	h	h	b	b	h	b	b	b	b	h	h	b	h	b	b	b	h	b	b	h	b	b	h	b	b	b	b	h	b	b	h	b	b	h	b	h	h	b	b	h	h	h
Marker3091385	1	147.185	b	b	b	h	h	h	h	b	b	h	b	b	b	b	h	h	b	h	b	b	b	h	b	b	h	b	b	h	b	b	b	b	h	b	b	h	b	b	h	b	h	h	b	b	h	h	h
Marker2701450	1	147.987	b	b	b	h	h	h	h	b	b	h	b	b	b	b	h	h	b	h	b	b	b	h	b	b	h	b	b	h	b	b	b	b	h	b	b	h	b	b	h	b	h	h	b	b	h	h	h
Marker3656378	1	148.372	b	b	b	h	h	h	h	b	b	h	b	b	b	b	h	h	b	h	b	b	b	h	b	b	h	b	b	h	b	b	b	b	h	b	b	h	b	b	h	b	h	h	b	b	h	h	h
Marker2670000	1	148.779	b	b	b	h	h	h	h	b	b	h	b	b	b	b	h	h	b	h	b	b	b	h	b	b	h	b	b	h	b	b	b	b	h	b	b	h	b	b	h	b	h	h	b	b	h	h	h
Marker1072906	1	148.84	b	b	b	h	h	h	h	b	b	h	b	b	b	b	h	h	b	h	b	b	b	h	b	b	h	b	b	h	b	b	b	b	h	b	b	h	b	b	h	b	h	h	b	b	h	h	h
Marker859779	1	150.029	b	b	h	h	h	h	h	b	b	h	b	b	b	b	h	h	b	h	b	b	b	h	b	b	h	b	b	h	b	b	b	b	h	b	b	h	b	b	h	b	h	h	b	b	h	h	h
Marker3225752	1	150.413	b	b	h	h	h	h	h	b	b	h	b	b	b	b	h	h	b	h	b	b	b	h	b	b	h	b	b	h	b	b	b	b	h	b	b	h	b	b	h	b	h	h	b	b	h	h	h
Marker2175115	1	150.413	b	b	h	h	h	h	h	b	b	h	b	b	b	b	h	h	b	h	b	b	b	h	b	b	h	b	b	h	b	b	b	b	h	b	b	h	b	b	h	b	h	h	b	b	h	h	h
Marker2788446	1	150.557	b	b	b	h	h	h	h	b	b	h	b	b	b	b	h	h	b	h	b	b	b	h	b	b	h	b	b	h	b	b	b	b	h	b	b	h	b	b	h	b	h	h	b	b	h	h	h
Marker1340734	1	150.557	b	b	b	h	h	h	h	b	b	h	b	b	b	b	h	h	b	h	b	b	b	h	b	b	h	b	b	h	b	b	b	b	h	b	b	h	b	b	h	b	h	h	b	b	h	h	h
Marker2135756	1	150.557	b	b	b	h	h	h	h	b	b	h	b	b	b	b	h	h	b	h	b	b	b	h	b	b	h	b	b	h	b	b	b	b	h	b	b	h	b	b	h	b	h	h	b	b	h	h	h
Marker1692008	1	150.557	b	b	b	h	h	h	h	b	b	h	b	b	b	b	h	h	b	h	b	b	b	h	b	b	h	b	b	h	b	b	b	b	h	b	b	h	b	b	h	b	h	h	b	b	h	h	h
Marker2967691	1	150.918	b	b	b	h	h	h	h	b	b	h	b	b	b	b	h	h	b	h	b	b	b	h	b	b	h	b	b	h	b	b	b	b	b	b	b	h	b	b	h	b	h	h	b	b	h	h	h
Marker2071126	1	150.918	b	b	b	h	h	h	h	b	b	h	b	b	b	b	h	h	b	h	b	b	b	h	b	b	h	b	b	h	b	b	b	b	b	b	b	h	b	b	h	b	h	h	b	b	h	h	h
Marker3633792	1	150.918	b	b	b	h	h	h	h	b	b	h	b	b	b	b	h	h	b	h	b	b	b	h	b	b	h	b	b	h	b	b	b	b	b	b	b	h	b	b	h	b	h	h	b	b	h	h	h
Marker2733556	1	151.614	b	b	b	h	h	h	h	b	b	h	b	b	b	b	h	h	b	h	b	b	b	h	b	b	h	b	b	h	b	b	b	b	h	b	b	h	b	b	h	b	h	h	b	b	h	h	h
Marker3209888	1	151.614	b	b	b	h	h	h	h	b	b	h	b	b	b	b	h	h	b	h	b	b	b	h	b	b	h	b	b	h	b	b	b	b	h	b	b	h	b	b	h	b	h	h	b	b	h	h	h
Marker945856	1	151.614	b	b	b	h	h	h	h	b	b	h	b	b	b	b	h	h	b	h	b	b	b	h	b	b	h	b	b	h	b	b	b	b	h	b	b	h	b	b	h	b	h	h	b	b	h	h	h
Marker3216912	1	151.614	b	b	b	h	h	h	h	b	b	h	b	b	b	b	h	h	b	h	b	b	b	h	b	b	h	b	b	h	b	b	b	b	h	b	b	h	b	b	h	b	h	h	b	b	h	h	h
Marker3153984	1	151.614	b	b	b	h	h	h	h	b	b	h	b	b	b	b	h	h	b	h	b	b	b	h	b	b	h	b	b	h	b	b	b	b	h	b	b	h	b	b	h	b	h	h	b	b	h	h	h
Marker1687378	1	152.05	b	b	b	h	h	h	h	b	b	h	b	b	b	b	h	h	b	h	b	b	b	h	b	b	h	b	b	h	b	b	b	b	h	b	b	h	b	b	h	b	h	h	b	b	h	h	h
Marker2032595	1	152.05	b	b	b	h	h	h	h	b	b	h	b	b	b	b	h	h	b	h	b	b	b	h	b	b	h	b	b	h	b	b	b	b	h	b	b	h	b	b	h	b	h	h	b	b	h	h	h
Marker1393883	1	152.05	b	b	b	h	h	h	h	b	b	h	b	b	b	b	h	h	b	h	b	b	b	h	b	b	h	b	b	h	b	b	b	b	h	b	b	h	b	b	h	b	h	h	b	b	h	h	h
Marker2121640	1	152.316	b	b	h	h	h	h	h	b	b	h	b	b	b	b	h	h	b	h	b	b	b	h	b	b	h	b	b	h	b	b	b	b	h	b	b	h	b	b	h	b	h	h	b	b	h	h	h
Marker2535265	1	152.316	b	b	h	h	h	h	h	b	b	h	b	b	b	b	h	h	b	h	b	b	b	h	b	b	h	b	b	h	b	b	b	b	h	b	b	h	b	b	h	b	h	h	b	b	h	h	h
Marker3339732	1	152.316	b	b	h	h	h	h	h	b	b	h	b	b	b	b	h	h	b	h	b	b	b	h	b	b	h	b	b	h	b	b	b	b	h	b	b	h	b	b	h	b	h	h	b	b	h	h	h
Marker2064077	1	152.729	b	b	h	h	h	h	h	b	b	h	b	b	b	b	h	h	b	h	b	b	b	h	b	b	h	b	b	h	b	b	b	b	h	b	b	h	b	b	h	b	h	h	b	b	h	h	h
Marker2967372	1	152.797	b	b	h	h	h	h	h	b	b	h	b	b	b	b	h	-	b	h	b	b	b	h	b	b	b	b	b	h	b	b	b	b	h	b	b	h	b	b	h	b	h	h	b	b	h	h	h
Marker1073191	1	153.281	b	b	h	h	h	h	h	b	b	h	b	b	b	b	h	b	b	h	b	b	b	h	b	b	b	b	b	h	b	b	b	b	h	b	b	h	b	b	h	b	h	h	b	b	h	h	h
Marker2503900	1	153.722	b	b	h	h	h	h	h	b	b	h	b	b	b	b	h	b	b	h	b	b	b	h	b	b	b	b	b	h	b	b	b	b	h	b	b	h	b	b	h	b	h	h	b	b	h	h	h
Marker890113	1	153.976	b	b	h	h	h	h	h	b	b	h	-	b	b	b	h	b	b	h	b	b	b	h	b	b	h	b	b	h	b	b	b	b	h	b	b	h	b	b	h	b	h	h	b	b	h	h	h
Marker1743945	1	155.034	b	b	h	h	h	h	h	b	b	h	b	b	b	b	h	b	b	h	b	b	b	h	b	b	h	b	b	h	b	b	b	b	h	b	b	h	b	b	h	b	h	h	b	b	h	h	h
Marker3306808	1	155.055	b	b	h	h	h	h	h	b	b	h	b	b	b	b	h	b	b	h	b	b	b	h	b	b	h	b	b	h	b	b	b	b	h	b	b	h	b	b	h	b	h	h	b	b	h	h	h
Marker2403471	1	155.484	b	b	h	h	h	h	h	b	b	h	b	b	b	b	h	b	b	h	b	b	b	h	b	b	b	b	b	h	b	b	b	b	h	b	b	h	b	b	h	b	h	h	b	b	h	h	h
Marker1474640	1	155.492	b	b	h	h	h	h	h	b	b	h	h	b	b	b	h	h	b	h	b	b	b	h	b	b	b	b	b	h	b	b	b	b	h	b	b	h	b	b	h	b	h	h	b	b	h	h	h
Marker46318	1	156.691	b	b	b	h	h	h	h	b	b	h	b	b	b	b	h	h	b	h	b	b	b	h	b	b	h	b	b	h	b	b	b	b	h	b	b	h	b	b	h	b	h	h	b	b	h	h	h
Marker3589784	1	156.691	b	b	b	h	h	h	h	b	b	h	b	b	b	b	h	h	b	h	b	b	b	h	b	b	h	b	b	h	b	b	b	b	h	b	b	h	b	b	h	b	h	h	b	b	h	h	h
Marker262009	1	156.691	b	b	b	h	h	h	h	b	b	h	b	b	b	b	h	h	b	h	b	b	b	h	b	b	h	b	b	h	b	b	b	b	h	b	b	h	b	b	h	b	h	h	b	b	h	h	h
Marker2207509	1	157.411	b	b	b	h	h	h	h	b	b	h	b	b	b	b	h	h	b	h	b	b	b	h	b	b	h	b	b	h	b	b	b	b	h	b	b	h	b	b	h	b	h	h	b	b	h	h	h
Marker3541503	1	157.827	b	b	b	h	h	h	h	b	b	h	b	b	b	b	h	h	b	h	b	b	b	h	b	b	h	b	b	h	b	b	b	b	h	b	b	h	b	b	h	b	h	h	b	b	h	h	h
Marker1985241	1	158.243	b	b	b	h	h	h	h	b	b	h	b	b	b	b	h	h	b	h	b	b	b	h	b	b	h	b	b	h	b	b	b	b	h	b	b	h	b	b	h	b	h	h	b	b	h	h	h
Marker1459732	1	158.243	b	b	b	h	h	h	h	b	b	h	b	b	b	b	h	h	b	h	b	b	b	h	b	b	h	b	b	h	b	b	b	b	h	b	b	h	b	b	h	b	h	h	b	b	h	h	h
Marker1671521	1	158.243	b	b	b	h	h	h	h	b	b	h	b	b	b	b	h	h	b	h	b	b	b	h	b	b	h	b	b	h	b	b	b	b	h	b	b	h	b	b	h	b	h	h	b	b	h	h	h
Marker1081126	1	158.243	b	b	b	h	h	h	h	b	b	h	b	b	b	b	h	h	b	h	b	b	b	h	b	b	h	b	b	h	b	b	b	b	h	b	b	h	b	b	h	b	h	h	b	b	h	h	h
Marker731311	1	158.653	b	b	b	h	h	h	h	b	b	h	b	b	b	b	h	h	b	h	b	b	b	h	b	b	h	b	b	h	b	b	b	b	h	b	b	h	b	b	h	b	h	h	b	b	h	h	h
Marker2570640	1	159.136	b	b	b	h	h	h	h	b	b	h	b	b	b	b	h	h	b	h	b	b	b	h	b	b	h	b	b	h	b	b	b	b	h	b	b	h	b	b	h	b	h	h	b	b	h	h	h
Marker1398636	1	159.136	b	b	b	h	h	h	h	b	b	h	b	b	b	b	h	h	b	h	b	b	b	h	b	b	h	b	b	h	b	b	b	b	h	b	b	h	b	b	h	b	h	h	b	b	h	h	h
Marker2888048	1	159.626	b	b	b	h	h	h	h	b	b	h	b	b	b	b	h	h	b	h	b	b	b	h	b	b	h	b	b	h	b	b	b	b	h	b	b	h	b	b	h	b	h	h	b	b	h	h	h
Marker3185945	1	160.522	b	b	b	h	h	h	h	b	b	h	b	b	b	b	h	h	b	h	b	b	b	h	b	b	h	b	b	h	b	b	b	b	h	b	b	h	b	b	h	b	h	h	b	b	h	h	h
Marker1205270	1	161.015	b	b	b	h	h	h	h	b	b	h	b	b	b	b	h	h	b	h	b	b	b	h	b	b	h	b	b	h	b	b	b	b	h	b	b	h	b	b	h	b	h	h	b	b	h	h	h
Marker1839661	1	161.03	b	b	b	h	h	h	h	b	b	h	b	b	b	b	h	h	b	h	b	b	b	h	b	b	h	b	b	h	b	b	b	b	h	b	b	h	b	b	h	b	h	h	b	b	h	h	h
Marker2978911	1	161.05	b	b	b	h	h	h	h	b	b	h	b	b	b	b	h	h	b	h	b	b	b	h	b	b	h	b	b	h	b	b	b	b	h	b	b	h	b	b	h	b	h	h	b	b	h	h	h
Marker841751	1	161.056	b	b	b	h	h	h	h	b	b	h	b	b	b	b	h	h	b	h	b	b	b	h	b	b	h	b	b	h	b	b	b	b	h	b	b	h	b	b	h	b	h	h	b	b	h	h	h
Marker2612163	1	161.056	b	b	b	h	h	h	h	b	b	h	b	b	b	b	h	h	b	h	b	b	b	h	b	b	h	b	b	h	b	b	b	b	h	b	b	h	b	b	h	b	h	h	b	b	h	h	h
Marker2165593	1	161.075	b	b	b	h	h	h	h	b	b	h	b	b	b	b	h	h	b	h	b	b	b	h	b	b	h	b	b	h	b	b	b	b	h	b	b	h	b	b	h	b	h	h	b	b	h	h	h
Marker1169659	1	161.525	b	b	b	h	h	h	h	b	b	h	b	b	b	b	h	h	b	h	b	b	b	h	b	b	h	b	b	h	b	b	b	b	h	b	b	h	b	b	h	b	h	h	b	b	h	h	h
Marker2467869	1	162.5	b	b	b	h	h	h	h	b	b	h	b	b	b	b	h	h	b	h	b	b	b	h	b	b	h	b	b	h	b	b	b	b	h	b	b	h	b	b	b	b	h	h	b	b	h	h	h
Marker2499415	1	162.5	b	b	b	h	h	h	h	b	b	h	b	b	b	b	h	h	b	h	b	b	b	h	b	b	h	b	b	h	b	b	b	b	h	b	b	h	b	b	b	b	h	h	b	b	h	h	h
Marker3174355	1	162.5	b	b	b	h	h	h	h	b	b	h	b	b	b	b	h	h	b	h	b	b	b	h	b	b	h	b	b	h	b	b	b	b	h	b	b	h	b	b	b	b	h	h	b	b	h	h	h
Marker2845673	1	162.516	b	b	b	h	h	h	h	b	b	h	b	b	b	b	h	h	b	h	b	b	b	h	b	b	h	b	b	h	b	b	b	b	h	b	b	h	b	b	b	b	h	h	b	b	h	h	h
Marker2499592	1	162.537	b	b	b	h	h	h	h	b	b	h	b	b	b	b	h	h	b	h	b	b	b	h	b	b	h	b	b	h	b	b	b	b	h	b	b	h	b	b	h	b	h	h	b	b	h	h	h
Marker1912683	1	162.537	b	b	b	h	h	h	h	b	b	h	b	b	b	b	h	h	b	h	b	b	b	h	b	b	h	b	b	h	b	b	b	b	h	b	b	h	b	b	h	b	h	h	b	b	h	h	h
Marker3770537	1	162.537	b	b	b	h	h	h	h	b	b	h	b	b	b	b	h	h	b	h	b	b	b	h	b	b	h	b	b	h	b	b	b	b	h	b	b	h	b	b	h	b	h	h	b	b	h	h	h
Marker651448	1	162.56	b	b	b	h	h	h	h	b	b	h	b	b	b	b	h	h	b	h	b	b	b	h	b	b	h	b	b	h	b	b	b	b	h	b	b	h	b	b	h	b	h	h	b	b	h	h	h
Marker3510165	1	163.422	b	b	b	h	h	h	h	b	b	h	b	b	b	b	h	h	b	h	b	b	b	h	b	b	h	b	b	h	b	b	b	b	h	b	b	h	b	b	h	b	h	h	b	b	h	h	h
Marker3788268	1	163.422	b	b	b	h	h	h	h	b	b	h	b	b	b	b	h	h	b	h	b	b	b	h	b	b	h	b	b	h	b	b	b	b	h	b	b	h	b	b	h	b	h	h	b	b	h	h	h
Marker1094666	1	163.431	b	b	b	h	h	h	h	b	b	h	b	b	b	b	h	h	b	h	b	b	b	h	b	b	h	b	b	h	b	b	b	b	h	b	b	h	b	b	h	b	h	h	b	b	h	h	h
Marker2691623	1	163.452	b	b	b	h	h	h	h	b	b	h	b	b	b	b	h	h	b	h	b	b	b	h	b	b	h	b	b	h	b	b	b	b	h	b	b	h	b	b	h	b	h	h	b	b	h	h	h
Marker119953	1	163.955	b	b	b	h	h	h	h	b	b	h	b	b	b	b	h	h	b	h	b	b	b	h	b	b	h	b	b	h	b	b	b	b	h	b	b	h	b	b	h	b	h	h	b	b	h	h	h
Marker393744	1	163.955	b	b	b	h	h	h	h	b	b	h	b	b	b	b	h	h	b	h	b	b	b	h	b	b	h	b	b	h	b	b	b	b	h	b	b	h	b	b	h	b	h	h	b	b	h	h	h
Marker2503965	1	164.439	b	b	b	h	h	h	h	b	b	h	b	b	b	b	h	h	b	h	b	b	b	h	b	b	h	b	b	h	b	b	b	b	h	b	b	h	b	b	h	b	h	h	b	b	h	h	h
Marker3672687	1	164.923	b	b	b	h	h	h	h	b	b	h	b	b	b	b	h	h	b	h	b	b	b	h	b	b	h	b	b	h	b	b	b	b	h	b	b	h	b	b	h	b	h	h	b	b	h	h	h
Marker1700160	1	164.945	b	b	b	h	h	h	h	b	b	h	b	b	b	b	h	h	b	h	b	b	b	h	b	b	h	b	b	h	b	b	b	b	h	b	b	h	b	b	h	b	h	h	b	b	h	h	h
Marker2884801	1	164.961	b	b	b	h	h	h	h	b	b	h	b	b	b	b	h	h	b	h	b	b	b	h	b	b	h	b	b	h	b	b	b	b	h	b	b	h	b	b	h	b	h	h	b	b	h	h	h
Marker1456726	1	164.975	b	b	b	h	h	h	h	b	b	h	b	b	b	b	h	h	b	h	b	b	b	h	b	b	h	b	b	h	b	b	b	b	h	b	b	h	b	b	h	b	h	h	b	b	h	h	h
Marker1609773	1	165.455	b	b	b	h	h	h	h	b	b	h	b	b	b	b	h	h	b	h	b	b	b	h	b	b	h	b	b	h	b	b	b	b	h	b	b	h	b	b	h	b	h	h	b	b	h	h	h
Marker1845183	1	165.982	b	b	b	h	h	h	h	b	b	h	b	b	b	b	h	h	b	h	b	b	b	h	b	b	h	b	b	h	b	b	b	b	h	b	b	h	b	b	h	b	h	h	b	b	h	h	b
Marker882093	1	165.982	b	b	b	h	h	h	h	b	b	h	b	b	b	b	h	h	b	h	b	b	b	h	b	b	h	b	b	h	b	b	b	b	h	b	b	h	b	b	h	b	h	h	b	b	h	h	b
Marker3260946	1	166.533	b	b	b	h	h	h	h	b	b	h	b	b	b	b	h	h	b	h	b	b	b	h	b	b	h	b	b	h	b	b	b	b	h	b	b	h	b	b	h	b	h	h	b	b	h	h	b
Marker3461386	1	166.998	b	b	b	h	h	h	h	b	b	h	b	b	b	b	h	h	b	h	b	b	b	h	b	b	h	b	b	h	b	b	b	b	h	b	b	h	b	b	h	b	h	h	b	b	h	h	b
Marker2229025	1	167.417	b	b	b	h	h	h	h	b	b	h	b	b	b	b	h	h	b	h	b	b	b	h	b	b	h	b	b	h	b	b	b	b	h	b	b	h	b	b	h	b	h	h	b	b	h	h	b
Marker317696	1	167.901	b	b	b	h	h	h	h	b	b	h	b	b	b	b	h	h	b	h	b	b	b	h	b	b	h	b	b	h	b	b	b	b	h	b	b	h	b	b	h	b	h	h	b	b	h	h	b
Marker455101	1	168.448	b	b	b	h	h	h	h	b	b	h	b	b	b	b	h	h	b	h	b	b	b	h	b	b	h	b	b	h	b	b	b	b	h	b	b	h	b	b	h	b	h	h	b	b	h	h	b
Marker1665112	1	168.448	b	b	b	h	h	h	h	b	b	h	b	b	b	b	h	h	b	h	b	b	b	h	b	b	h	b	b	h	b	b	b	b	h	b	b	h	b	b	h	b	h	h	b	b	h	h	b
Marker3271081	1	168.954	b	b	b	h	h	h	h	b	b	h	b	b	b	b	h	h	b	h	b	b	b	h	b	b	h	b	b	h	b	b	b	b	h	b	b	h	b	b	h	b	h	h	b	b	h	h	h
Marker1390293	1	169.461	b	b	b	h	h	h	h	b	b	h	b	b	b	b	h	h	b	h	b	b	b	h	b	b	h	b	b	h	b	b	b	b	h	b	b	h	b	b	h	b	h	h	b	b	h	h	h
Marker3148871	1	169.461	b	b	b	h	h	h	h	b	b	h	b	b	b	b	h	h	b	h	b	b	b	h	b	b	h	b	b	h	b	b	b	b	h	b	b	h	b	b	h	b	h	h	b	b	h	h	h
Marker1096082	1	169.929	b	b	b	h	h	h	h	b	b	h	b	b	b	b	h	h	b	h	b	b	b	h	b	b	h	b	b	h	b	b	b	b	h	b	b	h	b	b	h	b	h	h	b	b	h	h	h
Marker2555823	1	169.929	b	b	b	h	h	h	h	b	b	h	b	b	b	b	h	h	b	h	b	b	b	h	b	b	h	b	b	h	b	b	b	b	h	b	b	h	b	b	h	b	h	h	b	b	h	h	h
Marker1284276	1	169.929	b	b	b	h	h	h	h	b	b	h	b	b	b	b	h	h	b	h	b	b	b	h	b	b	h	b	b	h	b	b	b	b	h	b	b	h	b	b	h	b	h	h	b	b	h	h	h
Marker2736501	1	169.929	b	b	b	h	h	h	h	b	b	h	b	b	b	b	h	h	b	h	b	b	b	h	b	b	h	b	b	h	b	b	b	b	h	b	b	h	b	b	h	b	h	h	b	b	h	h	h
Marker1995829	1	170.463	b	b	b	h	h	h	h	b	b	h	b	b	b	b	h	h	b	h	b	b	b	h	b	b	h	b	b	h	b	b	b	b	h	b	b	h	b	b	h	b	h	h	b	b	h	h	h
Marker2555908	1	170.463	b	b	b	h	h	h	h	b	b	h	b	b	b	b	h	h	b	h	b	b	b	h	b	b	h	b	b	h	b	b	b	b	h	b	b	h	b	b	h	b	h	h	b	b	h	h	h
Marker1577099	1	170.463	b	b	b	h	h	h	h	b	b	h	b	b	b	b	h	h	b	h	b	b	b	h	b	b	h	b	b	h	b	b	b	b	h	b	b	h	b	b	h	b	h	h	b	b	h	h	h
Marker610265	1	170.935	b	b	b	h	h	h	h	b	b	h	b	b	b	b	h	h	b	h	b	b	b	h	b	b	h	b	b	h	b	b	b	b	h	b	b	h	b	b	h	b	h	h	b	b	h	h	h
Marker1911017	1	171.357	b	b	b	h	h	h	h	b	b	h	b	b	b	b	h	h	b	h	b	b	b	h	b	b	h	b	b	h	b	b	b	b	h	b	b	h	b	b	h	b	h	h	b	b	h	h	h
Marker1943170	1	171.357	b	b	b	h	h	h	h	b	b	h	b	b	b	b	h	h	b	h	b	b	b	h	b	b	h	b	b	h	b	b	b	b	h	b	b	h	b	b	h	b	h	h	b	b	h	h	h
Marker1845366	1	171.947	b	b	b	h	h	h	h	b	b	h	b	b	b	b	h	h	b	h	b	b	b	h	b	b	h	b	b	h	b	b	b	b	h	b	b	h	b	b	h	b	h	h	b	b	h	h	h
Marker3084325	1	172.418	b	b	b	h	h	h	h	b	b	h	b	b	b	b	h	h	b	h	b	b	b	h	b	b	h	b	b	h	b	b	b	b	h	b	b	h	b	b	h	b	h	h	b	b	h	h	h
Marker3599010	1	173.217	b	b	b	h	h	h	h	b	b	h	b	b	b	b	h	h	b	h	b	b	b	h	b	b	h	b	b	h	b	b	b	b	h	b	b	h	b	b	h	b	h	h	b	b	h	h	h
Marker3116561	1	173.217	b	b	b	h	h	h	h	b	b	h	b	b	b	b	h	h	b	h	b	b	b	h	b	b	h	b	b	h	b	b	b	b	h	b	b	h	b	b	h	b	h	h	b	b	h	h	h
Marker302586	1	173.75	b	b	b	h	h	h	h	b	b	h	b	b	b	b	h	h	b	h	b	b	b	h	b	b	h	b	b	h	b	b	b	b	h	b	b	h	b	b	h	b	h	h	b	b	h	h	h
Marker3558720	1	173.833	b	b	b	h	h	h	h	b	b	h	b	b	b	b	h	h	b	h	b	b	b	h	b	b	h	b	b	h	b	b	b	b	h	b	b	h	b	b	h	b	h	h	b	b	h	h	h
Marker419676	1	173.833	b	b	b	h	h	h	h	b	b	h	b	b	b	b	h	h	b	h	b	b	b	h	b	b	h	b	b	h	b	b	b	b	h	b	b	h	b	b	h	b	h	h	b	b	h	h	h
Marker3249874	1	174.376	b	b	b	h	h	h	h	b	b	h	b	b	b	b	h	h	b	h	b	b	b	h	b	b	h	b	b	h	b	b	b	b	h	b	b	h	b	b	h	b	h	h	b	b	h	h	h
Marker305916	1	174.376	b	b	b	h	h	h	h	b	b	h	b	b	b	b	h	h	b	h	b	b	b	h	b	b	h	b	b	h	b	b	b	b	h	b	b	h	b	b	h	b	h	h	b	b	h	h	h
Marker2670322	1	174.376	b	b	b	h	h	h	h	b	b	h	b	b	b	b	h	h	b	h	b	b	b	h	b	b	h	b	b	h	b	b	b	b	h	b	b	h	b	b	h	b	h	h	b	b	h	h	h
Marker2462014	1	174.462	b	b	b	h	h	h	h	b	b	h	b	b	b	b	h	h	b	h	b	b	b	h	b	b	h	b	b	h	b	b	b	b	h	b	b	h	b	b	h	b	h	h	b	b	h	h	h
Marker1813935	1	174.462	b	b	b	h	h	h	h	b	b	h	b	b	b	b	h	h	b	h	b	b	b	h	b	b	h	b	b	h	b	b	b	b	h	b	b	h	b	b	h	b	h	h	b	b	h	h	h
Marker3635649	1	174.462	b	b	b	h	h	h	h	b	b	h	b	b	b	b	h	h	b	h	b	b	b	h	b	b	h	b	b	h	b	b	b	b	h	b	b	h	b	b	h	b	h	h	b	b	h	h	h
Marker2990769	1	175.03	b	b	b	h	h	h	h	b	b	h	b	b	b	b	h	h	b	h	b	b	b	h	b	b	h	b	b	h	b	b	b	b	h	b	b	h	b	b	h	b	h	h	b	b	h	h	h
Marker140384	1	175.03	b	b	b	h	h	h	h	b	b	h	b	b	b	b	h	h	b	h	b	b	b	h	b	b	h	b	b	h	b	b	b	b	h	b	b	h	b	b	h	b	h	h	b	b	h	h	h
Marker3547745	1	175.03	b	b	b	h	h	h	h	b	b	h	b	b	b	b	h	h	b	h	b	b	b	h	b	b	h	b	b	h	b	b	b	b	h	b	b	h	b	b	h	b	h	h	b	b	h	h	h
Marker2049400	1	175.48	b	b	b	h	h	h	h	b	b	h	b	b	b	b	h	h	b	h	b	b	b	h	b	b	h	b	b	h	b	b	b	b	h	b	b	h	b	b	h	b	h	h	b	b	h	h	h
Marker461385	1	175.48	b	b	b	h	h	h	h	b	b	h	b	b	b	b	h	h	b	h	b	b	b	h	b	b	h	b	b	h	b	b	b	b	h	b	b	h	b	b	h	b	h	h	b	b	h	h	h
Marker2203372	1	175.48	b	b	b	h	h	h	h	b	b	h	b	b	b	b	h	h	b	h	b	b	b	h	b	b	h	b	b	h	b	b	b	b	h	b	b	h	b	b	h	b	h	h	b	b	h	h	h
Marker1492703	1	175.48	b	b	b	h	h	h	h	b	b	h	b	b	b	b	h	h	b	h	b	b	b	h	b	b	h	b	b	h	b	b	b	b	h	b	b	h	b	b	h	b	h	h	b	b	h	h	h
Marker2699311	1	175.48	b	b	b	h	h	h	h	b	b	h	b	b	b	b	h	h	b	h	b	b	b	h	b	b	h	b	b	h	b	b	b	b	h	b	b	h	b	b	h	b	h	h	b	b	h	h	h
Marker850582	1	175.48	b	b	b	h	h	h	h	b	b	h	b	b	b	b	h	h	b	h	b	b	b	h	b	b	h	b	b	h	b	b	b	b	h	b	b	h	b	b	h	b	h	h	b	b	h	h	h
Marker1652171	1	175.48	b	b	b	h	h	h	h	b	b	h	b	b	b	b	h	h	b	h	b	b	b	h	b	b	h	b	b	h	b	b	b	b	h	b	b	h	b	b	h	b	h	h	b	b	h	h	h
Marker244198	1	176.084	b	b	b	h	h	h	h	b	b	h	b	b	b	b	h	h	b	h	b	b	b	h	b	b	h	b	b	h	b	b	b	b	h	b	b	h	b	b	h	b	h	h	b	b	h	h	h
Marker1760340	1	176.627	b	b	b	h	h	h	h	b	b	h	b	b	b	b	h	h	b	h	b	b	b	h	b	b	h	b	b	h	b	b	b	b	h	b	b	h	b	b	h	b	h	h	b	b	h	h	h
Marker3665644	1	176.627	b	b	b	h	h	h	h	b	b	h	b	b	b	b	h	h	b	h	b	b	b	h	b	b	h	b	b	h	b	b	b	b	h	b	b	h	b	b	h	b	h	h	b	b	h	h	h
Marker1789677	1	176.627	b	b	b	h	h	h	h	b	b	h	b	b	b	b	h	h	b	h	b	b	b	h	b	b	h	b	b	h	b	b	b	b	h	b	b	h	b	b	h	b	h	h	b	b	h	h	h
Marker2434921	1	176.627	b	b	b	h	h	h	h	b	b	h	b	b	b	b	h	h	b	h	b	b	b	h	b	b	h	b	b	h	b	b	b	b	h	b	b	h	b	b	h	b	h	h	b	b	h	h	h
Marker694914	1	176.627	b	b	b	h	h	h	h	b	b	h	b	b	b	b	h	h	b	h	b	b	b	h	b	b	h	b	b	h	b	b	b	b	h	b	b	h	b	b	h	b	h	h	b	b	h	h	h
Marker1084603	1	176.627	b	b	b	h	h	h	h	b	b	h	b	b	b	b	h	h	b	h	b	b	b	h	b	b	h	b	b	h	b	b	b	b	h	b	b	h	b	b	h	b	h	h	b	b	h	h	h
Marker1463845	1	176.627	b	b	b	h	h	h	h	b	b	h	b	b	b	b	h	h	b	h	b	b	b	h	b	b	h	b	b	h	b	b	b	b	h	b	b	h	b	b	h	b	h	h	b	b	h	h	h
Marker1306271	1	176.627	b	b	b	h	h	h	h	b	b	h	b	b	b	b	h	h	b	h	b	b	b	h	b	b	h	b	b	h	b	b	b	b	h	b	b	h	b	b	h	b	h	h	b	b	h	h	h
Marker1294613	1	176.627	b	b	b	h	h	h	h	b	b	h	b	b	b	b	h	h	b	h	b	b	b	h	b	b	h	b	b	h	b	b	b	b	h	b	b	h	b	b	h	b	h	h	b	b	h	h	h
Marker1646903	1	177.166	b	b	b	h	h	h	h	b	b	h	b	b	b	b	h	h	b	h	b	b	b	h	b	b	h	b	b	h	b	b	b	b	h	b	b	h	b	b	h	b	h	h	b	b	h	h	h
Marker1595708	1	177.751	b	b	b	h	h	h	h	b	b	h	b	b	b	b	h	h	b	h	b	b	b	h	b	b	h	b	b	h	b	b	b	b	h	b	b	h	b	b	h	b	h	h	b	b	h	h	h
Marker2610120	1	177.751	b	b	b	h	h	h	h	b	b	h	b	b	b	b	h	h	b	h	b	b	b	h	b	b	h	b	b	h	b	b	b	b	h	b	b	h	b	b	h	b	h	h	b	b	h	h	h
Marker667269	1	177.896	b	b	b	h	h	h	h	b	b	h	b	b	b	b	h	h	b	h	b	b	b	h	b	b	h	b	b	h	b	b	b	b	h	b	b	h	b	b	h	b	h	h	b	b	h	h	h
Marker3719715	1	178.07	b	b	b	h	h	h	h	b	b	h	b	b	b	b	h	h	b	h	b	b	b	h	b	b	h	b	b	h	b	b	b	b	h	b	b	h	b	b	h	b	h	h	b	b	h	h	h
Marker3186007	1	178.083	b	b	b	h	h	h	h	b	b	h	b	b	b	b	h	h	b	h	b	b	b	h	b	b	h	b	b	h	b	b	b	b	h	b	b	h	b	b	h	b	h	h	b	b	h	h	h
Marker3003735	1	178.083	b	b	b	h	h	h	h	b	b	h	b	b	b	b	h	h	b	h	b	b	b	h	b	b	h	b	b	h	b	b	b	b	h	b	b	h	b	b	h	b	h	h	b	b	h	h	h
Marker1961863	1	178.084	b	b	b	h	h	h	h	b	b	h	b	b	b	b	h	h	b	h	b	b	b	h	b	b	h	b	b	h	b	b	b	b	h	b	b	h	b	b	h	b	h	h	b	b	h	h	h
Marker167952	1	178.097	b	b	b	h	h	h	h	b	b	h	b	b	b	b	h	h	b	h	b	b	b	h	b	b	h	b	b	h	b	b	b	b	h	b	b	h	b	b	h	b	h	h	b	b	h	h	h
Marker1938373	1	178.097	b	b	b	h	h	h	h	b	b	h	b	b	b	b	h	h	b	h	b	b	b	h	b	b	h	b	b	h	b	b	b	b	h	b	b	h	b	b	h	b	h	h	b	b	h	h	h
Marker1247020	1	178.097	b	b	b	h	h	h	h	b	b	h	b	b	b	b	h	h	b	h	b	b	b	h	b	b	h	b	b	h	b	b	b	b	h	b	b	h	b	b	h	b	h	h	b	b	h	h	h
Marker2582361	1	178.097	b	b	b	h	h	h	h	b	b	h	b	b	b	b	h	h	b	h	b	b	b	h	b	b	h	b	b	h	b	b	b	b	h	b	b	h	b	b	h	b	h	h	b	b	h	h	h
Marker3334285	1	178.097	b	b	b	h	h	h	h	b	b	h	b	b	b	b	h	h	b	h	b	b	b	h	b	b	h	b	b	h	b	b	b	b	h	b	b	h	b	b	h	b	h	h	b	b	h	h	h
Marker2375798	1	178.097	b	b	b	h	h	h	h	b	b	h	b	b	b	b	h	h	b	h	b	b	b	h	b	b	h	b	b	h	b	b	b	b	h	b	b	h	b	b	h	b	h	h	b	b	h	h	h
Marker3288286	1	178.745	b	b	b	h	h	h	h	b	b	h	b	b	b	b	h	h	b	h	b	b	b	h	b	b	h	b	b	h	b	b	b	b	h	b	b	h	b	b	h	b	h	h	b	b	b	h	h
Marker172743	1	178.758	b	b	b	h	h	h	h	b	b	h	b	b	b	b	h	h	b	h	b	b	b	h	b	b	h	b	b	h	b	b	b	b	h	b	b	h	b	b	h	b	h	h	b	b	b	h	h
Marker728281	1	179.294	b	b	b	h	h	h	h	b	b	h	b	b	b	b	h	h	b	h	b	b	b	h	b	b	h	b	b	h	b	b	b	b	h	b	b	h	b	b	h	b	h	h	b	b	b	h	h
Marker645577	1	179.324	b	b	b	h	h	h	h	b	b	h	b	b	b	b	h	h	b	h	b	b	b	h	b	b	h	b	b	h	b	b	b	b	h	b	b	h	b	b	h	b	h	h	b	b	b	h	h
Marker2452692	1	179.452	b	b	h	h	h	h	h	b	b	h	h	b	b	b	h	h	b	h	b	b	b	h	b	b	h	b	b	h	b	b	b	b	h	b	b	h	b	b	h	b	h	h	b	b	h	h	h
Marker3288276	1	179.452	b	b	h	h	h	h	h	b	b	h	h	b	b	b	h	h	b	h	b	b	b	h	b	b	h	b	b	h	b	b	b	b	h	b	b	h	b	b	h	b	h	h	b	b	h	h	h
Marker53887	1	179.972	b	b	b	h	h	h	h	b	b	h	b	b	b	b	h	h	b	h	b	b	b	h	b	b	h	b	b	h	b	b	b	b	h	b	b	h	b	b	h	b	h	h	b	b	h	h	h
Marker554051	1	180.484	b	b	b	h	h	h	h	b	b	h	b	b	b	b	h	h	b	h	b	b	b	h	b	b	h	b	b	h	b	b	b	b	h	b	b	h	b	b	h	b	h	h	b	b	h	h	h
Marker3672717	1	181.021	b	b	b	h	h	h	h	b	b	h	b	b	b	b	h	h	b	h	b	b	b	h	b	b	h	b	b	h	b	b	b	b	h	b	b	h	b	b	h	b	h	h	b	b	h	h	h
Marker1116232	1	181.574	b	b	b	h	h	h	h	b	b	h	b	b	b	b	h	h	b	h	b	b	b	h	b	b	h	b	b	h	b	b	b	b	h	b	b	h	b	b	h	b	h	h	b	b	h	h	h
Marker2358759	1	181.574	b	b	b	h	h	h	h	b	b	h	b	b	b	b	h	h	b	h	b	b	b	h	b	b	h	b	b	h	b	b	b	b	h	b	b	h	b	b	h	b	h	h	b	b	h	h	h
Marker2980387	1	182.087	b	b	b	h	h	h	h	b	b	h	b	b	b	b	h	h	b	h	b	b	b	h	b	b	h	b	b	h	b	b	b	b	h	b	b	h	b	b	h	b	h	h	b	b	h	h	h
Marker1412756	1	182.526	b	b	h	h	h	h	h	b	b	h	-	b	b	b	h	h	b	h	b	b	b	h	b	b	h	b	b	h	b	b	b	b	h	b	b	h	b	b	h	b	h	h	b	b	h	h	h
Marker2557674	1	182.795	b	b	h	h	h	h	h	b	b	h	h	b	b	b	h	h	b	h	b	b	b	h	b	b	h	b	b	h	b	b	b	b	h	b	b	h	b	b	h	b	h	h	b	b	h	h	h
Marker2776182	1	183.484	b	b	h	h	h	h	h	b	b	h	h	b	b	b	h	h	b	h	b	b	b	h	b	b	h	b	b	h	b	b	b	b	h	b	b	h	b	b	h	b	h	h	b	b	h	h	h
Marker356331	1	183.484	b	b	h	h	h	h	h	b	b	h	h	b	b	b	h	h	b	h	b	b	b	h	b	b	h	b	b	h	b	b	b	b	h	b	b	h	b	b	h	b	h	h	b	b	h	h	h
Marker2448502	1	184.167	b	b	h	h	h	h	h	b	b	h	h	b	b	b	h	h	b	h	b	b	b	h	b	b	h	b	b	h	b	b	b	b	h	b	b	h	b	b	h	b	h	h	b	b	h	h	h
Marker1655972	1	184.167	b	b	h	h	h	h	h	b	b	h	h	b	b	b	h	h	b	h	b	b	b	h	b	b	h	b	b	h	b	b	b	b	h	b	b	h	b	b	h	b	h	h	b	b	h	h	h
Marker2947134	1	184.179	b	b	h	h	h	h	h	b	b	h	h	b	b	b	h	h	b	h	b	b	b	h	b	b	h	b	b	h	b	b	b	b	h	b	b	h	b	b	h	b	h	h	b	b	h	h	h
Marker570377	2	0	b	b	b	b	h	b	h	h	h	h	h	b	b	b	b	b	b	b	b	h	h	b	b	h	h	h	b	b	b	h	h	b	h	h	b	b	b	b	h	-	h	h	h	b	b	b	b
Marker571026	2	0.62	b	b	b	b	h	b	h	h	h	h	h	b	b	b	b	b	b	b	b	h	h	b	b	h	h	h	b	b	b	h	h	b	h	h	b	b	b	b	h	h	h	h	h	b	b	b	b
Marker289333	2	0.643	b	b	b	b	h	b	h	h	h	h	h	b	b	b	b	b	b	b	b	h	h	b	b	h	h	h	b	b	b	h	h	b	h	h	b	b	b	b	h	h	h	h	h	b	b	b	b
Marker438793	2	0.81	b	b	b	b	h	b	h	h	h	h	h	b	b	b	b	b	b	b	b	h	h	b	b	h	h	h	b	b	b	h	h	b	h	h	b	b	b	b	h	h	h	h	h	b	b	b	b
Marker341197	2	0.977	b	b	b	b	h	b	h	h	h	h	h	b	b	b	b	b	b	b	b	h	h	b	b	h	h	h	b	b	b	h	h	b	h	h	b	b	b	b	h	h	h	h	h	b	b	b	b
Marker439168	2	1	b	b	b	b	h	b	h	h	h	h	h	b	b	b	b	b	b	b	b	h	h	b	b	h	h	h	b	b	b	h	h	b	h	h	b	b	b	b	h	h	h	h	h	b	b	b	b
Marker340979	2	1.127	b	b	b	b	h	b	h	h	h	h	h	b	b	b	b	b	b	b	b	h	h	b	b	h	h	h	b	b	b	h	h	b	h	h	b	b	b	b	h	h	h	h	h	b	b	b	b
Marker2944445	2	1.127	b	b	b	b	h	b	h	h	h	h	h	b	b	b	b	b	b	b	b	h	h	b	b	h	h	h	b	b	b	h	h	b	h	h	b	b	b	b	h	h	h	h	h	b	b	b	b
Marker3473493	2	1.127	b	b	b	b	h	b	h	h	h	h	h	b	b	b	b	b	b	b	b	h	h	b	b	h	h	h	b	b	b	h	h	b	h	h	b	b	b	b	h	h	h	h	h	b	b	b	b
Marker570539	2	1.225	b	b	b	b	h	b	h	h	h	h	h	b	b	b	b	b	b	b	b	h	h	b	b	h	h	h	b	b	b	h	h	b	h	h	b	b	b	b	h	h	h	h	h	b	b	b	b
Marker2906890	2	1.244	b	b	b	b	h	b	h	h	h	h	h	b	b	b	b	b	b	b	b	h	h	b	b	h	h	h	b	b	b	h	h	b	h	h	b	b	b	b	h	h	h	h	h	b	b	b	b
Marker571244	2	1.43	b	b	b	b	h	b	h	h	h	h	h	b	b	b	b	b	b	b	b	h	h	b	b	h	h	h	b	b	b	h	h	b	h	h	b	b	b	b	h	h	h	h	h	b	b	b	b
Marker3661717	2	1.696	b	b	b	b	h	b	h	h	h	h	h	b	b	b	b	b	b	b	b	h	h	b	b	h	h	h	b	b	b	h	h	b	h	h	b	b	b	b	h	h	h	h	h	b	b	b	b
Marker2438212	2	1.78	b	b	b	b	h	b	h	h	h	h	h	b	b	b	b	b	b	b	b	h	h	b	b	h	h	h	b	b	b	h	h	b	h	h	b	b	b	b	h	h	h	h	h	b	b	b	b
Marker2944682	2	1.88	b	b	b	b	h	b	h	h	h	h	h	b	b	b	b	b	b	b	b	h	h	b	b	h	h	h	b	b	b	h	h	b	h	h	b	b	b	b	h	h	h	h	h	b	b	b	b
Marker2438118	2	1.895	b	b	b	b	h	b	h	h	h	h	h	b	b	b	b	b	b	b	b	h	h	b	b	h	h	h	b	b	b	h	h	b	h	h	b	b	b	b	h	h	h	h	h	b	b	b	b
Marker2161718	2	1.91	b	b	b	b	h	b	h	h	h	h	h	b	b	b	b	b	b	b	b	h	h	b	b	h	h	h	b	b	b	h	h	b	h	h	b	b	b	b	h	h	h	h	h	b	b	b	b
Marker2161816	2	1.91	b	b	b	b	h	b	h	h	h	h	h	b	b	b	b	b	b	b	b	h	h	b	b	h	h	h	b	b	b	h	h	b	h	h	b	b	b	b	h	h	h	h	h	b	b	b	b
Marker1764007	2	1.925	b	b	b	b	h	b	h	h	h	h	h	b	b	b	b	b	b	b	b	h	h	b	b	h	h	h	b	b	b	h	h	b	h	h	b	b	b	b	h	h	h	h	h	b	b	b	b
Marker439372	2	2.183	b	b	b	b	h	b	h	h	h	h	h	b	b	b	b	b	b	b	b	h	h	b	b	h	h	h	b	b	b	h	h	b	h	h	b	b	b	b	h	h	h	h	h	b	b	b	b
Marker3473631	2	2.197	b	b	b	b	h	b	h	h	h	h	h	b	b	b	b	b	b	b	b	h	h	b	b	h	h	h	b	b	b	h	h	b	h	h	b	b	b	b	h	h	h	h	h	b	b	b	b
Marker1840279	2	2.214	b	b	b	b	h	b	h	h	h	h	h	b	b	b	b	b	b	b	b	h	h	b	b	h	h	h	b	b	b	h	h	b	h	h	b	b	b	b	h	h	h	h	h	b	b	b	b
Marker2438244	2	2.344	b	b	b	b	h	b	h	h	h	h	h	b	b	b	b	b	b	b	b	h	h	b	b	h	h	h	b	b	b	h	h	b	h	h	b	b	b	b	h	h	h	h	h	b	b	b	b
Marker340889	2	2.623	b	b	b	b	h	b	h	h	h	h	h	b	b	b	b	b	b	b	b	h	h	b	b	h	h	h	b	b	b	h	h	b	h	h	b	b	b	b	h	h	h	h	h	b	b	b	b
Marker341804	2	2.732	b	b	b	b	h	b	h	h	h	h	h	b	b	b	b	b	b	b	b	h	h	b	b	h	h	h	b	b	b	h	h	b	h	h	b	b	b	b	h	h	h	h	h	b	b	b	b
Marker3661690	2	2.958	b	b	b	b	h	b	h	h	h	h	h	b	b	b	b	b	b	b	b	h	h	b	b	h	h	h	b	b	b	h	h	b	h	h	b	b	b	b	h	h	h	h	h	b	b	b	b
Marker571054	2	3.556	b	b	b	b	h	b	h	h	h	h	h	b	b	b	b	b	b	b	b	h	h	b	b	h	h	h	b	b	b	h	h	b	h	h	b	b	b	b	h	h	h	h	h	b	b	b	b
Marker341775	2	4.086	b	b	b	b	h	b	h	h	h	h	h	b	b	b	b	b	b	b	b	h	h	b	b	h	h	h	b	b	b	h	h	b	h	h	b	b	b	b	h	h	h	h	h	b	b	b	b
Marker438973	2	4.83	b	b	b	b	h	b	h	h	h	h	h	b	b	b	b	b	b	b	b	h	h	b	b	h	h	h	b	b	b	h	h	b	h	h	b	b	b	b	h	h	h	h	h	b	b	b	b
Marker2857148	2	6.755	b	b	b	b	h	b	h	h	h	h	h	b	b	b	b	b	b	b	b	h	h	b	b	h	h	h	b	b	b	h	h	b	h	h	b	b	b	b	h	b	h	h	h	b	b	b	b
Marker3661751	2	6.901	b	b	b	b	h	b	h	h	h	h	h	b	b	b	b	b	b	b	b	h	h	b	b	h	h	h	b	b	b	h	h	b	h	h	b	b	b	b	h	b	h	h	h	b	b	b	b
Marker1215491	2	6.901	b	b	b	b	h	b	h	h	h	h	h	b	b	b	b	b	b	b	b	h	h	b	b	h	h	h	b	b	b	h	h	b	h	h	b	b	b	b	h	b	h	h	h	b	b	b	b
Marker1847612	2	7.047	b	b	b	b	h	b	h	h	h	h	h	b	b	b	b	b	b	b	b	h	h	b	b	h	h	h	b	b	b	h	h	b	h	h	b	b	b	b	h	b	h	h	h	b	b	b	b
Marker439192	2	7.247	b	b	b	b	h	b	h	h	h	h	h	b	b	b	b	b	b	b	b	h	h	b	b	h	h	h	b	b	b	h	h	b	h	h	b	b	b	b	h	b	h	h	h	b	b	b	b
Marker1877774	2	8.026	b	b	b	b	h	b	h	h	h	h	h	b	b	b	b	b	b	b	b	h	h	b	b	h	h	h	b	b	b	h	h	b	h	h	b	b	b	b	h	b	h	h	h	b	b	b	b
Marker20053	2	8.214	b	b	b	b	h	b	h	h	h	h	h	b	b	b	b	b	b	b	b	h	h	b	b	h	h	h	b	b	b	h	h	b	h	h	b	b	b	b	h	b	h	h	h	b	b	b	b
Marker3011503	2	8.214	b	b	b	b	h	b	h	h	h	h	h	b	b	b	b	b	b	b	b	h	h	b	b	h	h	h	b	b	b	h	h	b	h	h	b	b	b	b	h	b	h	h	h	b	b	b	b
Marker1452751	2	8.226	b	b	b	b	h	b	h	h	h	h	h	b	b	b	b	b	b	b	b	h	h	b	b	h	h	h	b	b	b	h	h	b	h	h	b	b	b	b	h	b	h	h	h	b	b	b	b
Marker1839904	2	8.818	b	b	b	b	h	b	h	h	h	h	h	b	b	b	b	b	b	b	b	h	h	b	b	h	h	b	b	b	b	h	h	b	h	h	b	b	b	b	h	b	h	h	h	b	b	b	b
Marker1875043	2	9.575	h	b	b	b	h	b	h	h	h	h	h	b	b	b	b	b	b	b	b	h	h	b	b	h	h	b	b	b	b	h	h	b	h	h	b	b	b	b	h	b	h	h	h	b	b	b	b
Marker1452847	2	9.892	-	b	b	b	h	b	h	h	h	h	h	b	b	b	b	b	b	b	b	h	h	b	b	h	h	h	b	b	b	h	h	b	h	h	b	b	b	b	h	b	h	h	h	b	b	b	b
Marker3364738	2	10.064	-	b	b	b	h	b	h	h	h	h	h	b	b	b	b	b	b	b	b	h	h	b	b	h	h	h	b	b	b	h	h	b	h	h	b	b	b	b	h	b	h	h	h	b	b	b	b
Marker1874684	2	10.17	-	b	b	b	h	b	h	h	h	h	h	b	b	b	b	b	b	b	b	h	h	b	b	h	h	h	b	b	b	h	h	b	h	h	b	b	b	b	h	b	h	h	h	b	b	b	b
Marker1020667	2	11.97	h	b	b	b	h	b	h	h	h	h	h	b	b	b	b	b	b	b	b	h	h	b	b	h	h	b	b	b	b	h	h	b	h	h	b	b	b	b	b	b	h	h	h	b	b	b	b
Marker1020536	2	12.061	h	b	b	b	h	b	h	h	h	h	h	b	b	b	b	b	b	b	b	h	h	b	b	h	h	h	b	b	b	h	h	b	h	h	b	b	b	b	b	b	h	h	h	b	b	b	b
Marker1161895	2	12.061	h	b	b	b	h	b	h	h	h	h	h	b	b	b	b	b	b	b	b	h	h	b	b	h	h	h	b	b	b	h	h	b	h	h	b	b	b	b	b	b	h	h	h	b	b	b	b
Marker1020753	2	12.499	h	b	b	b	h	b	h	h	h	h	h	b	b	b	b	b	b	b	b	h	h	b	b	h	h	h	b	b	b	h	h	b	h	h	b	b	b	b	b	b	h	h	h	b	b	b	b
Marker1448162	2	13.584	h	b	b	b	h	b	h	h	h	h	h	b	b	b	b	b	b	b	b	h	h	b	b	h	h	h	b	b	b	h	h	b	h	h	b	b	b	b	b	b	h	h	b	b	b	b	b
Marker1915794	2	13.717	h	b	b	b	h	b	h	h	h	h	h	b	b	b	b	b	b	b	b	h	h	b	b	h	h	h	b	b	b	h	h	b	h	h	b	b	b	b	b	b	h	h	b	b	b	b	b
Marker1265715	2	14.098	h	b	b	b	h	b	h	h	h	h	h	b	b	b	b	b	b	b	b	h	h	b	b	h	h	h	b	b	b	h	h	b	h	h	b	b	b	b	b	b	h	h	-	b	b	b	b
Marker1161940	2	14.233	h	b	b	b	h	b	h	h	h	h	h	b	b	b	b	b	b	b	b	h	h	b	b	h	h	h	b	b	b	h	h	b	h	h	b	b	b	b	b	b	h	h	-	b	b	b	b
Marker1020557	2	14.368	h	b	b	b	h	b	h	h	h	h	h	b	b	b	b	b	b	b	b	h	h	b	b	h	h	h	b	b	b	h	h	b	h	h	b	b	b	b	b	b	h	h	-	b	b	b	b
Marker1595	2	16.451	h	b	b	b	h	b	h	h	h	h	h	b	b	b	b	b	b	b	b	h	h	b	b	h	h	h	b	b	b	h	h	b	h	h	b	b	b	b	b	b	h	h	b	b	b	b	b
Marker156753	2	18.392	h	b	b	b	h	b	h	h	h	h	h	b	b	b	b	b	b	b	b	h	b	b	h	h	h	h	b	b	b	h	h	b	h	h	b	b	b	b	b	b	h	h	b	b	b	b	b
Marker793731	2	19.073	h	b	b	b	h	b	h	h	h	h	h	b	b	b	b	b	b	b	b	h	-	b	h	h	h	h	b	b	b	h	h	b	h	h	b	b	b	b	b	b	h	h	-	b	b	b	b
Marker2589521	2	20.498	h	b	b	b	h	b	h	h	h	h	h	b	b	b	b	b	b	b	b	h	b	b	h	h	h	h	b	b	b	h	h	b	h	h	b	b	b	b	b	b	h	h	b	b	b	b	b
Marker2589680	2	21.922	h	b	b	b	h	b	h	h	h	h	h	b	b	b	b	h	b	b	b	h	b	b	h	h	h	h	b	b	b	h	h	b	h	h	b	b	b	b	b	b	h	h	b	b	b	b	b
Marker272407	2	25.183	h	b	b	b	h	b	h	h	h	h	h	b	b	b	b	h	b	b	b	h	b	b	h	h	h	h	b	b	b	h	h	b	h	h	b	b	b	b	b	b	h	h	b	b	b	b	b
Marker1930241	2	25.885	h	b	b	b	h	b	h	h	h	h	h	b	b	b	b	h	b	b	b	h	b	b	h	h	h	h	b	b	b	h	h	b	h	h	b	b	b	b	b	b	h	h	b	b	b	b	b
Marker329565	2	26.206	h	b	b	b	h	b	h	h	h	h	h	b	b	b	b	h	b	b	b	h	b	b	h	h	h	h	b	b	b	h	h	b	h	h	b	b	b	b	b	b	h	h	b	b	b	b	b
Marker2365156	2	27.459	h	b	b	b	h	b	h	h	h	h	h	b	b	b	b	h	b	b	b	h	b	b	h	h	h	h	b	b	b	h	h	b	h	h	b	b	b	b	b	b	h	h	b	b	b	b	b
Marker1425406	2	28.256	h	b	b	b	h	b	h	h	h	h	h	b	b	b	b	h	b	b	b	h	b	b	h	h	h	h	b	b	b	h	h	b	h	h	b	b	b	b	b	b	h	h	b	b	b	b	b
Marker329939	2	30.201	h	b	b	b	h	b	h	h	h	h	h	b	b	b	b	h	b	b	b	h	b	b	h	h	h	h	b	b	b	h	h	b	h	h	b	b	b	b	b	b	h	h	b	b	b	b	b
Marker724201	2	30.201	h	b	b	b	h	b	h	h	h	h	h	b	b	b	b	h	b	b	b	h	b	b	h	h	h	h	b	b	b	h	h	b	h	h	b	b	b	b	b	b	h	h	b	b	b	b	b
Marker724044	2	30.201	h	b	b	b	h	b	h	h	h	h	h	b	b	b	b	h	b	b	b	h	b	b	h	h	h	h	b	b	b	h	h	b	h	h	b	b	b	b	b	b	h	h	b	b	b	b	b
Marker329804	2	30.202	h	b	b	b	h	b	h	h	h	h	h	b	b	b	b	h	b	b	b	h	b	b	h	h	h	h	b	b	b	h	h	b	h	h	b	b	b	b	b	b	h	h	b	b	b	b	b
Marker3312596	2	30.284	h	b	b	b	h	b	h	h	h	h	h	b	b	b	b	h	b	b	b	h	b	b	h	h	h	h	b	b	b	h	h	b	h	h	b	b	b	b	b	b	h	h	b	b	b	b	b
Marker724116	2	30.297	h	b	b	b	h	b	h	h	h	h	h	b	b	b	b	h	b	b	b	h	b	b	h	h	h	h	b	b	b	h	h	b	h	h	b	b	b	b	b	b	h	h	b	b	b	b	b
Marker2365608	2	30.378	h	b	b	b	h	b	h	h	h	h	h	b	b	b	b	h	b	b	b	h	b	b	h	h	h	h	b	b	b	h	h	b	h	h	b	b	b	b	b	b	h	h	b	b	b	b	b
Marker1944256	2	30.979	h	b	b	b	h	b	h	h	h	h	h	b	b	b	b	h	b	b	b	h	b	b	h	h	h	h	b	b	b	h	h	b	h	h	b	b	b	b	b	b	h	h	b	b	b	b	b
Marker272508	2	31.255	h	b	b	b	h	b	h	h	h	h	h	b	b	b	b	h	b	b	b	h	b	b	h	h	h	h	b	b	b	h	h	b	h	h	b	b	b	b	b	b	h	h	b	b	b	b	b
Marker335900	2	31.532	h	b	b	b	h	b	h	h	h	h	h	b	b	b	b	h	b	b	b	h	b	b	h	h	h	h	b	b	b	h	h	b	h	h	b	b	b	b	b	b	h	h	b	b	b	b	b
Marker3312451	2	32.538	h	b	b	b	h	b	h	h	h	h	h	b	b	b	b	h	b	b	b	h	b	b	h	h	h	h	b	b	b	h	h	b	h	h	b	b	b	b	b	b	h	h	b	b	b	b	b
Marker3080962	2	34.544	h	b	b	b	h	b	h	h	h	h	h	b	b	b	b	h	b	b	b	h	b	b	h	h	h	h	b	b	b	h	h	b	h	h	b	b	b	b	b	b	h	h	b	b	b	b	b
Marker2365967	2	34.722	h	b	b	b	h	b	h	h	h	h	h	b	b	b	b	h	b	b	b	h	b	b	h	h	h	h	b	b	b	h	h	b	h	h	b	b	b	b	b	b	h	h	b	b	b	b	b
Marker272174	2	35.03	h	b	b	b	h	b	h	h	h	h	h	b	b	b	-	h	b	b	b	h	b	b	h	h	h	h	b	b	b	h	h	b	h	h	b	b	b	b	b	b	h	h	b	b	b	b	b
Marker2365502	2	35.178	h	b	b	b	h	b	h	h	h	h	h	b	b	b	b	h	b	b	b	b	b	b	h	h	h	h	b	b	b	h	h	b	h	h	b	b	b	b	b	b	h	h	b	b	b	b	b
Marker329917	2	35.278	h	b	b	b	h	b	h	h	h	h	h	b	b	b	b	h	b	b	b	b	b	b	h	h	h	h	b	b	b	h	h	b	h	h	b	b	b	b	b	b	h	h	b	b	b	b	b
Marker272498	2	35.351	h	b	b	b	h	b	h	h	h	h	h	b	b	b	b	h	b	b	b	b	b	b	h	h	h	h	b	b	b	h	h	b	h	h	b	b	b	b	b	b	h	h	b	b	b	b	b
Marker1421996	2	35.489	h	b	b	b	h	b	h	h	h	h	h	b	b	b	b	h	b	b	b	b	b	b	h	h	h	h	b	b	b	h	h	b	h	h	b	b	b	b	b	b	h	h	b	b	b	b	b
Marker2366131	2	35.581	h	b	b	b	h	b	h	h	h	h	h	b	b	b	b	h	b	b	b	h	b	b	h	h	h	h	b	b	b	h	h	b	h	h	b	b	b	b	b	b	h	h	b	b	b	b	b
Marker168905	2	35.862	h	b	b	b	h	b	h	h	h	h	h	b	b	b	b	h	b	b	b	h	b	b	h	h	h	h	b	b	b	h	h	b	h	h	b	b	b	b	b	b	h	h	b	b	b	b	b
Marker793890	2	37.209	h	b	b	b	h	b	h	h	h	h	h	b	b	b	b	h	b	b	b	h	b	b	h	h	h	h	b	b	b	h	h	b	h	h	b	b	b	b	b	b	h	h	b	b	b	b	b
Marker1072516	2	37.618	h	b	b	b	h	b	h	h	h	h	h	b	b	b	b	h	b	b	b	h	b	b	h	h	h	h	b	b	b	h	h	b	h	h	b	b	b	b	b	b	h	h	b	b	b	b	b
Marker1479609	2	38.275	h	b	b	b	h	b	h	h	h	h	h	b	b	b	b	h	b	b	b	h	b	b	h	h	h	h	b	b	b	h	h	b	h	h	b	b	b	b	b	b	h	h	b	b	b	b	b
Marker1448094	2	39.549	h	b	b	b	h	b	h	h	h	h	h	b	b	b	b	h	b	b	b	h	b	b	h	h	b	h	b	b	b	h	h	b	h	h	b	b	b	b	b	b	h	h	b	b	b	b	b
Marker272118	2	39.961	h	b	b	b	h	b	h	h	h	h	h	b	b	b	b	h	b	b	b	h	b	b	h	h	b	h	b	b	b	h	h	b	h	h	b	b	b	b	b	b	h	h	b	b	b	b	b
Marker2197802	2	41.144	h	b	b	b	h	b	h	h	h	h	h	b	b	b	b	h	b	b	b	h	b	b	h	h	b	h	b	b	b	h	h	b	h	h	b	b	b	b	b	b	h	h	b	b	b	b	b
Marker1452135	2	41.444	h	b	b	b	h	b	h	h	h	h	h	b	b	b	b	h	b	b	b	h	b	b	h	h	b	h	b	b	b	h	h	b	h	h	b	b	b	b	b	b	h	h	b	b	b	b	b
Marker2198178	2	41.696	h	b	b	b	h	b	h	h	h	h	h	b	b	b	b	h	b	b	b	h	b	b	h	h	-	h	b	b	b	h	h	b	h	h	b	b	b	b	b	b	h	h	b	b	b	b	b
Marker2365493	2	42.689	h	b	b	b	h	b	h	h	h	h	h	b	b	b	b	h	b	b	b	h	b	b	h	h	h	h	b	b	b	h	h	b	h	h	b	b	b	b	b	b	h	h	b	b	b	b	b
Marker2198444	2	44.782	h	b	b	b	h	b	h	h	h	h	h	b	b	b	h	h	b	b	b	h	b	b	h	h	h	h	b	b	b	h	h	b	h	h	b	b	b	b	b	b	h	h	b	b	b	b	b
Marker1072459	2	44.986	h	b	b	b	h	b	h	h	h	h	h	b	b	b	h	h	b	b	b	h	b	b	h	h	h	h	b	b	b	h	h	b	h	h	b	b	b	b	b	b	h	h	b	b	b	b	b
Marker1072347	2	45.257	h	b	b	b	h	b	h	h	h	h	h	b	b	b	h	h	b	b	b	h	b	b	h	h	h	h	b	b	b	h	h	b	h	h	b	b	b	b	b	b	h	h	b	b	b	b	b
Marker1080731	2	45.344	h	b	b	b	h	b	h	h	h	h	h	b	b	b	h	h	b	b	b	h	b	b	h	h	h	h	b	b	b	h	h	b	h	h	b	b	b	b	b	b	h	h	b	b	b	b	b
Marker2197610	2	45.718	h	b	b	b	h	b	h	h	h	h	h	b	b	b	h	h	b	b	b	h	b	b	h	h	h	h	b	b	b	h	h	b	h	h	b	b	b	b	b	b	h	h	b	b	b	b	b
Marker1668533	2	45.987	h	b	b	b	h	b	h	h	h	h	h	b	b	b	h	h	b	b	b	h	b	b	h	h	h	h	b	b	b	h	h	b	h	h	b	b	b	b	b	b	h	h	b	b	b	b	b
Marker2197621	2	46.359	h	b	b	b	h	b	h	h	h	h	h	b	b	b	-	h	b	b	b	h	b	b	h	h	h	h	b	b	b	h	h	b	h	h	b	b	b	b	b	b	h	h	b	b	b	b	b
Marker1072425	2	48.313	h	b	b	b	h	b	h	h	h	h	h	b	b	b	h	h	b	b	b	h	b	b	h	h	b	h	b	b	b	h	h	b	h	h	b	b	b	b	b	b	h	h	b	b	b	b	b
Marker1072348	2	49.063	h	b	b	b	h	b	h	h	h	h	h	b	b	b	h	h	b	b	b	h	b	b	h	h	b	h	b	b	b	h	h	b	h	h	b	b	b	b	b	b	h	h	b	b	b	b	b
Marker1032012	2	51.126	h	-	b	b	h	b	-	h	h	h	h	b	b	b	h	h	b	b	b	h	b	b	h	h	b	h	b	b	b	h	h	b	h	h	b	b	b	b	b	b	h	-	b	b	b	b	b
Marker1668736	2	51.129	h	b	b	b	h	b	b	h	h	h	h	b	b	b	h	h	b	b	b	h	b	b	h	h	b	h	b	b	b	h	h	b	h	h	b	b	b	b	b	b	h	b	b	b	b	b	b
Marker1027530	2	53.067	h	h	b	b	h	b	b	h	h	-	h	b	b	b	h	h	b	b	b	h	b	b	h	h	b	h	b	b	b	h	h	b	h	h	b	b	b	b	b	b	h	b	b	b	b	b	b
Marker2000458	2	54.477	h	-	b	b	h	b	b	h	h	b	h	b	b	b	h	h	b	b	b	h	b	b	h	h	b	h	b	b	b	h	h	b	h	h	b	b	b	b	b	b	h	b	b	b	b	b	b
Marker2994818	2	55.138	h	-	b	b	h	b	b	h	h	h	h	b	b	b	h	h	b	b	b	h	b	b	h	h	b	h	b	b	b	h	h	b	h	h	b	b	b	b	b	b	h	-	b	b	b	b	b
Marker423130	2	57.786	h	h	b	b	h	b	b	h	h	-	h	b	b	b	h	h	b	b	b	h	b	b	h	h	b	h	b	b	b	h	h	b	h	h	b	b	b	b	b	b	h	h	b	b	b	b	b
Marker2546651	2	57.97	h	b	b	b	h	b	b	h	h	b	h	b	b	b	h	h	b	b	b	h	b	b	h	h	b	h	b	b	b	h	h	b	h	h	b	b	b	b	b	b	h	h	b	h	b	b	b
Marker2040639	2	58.117	h	b	b	b	h	b	b	h	h	b	h	b	b	b	h	h	b	b	b	h	b	b	h	h	b	h	b	b	b	h	h	b	h	h	b	b	b	b	b	b	h	h	b	h	b	b	b
Marker709014	2	59.334	h	h	b	b	h	b	b	h	h	b	h	b	b	b	h	h	b	b	b	h	b	b	h	h	b	h	b	b	b	h	h	b	h	h	b	b	b	b	b	b	h	h	b	h	b	b	b
Marker709274	2	59.769	h	h	b	b	h	b	b	h	h	b	h	b	b	b	h	h	b	b	b	h	b	b	h	h	b	h	b	b	b	h	h	b	h	h	b	b	b	b	b	b	h	h	b	h	b	b	b
Marker2959646	2	60.012	-	h	b	b	h	b	b	h	h	b	h	b	b	b	h	h	b	b	b	h	b	b	h	h	b	h	b	b	b	h	h	b	h	h	b	b	b	b	b	b	h	-	b	h	b	b	b
Marker96001	2	60.796	h	h	b	b	h	b	b	h	h	b	h	b	b	b	h	h	b	b	b	h	b	b	h	h	b	h	b	b	b	h	h	b	h	h	b	b	b	b	b	b	h	h	b	h	b	b	b
Marker1026977	2	61.602	h	h	b	b	h	b	b	h	h	b	h	b	b	b	h	h	b	b	b	h	b	b	h	h	b	h	b	b	b	h	h	b	h	h	b	b	b	b	b	b	h	-	b	h	b	b	b
Marker966982	2	62.051	h	h	b	b	h	b	b	h	h	b	h	b	b	b	h	h	b	b	b	h	b	b	h	h	b	h	b	b	b	h	h	b	h	h	b	b	b	b	b	b	h	-	b	h	b	b	b
Marker104332	2	62.582	b	h	b	b	h	b	b	h	h	b	h	b	b	b	h	h	b	b	b	h	b	b	h	h	b	h	b	b	b	h	h	b	h	h	b	b	b	b	b	b	h	h	b	h	b	b	b
Marker2171683	2	62.718	b	h	b	b	h	b	b	h	h	b	h	b	b	b	h	h	b	b	b	h	b	b	h	h	b	h	b	b	b	h	h	b	h	h	b	b	b	b	b	b	h	h	b	h	b	b	b
Marker1027135	2	62.854	h	h	b	b	h	b	b	h	h	b	h	b	b	b	h	h	b	b	b	h	b	b	h	h	b	h	b	b	b	h	h	b	h	h	b	b	b	b	b	b	h	-	b	h	b	b	b
Marker2506595	2	63.381	h	h	b	b	h	b	b	h	h	b	h	b	b	b	h	h	b	b	b	h	b	b	h	h	b	h	b	b	b	h	h	b	h	h	b	b	b	b	b	b	h	h	b	h	b	b	b
Marker423156	2	64.028	h	h	b	b	h	b	b	h	h	b	h	b	b	b	h	h	b	b	b	h	b	b	h	h	b	h	b	b	b	h	h	b	h	h	b	b	b	b	b	b	h	h	b	h	b	b	b
Marker2381871	2	64.38	b	h	b	b	h	b	b	h	h	b	h	b	b	b	h	h	b	b	b	h	b	b	h	h	b	h	b	b	b	h	h	b	h	h	b	b	b	b	b	b	h	h	b	h	b	b	b
Marker1344279	2	64.842	b	h	b	b	h	b	b	h	h	b	h	b	b	b	h	h	b	b	b	h	b	b	h	h	b	h	b	b	b	h	h	b	h	h	b	b	b	b	b	b	h	h	b	h	b	b	b
Marker709239	2	66.145	h	h	b	b	h	b	b	h	h	b	h	b	b	b	h	h	b	b	b	h	b	b	h	h	b	h	b	b	b	h	h	b	h	h	b	b	b	b	b	b	h	h	b	h	b	b	b
Marker3501192	2	66.356	h	h	b	b	h	b	b	h	h	b	h	b	b	b	h	h	b	b	b	h	b	b	h	h	b	h	b	b	b	h	h	b	h	h	b	b	b	b	b	b	h	h	b	h	b	b	b
Marker3241139	2	70.307	h	h	b	b	h	b	b	-	h	b	h	b	b	b	h	h	b	b	b	h	b	b	h	h	b	h	b	b	b	h	h	b	h	-	b	h	b	b	b	b	b	-	b	h	b	b	b
Marker2959655	2	72.047	h	h	b	b	h	b	b	h	h	b	h	b	b	b	h	h	b	b	b	h	b	b	h	h	b	h	b	b	b	h	h	b	h	h	b	b	b	b	b	b	h	b	b	b	b	b	-
Marker1055211	2	73.102	h	h	b	b	h	b	b	h	h	b	h	b	b	b	h	h	b	b	b	h	b	b	h	h	b	h	b	b	b	h	h	b	h	h	b	b	b	b	b	b	b	b	b	b	b	b	b
Marker518709	2	75.005	h	h	b	b	h	b	b	h	h	b	h	b	b	b	h	h	b	b	b	h	b	b	h	h	b	h	b	b	b	h	h	b	h	-	b	b	b	b	b	b	b	b	b	h	b	b	-
Marker2594850	2	76.548	h	h	b	b	h	b	b	b	h	b	h	b	b	b	h	h	b	b	b	h	b	b	h	h	b	h	b	b	b	h	h	b	h	b	b	h	b	b	b	b	b	h	b	b	b	b	h
Marker3792210	2	77.498	h	h	b	b	h	b	b	-	h	b	h	b	b	b	h	h	b	b	b	h	b	b	h	h	b	h	b	b	b	h	h	b	h	b	b	h	b	b	b	b	b	h	b	b	b	b	h
Marker832183	2	78.069	h	h	b	b	h	b	b	b	h	b	h	b	b	b	h	h	b	b	b	h	b	b	h	h	b	h	b	b	b	h	h	b	h	b	b	h	b	b	b	b	b	-	b	b	b	b	h
Marker1782465	2	79.651	h	h	b	b	h	b	b	b	h	b	h	b	b	b	h	h	b	b	b	h	b	b	h	h	b	h	b	b	b	h	h	b	h	b	b	h	b	b	b	b	b	h	b	h	b	b	h
Marker113862	2	79.745	h	h	b	b	h	b	b	b	h	b	h	b	b	b	h	h	b	b	b	h	b	b	h	h	b	h	b	b	b	h	h	b	h	b	b	h	b	b	b	b	b	h	b	h	b	b	h
Marker3101792	2	80.084	h	h	b	b	h	b	b	b	h	b	h	b	b	b	h	h	b	b	b	h	b	b	h	h	b	h	b	b	b	h	h	b	h	b	b	h	b	b	b	b	b	h	b	h	b	b	h
Marker2816456	2	80.157	h	h	b	b	h	b	b	b	h	b	h	b	b	b	h	h	b	b	b	h	b	b	h	h	b	h	b	b	b	h	h	b	h	b	b	h	b	b	b	b	b	h	b	h	b	b	h
Marker2723394	2	80.231	h	h	b	b	h	b	b	b	h	b	h	b	b	b	h	h	b	b	b	h	b	b	h	h	b	h	b	b	b	h	h	b	h	b	b	h	b	b	b	b	b	h	b	h	b	b	h
Marker1246700	2	80.231	h	h	b	b	h	b	b	b	h	b	h	b	b	b	h	h	b	b	b	h	b	b	h	h	b	h	b	b	b	h	h	b	h	b	b	h	b	b	b	b	b	h	b	h	b	b	h
Marker554735	2	80.304	h	h	b	b	h	b	b	b	h	b	h	b	b	b	h	h	b	b	b	h	b	b	h	h	b	h	b	b	b	h	h	b	h	b	b	h	b	b	b	b	b	h	b	h	b	b	h
Marker3777268	2	80.308	h	h	b	b	h	b	b	b	h	b	h	b	b	b	h	h	b	b	b	h	b	b	h	h	b	h	b	b	b	h	h	b	h	b	b	h	b	b	b	b	b	h	b	h	b	b	h
Marker1717033	2	80.313	h	h	b	b	h	b	b	b	h	b	h	b	b	b	h	h	b	b	b	h	b	b	h	h	b	h	b	b	b	h	h	b	h	b	b	h	b	b	b	b	b	h	b	h	b	b	h
Marker1745683	2	80.814	h	h	b	b	b	b	b	b	h	b	h	b	b	b	h	h	b	b	b	h	b	b	h	h	b	h	b	b	b	h	h	b	h	-	b	h	b	b	b	b	b	h	b	h	b	b	h
Marker1405554	2	80.871	h	h	b	b	b	b	b	b	h	b	h	b	b	b	h	h	b	b	b	h	b	b	h	h	b	h	b	b	b	h	h	b	h	b	b	h	b	b	b	b	-	h	b	h	b	b	h
Marker1403906	2	81.89	h	h	b	b	b	b	b	-	h	b	h	b	b	b	h	h	b	b	b	h	b	b	h	h	b	h	b	b	b	h	h	b	h	h	b	h	b	b	b	b	b	h	b	h	b	b	h
Marker350596	2	82.308	h	h	b	b	b	b	b	b	h	b	h	b	b	b	h	h	b	b	b	h	b	b	h	h	b	h	b	b	b	h	h	b	h	h	b	h	b	b	b	b	b	h	b	h	b	b	h
Marker1576709	2	82.396	h	h	b	b	b	b	b	b	h	b	h	b	b	b	h	h	b	b	b	h	b	b	h	h	b	h	b	b	b	h	h	b	h	-	b	h	b	b	b	b	-	h	b	h	b	b	h
Marker1118312	2	83.15	h	h	b	b	b	b	b	b	h	b	h	b	b	b	h	h	b	b	b	h	b	b	h	h	b	h	b	b	b	h	h	b	h	h	b	h	b	b	b	b	h	h	b	h	b	b	h
Marker3392765	2	84.051	h	h	b	b	h	b	b	b	h	b	h	b	b	b	h	h	b	b	b	h	b	b	h	h	b	h	b	b	b	h	h	b	h	h	b	h	b	b	b	b	b	h	b	h	b	b	h
Marker712849	2	84.499	h	h	b	b	h	b	b	b	h	b	h	b	b	b	h	h	b	b	b	h	b	b	h	h	b	h	b	b	b	h	h	b	h	h	b	h	b	b	b	b	h	h	b	h	b	b	h
Marker3485072	2	84.56	h	h	b	b	h	b	b	b	h	b	h	b	b	b	h	h	b	b	b	h	b	b	h	h	b	h	b	b	b	h	h	b	h	h	b	h	b	b	b	b	h	h	b	h	b	b	h
Marker1294372	2	84.621	h	h	b	b	h	b	b	b	h	b	h	b	b	b	h	h	b	b	b	h	b	b	h	h	b	h	b	b	b	h	h	b	h	h	b	h	b	b	b	b	h	h	b	h	b	b	h
Marker104508	2	84.681	h	h	b	b	h	b	b	b	h	b	h	b	b	b	h	h	b	b	b	h	b	b	h	h	b	h	b	b	b	h	h	b	h	h	b	h	b	b	b	b	h	h	b	h	b	b	h
Marker113650	2	84.681	h	h	b	b	h	b	b	b	h	b	h	b	b	b	h	h	b	b	b	h	b	b	h	h	b	h	b	b	b	h	h	b	h	h	b	h	b	b	b	b	h	h	b	h	b	b	h
Marker832081	2	85.293	h	h	b	b	h	b	b	b	h	b	h	b	b	b	h	h	b	b	b	h	b	b	h	h	b	h	b	b	b	h	h	b	h	h	b	h	b	b	b	b	h	h	b	h	b	b	h
Marker1585117	2	85.293	h	h	b	b	h	b	b	b	h	b	h	b	b	b	h	h	b	b	b	h	b	b	h	h	b	h	b	b	b	h	h	b	h	h	b	h	b	b	b	b	h	h	b	h	b	b	h
Marker2104582	2	85.697	h	h	b	b	h	b	b	b	h	b	h	b	b	b	h	h	b	b	b	h	b	b	h	h	b	h	b	b	b	h	h	b	h	h	b	h	b	b	b	b	-	h	b	h	b	b	h
Marker3010907	2	86.042	h	h	b	b	h	b	b	b	h	b	h	b	b	b	h	h	b	b	b	h	b	b	h	h	b	h	b	b	b	h	h	b	h	h	b	h	b	b	b	b	h	h	b	h	b	b	h
Marker1012504	2	87.249	h	h	b	b	h	b	b	b	h	b	h	b	b	b	h	h	b	b	b	h	b	b	h	h	b	h	b	b	b	h	h	b	h	b	b	h	b	b	b	b	b	h	b	h	b	b	h
Marker1012515	2	87.759	h	h	b	b	h	b	b	b	h	b	h	b	b	b	h	h	b	b	b	h	b	b	h	h	b	h	b	b	b	h	h	b	h	b	b	h	b	b	b	b	b	h	b	h	b	b	h
Marker3101678	2	88.299	h	h	b	b	h	b	b	b	h	b	h	b	b	b	h	h	b	b	b	h	b	b	h	h	b	h	b	b	b	h	h	b	h	b	b	h	b	b	b	b	b	h	b	h	b	b	h
Marker2077399	2	88.926	h	h	b	b	h	b	b	b	h	b	h	b	b	b	h	h	b	b	h	h	b	b	h	h	b	h	b	b	b	h	h	b	h	b	b	h	b	b	b	b	b	h	b	h	b	b	h
Marker1088915	2	88.964	h	h	b	b	h	b	b	b	h	b	h	b	b	b	h	h	b	b	b	h	b	b	h	h	b	h	h	b	b	h	h	b	h	b	b	h	b	b	b	b	b	h	b	h	b	b	h
Marker1517290	2	89.264	h	h	b	b	h	b	b	b	h	b	h	b	b	b	h	h	b	b	h	h	b	b	h	h	b	h	h	b	b	h	h	b	h	b	b	h	b	b	b	b	b	h	b	h	b	b	h
Marker2158537	2	89.682	h	h	b	b	h	b	b	b	h	b	h	b	b	b	h	h	b	b	h	h	b	b	h	h	b	h	h	b	b	h	h	b	h	b	b	h	b	b	b	b	b	h	b	h	b	b	h
Marker1084421	2	89.744	h	h	b	b	h	b	b	b	h	b	h	b	b	b	h	h	b	b	h	h	b	b	h	h	b	h	h	b	b	h	h	b	h	b	b	h	b	b	b	b	b	h	b	h	b	b	h
Marker396647	2	90.099	h	h	b	b	h	b	b	b	h	b	h	b	b	b	h	h	b	b	h	h	b	b	h	h	b	h	h	b	b	h	h	b	h	b	b	h	b	b	b	b	b	h	b	h	b	b	h
Marker1404014	2	90.453	h	h	b	b	h	b	b	b	h	b	h	b	b	b	h	h	b	b	h	h	b	b	h	h	b	h	h	b	b	h	h	b	h	b	b	h	b	b	b	b	b	h	b	h	b	b	h
Marker1517209	2	90.729	h	h	b	b	h	b	b	b	h	b	h	b	b	b	h	h	b	b	h	h	b	b	b	h	b	h	h	b	b	h	h	b	h	b	b	h	b	b	b	b	b	h	b	h	b	b	h
Marker1661887	2	90.765	h	h	b	b	h	b	b	b	h	b	h	b	b	b	h	h	b	b	h	h	b	b	b	h	b	h	h	b	b	h	h	b	h	b	b	h	b	b	b	b	b	-	b	h	b	b	h
Marker2005042	2	91.215	h	h	b	b	h	b	b	b	h	b	h	b	b	b	h	h	b	b	h	h	b	b	b	h	b	h	h	b	b	h	h	b	h	b	b	h	b	b	b	b	b	h	b	h	b	b	h
Marker2621722	2	91.28	h	h	b	b	h	b	b	b	h	b	h	b	b	b	h	b	b	b	-	h	b	b	h	h	b	h	-	b	b	h	h	b	h	b	b	h	b	b	b	b	b	h	b	h	b	b	h
Marker1880923	2	91.352	h	h	b	b	h	b	b	b	h	b	h	b	b	b	h	b	b	b	h	h	b	b	h	h	b	h	h	b	b	h	h	b	h	b	b	h	b	b	b	b	b	h	b	h	b	b	h
Marker3466566	2	91.662	h	h	b	b	h	b	b	b	h	b	h	b	b	b	h	b	b	b	h	h	b	b	h	h	b	h	b	b	b	h	h	b	h	b	b	h	b	b	b	b	b	h	b	h	b	b	h
Marker832097	2	92.139	h	h	b	b	h	b	b	b	h	b	h	b	b	b	h	b	b	b	b	h	b	b	h	h	b	h	b	b	b	h	h	b	h	b	b	h	b	b	b	b	b	h	b	h	b	b	h
Marker33331	2	93.857	h	h	b	b	h	b	b	b	h	b	h	b	b	b	h	h	b	b	h	h	b	b	h	h	b	h	h	b	b	h	h	b	h	b	b	h	b	b	b	b	b	b	b	h	b	b	h
Marker3345399	2	94.282	h	h	b	b	h	b	b	b	h	b	h	b	b	b	h	h	b	b	h	h	b	b	h	h	b	h	h	b	b	h	h	b	h	b	b	h	b	b	b	b	b	b	b	h	b	b	h
Marker1344692	2	96.165	h	h	b	b	h	b	b	b	h	b	h	b	b	b	h	h	b	b	h	h	b	b	h	h	b	h	h	b	b	h	h	b	h	b	b	h	b	b	b	b	b	b	b	h	b	b	h
Marker1880850	2	96.165	h	h	b	b	h	b	b	b	h	b	h	b	b	b	h	h	b	b	h	h	b	b	h	h	b	h	h	b	b	h	h	b	h	b	b	h	b	b	b	b	b	b	b	h	b	b	h
Marker1894147	2	96.165	h	h	b	b	h	b	b	b	h	b	h	b	b	b	h	h	b	b	h	h	b	b	h	h	b	h	h	b	b	h	h	b	h	b	b	h	b	b	b	b	b	b	b	h	b	b	h
Marker1880918	2	97.369	h	h	b	b	h	b	b	b	h	b	h	b	b	b	h	h	b	b	h	h	b	b	h	h	b	h	h	b	b	h	h	b	h	b	b	h	b	b	b	b	b	b	b	h	b	b	h
Marker2368746	2	97.998	h	h	b	b	h	b	b	b	h	b	h	b	b	b	h	h	b	b	h	h	b	b	h	h	b	h	h	b	b	h	h	b	h	b	b	h	b	b	b	b	b	b	b	h	b	b	h
Marker1737783	2	98.197	h	h	b	b	h	b	b	b	h	b	h	b	b	b	h	h	b	b	h	h	b	b	h	h	b	h	h	b	b	h	h	b	h	b	b	h	b	b	b	b	b	b	b	h	b	b	h
Marker2124860	2	98.822	h	h	b	b	h	b	b	b	h	b	h	b	b	b	h	h	b	b	h	h	b	b	h	h	b	h	h	b	b	h	h	b	h	b	b	h	b	b	b	b	b	b	b	h	b	b	h
Marker2041111	2	98.822	h	h	b	b	h	b	b	b	h	b	h	b	b	b	h	h	b	b	h	h	b	b	h	h	b	h	h	b	b	h	h	b	h	b	b	h	b	b	b	b	b	b	b	h	b	b	h
Marker206848	2	98.822	h	h	b	b	h	b	b	b	h	b	h	b	b	b	h	h	b	b	h	h	b	b	h	h	b	h	h	b	b	h	h	b	h	b	b	h	b	b	b	b	b	b	b	h	b	b	h
Marker3397534	2	98.98	h	h	b	b	h	b	b	b	h	b	h	b	b	b	h	h	b	b	h	h	b	b	h	h	b	h	h	b	b	h	h	b	h	b	b	h	b	b	b	b	b	b	b	h	b	b	h
Marker127288	2	98.98	h	h	b	b	h	b	b	b	h	b	h	b	b	b	h	h	b	b	h	h	b	b	h	h	b	h	h	b	b	h	h	b	h	b	b	h	b	b	b	b	b	b	b	h	b	b	h
Marker3101098	2	99.411	h	h	b	b	h	b	b	b	h	b	h	b	b	b	h	h	b	b	h	h	b	b	h	h	b	h	h	b	b	h	h	b	h	b	b	h	b	b	b	b	b	b	b	h	b	b	h
Marker1599472	2	99.411	h	h	b	b	h	b	b	b	h	b	h	b	b	b	h	h	b	b	h	h	b	b	h	h	b	h	h	b	b	h	h	b	h	b	b	h	b	b	b	b	b	b	b	h	b	b	h
Marker426022	2	99.411	h	h	b	b	h	b	b	b	h	b	h	b	b	b	h	h	b	b	h	h	b	b	h	h	b	h	h	b	b	h	h	b	h	b	b	h	b	b	b	b	b	b	b	h	b	b	h
Marker2158611	2	99.411	h	h	b	b	h	b	b	b	h	b	h	b	b	b	h	h	b	b	h	h	b	b	h	h	b	h	h	b	b	h	h	b	h	b	b	h	b	b	b	b	b	b	b	h	b	b	h
Marker1111620	2	102.048	h	h	b	b	h	b	b	b	h	b	h	b	b	b	h	h	b	b	h	h	b	b	h	h	b	h	h	h	b	h	h	b	h	b	b	h	b	b	b	b	b	b	b	h	b	b	h
Marker2041461	2	102.048	h	h	b	b	h	b	b	b	h	b	h	b	b	b	h	h	b	b	h	h	b	b	h	h	b	h	h	h	b	h	h	b	h	b	b	h	b	b	b	b	b	b	b	h	b	b	h
Marker3066628	2	102.094	h	h	b	b	h	b	b	b	h	b	h	b	b	b	h	h	b	b	h	h	b	b	h	h	b	h	h	h	b	h	h	b	h	b	b	h	b	b	b	b	b	b	b	h	b	b	h
Marker138121	2	102.655	h	h	b	b	h	b	b	b	h	b	h	b	b	b	h	h	b	b	h	h	b	b	h	h	b	h	h	h	b	h	h	b	h	b	b	h	b	b	b	b	b	b	b	h	b	b	h
Marker3681018	2	102.718	h	h	b	b	h	b	b	b	h	b	h	b	-	b	h	h	b	b	h	h	b	b	h	h	b	h	h	h	b	h	h	b	h	b	b	h	b	b	b	b	b	b	b	h	b	b	h
Marker127269	2	103.409	h	h	b	b	h	b	b	b	h	b	h	b	h	b	h	h	b	b	h	h	b	b	h	h	b	h	h	h	b	h	h	b	h	b	b	h	b	b	b	b	b	b	b	h	b	b	h
Marker2700185	2	103.46	h	h	b	b	h	b	b	b	b	b	h	b	-	b	h	h	b	b	h	h	b	b	h	h	b	h	h	h	b	h	h	b	h	b	b	h	b	b	b	b	b	b	b	h	b	b	h
Marker127073	2	104.209	h	h	b	b	h	b	b	b	b	b	h	b	h	b	h	h	b	b	h	h	b	b	h	h	b	h	h	h	b	h	h	b	h	b	b	h	b	b	b	b	b	b	b	h	b	b	h
Marker1062626	2	104.672	h	h	b	b	h	b	b	b	b	b	h	b	h	b	h	h	b	b	h	h	b	b	h	h	b	h	h	h	b	h	h	b	h	b	b	h	b	b	b	b	b	b	b	h	b	b	h
Marker2017784	2	104.672	h	h	b	b	h	b	b	b	b	b	h	b	h	b	h	h	b	b	h	h	b	b	h	h	b	h	h	h	b	h	h	b	h	b	b	h	b	b	b	b	b	b	b	h	b	b	h
Marker2190157	2	104.894	h	h	b	b	h	b	b	b	-	b	h	b	h	b	h	h	b	b	h	h	b	b	h	h	b	h	h	h	b	h	h	b	h	b	b	h	b	b	b	b	b	b	b	h	b	b	h
Marker973947	2	105.117	h	h	b	b	h	b	b	b	b	b	h	b	h	b	h	h	b	b	h	h	b	b	h	h	b	h	h	h	b	h	h	b	h	b	b	h	b	b	b	b	b	b	b	h	b	b	h
Marker3066562	2	106.359	h	h	b	b	h	b	b	b	h	b	h	b	h	b	h	h	b	b	h	h	b	b	h	h	b	h	h	h	b	h	h	b	h	b	b	h	b	b	b	b	b	b	b	h	b	b	h
Marker1018643	2	106.359	h	h	b	b	h	b	b	b	h	b	h	b	h	b	h	h	b	b	h	h	b	b	h	h	b	h	h	h	b	h	h	b	h	b	b	h	b	b	b	b	b	b	b	h	b	b	h
Marker431751	2	107.03	h	h	b	b	h	b	b	b	b	b	h	b	h	b	h	h	b	b	h	h	b	b	h	h	b	h	h	h	b	h	h	b	h	b	b	h	b	b	b	b	b	b	b	h	b	b	h
Marker32758	2	107.03	h	h	b	b	h	b	b	b	b	b	h	b	h	b	h	h	b	b	h	h	b	b	h	h	b	h	h	h	b	h	h	b	h	b	b	h	b	b	b	b	b	b	b	h	b	b	h
Marker431768	2	107.03	h	h	b	b	h	b	b	b	b	b	h	b	h	b	h	h	b	b	h	h	b	b	h	h	b	h	h	h	b	h	h	b	h	b	b	h	b	b	b	b	b	b	b	h	b	b	h
Marker2712200	2	107.713	h	h	b	b	h	b	b	b	b	b	h	b	h	b	h	h	b	b	h	h	b	b	h	h	b	h	h	h	b	h	h	b	h	b	b	h	b	b	b	b	b	b	b	h	b	b	h
Marker431766	2	108.209	h	h	b	b	h	b	b	b	b	b	h	b	h	b	h	h	b	b	h	h	b	b	h	b	b	h	h	h	b	h	h	b	h	b	b	h	b	b	b	b	b	b	b	h	b	b	h
Marker1076661	2	108.685	h	h	b	b	h	b	b	b	b	b	h	b	h	b	h	h	b	b	h	h	b	b	h	b	b	h	h	h	b	h	h	b	h	b	b	h	b	b	b	b	b	b	b	h	b	b	h
Marker1939600	2	111.743	h	h	b	h	h	b	b	b	b	b	h	b	h	b	h	h	b	b	h	h	b	b	h	b	b	h	h	h	b	h	h	b	h	b	b	h	b	b	b	b	b	b	b	h	b	b	h
Marker1913586	2	112.874	h	h	b	b	h	b	b	b	b	b	h	b	h	b	h	h	b	b	h	h	h	b	h	b	b	h	h	h	b	h	h	b	h	b	b	h	b	b	b	b	b	b	b	h	b	b	h
Marker3629121	2	113.668	h	h	b	b	h	b	b	b	b	b	h	b	h	b	h	h	b	b	h	h	h	b	h	b	b	h	h	h	b	h	h	b	h	b	b	h	b	b	b	b	b	b	b	h	b	b	h
Marker1509235	2	113.934	h	h	b	b	h	b	b	b	b	b	h	b	h	b	h	h	b	b	h	h	h	b	h	b	b	h	h	h	b	h	h	b	h	b	b	h	b	b	b	b	b	b	b	h	b	b	h
Marker3240516	2	114.969	h	h	b	b	h	b	h	b	b	b	h	b	h	b	h	h	b	b	h	h	h	b	h	b	b	h	h	h	b	h	h	b	h	b	b	h	b	b	b	b	b	b	b	h	b	b	h
Marker2770	2	115.895	h	h	b	h	h	b	h	b	b	b	h	b	h	b	h	h	b	b	h	h	h	b	h	b	b	h	h	h	b	h	h	b	h	b	b	h	b	b	b	b	b	b	b	h	b	b	h
Marker1291783	2	116.487	h	h	b	h	h	b	b	b	b	b	h	b	h	b	h	h	b	b	h	h	h	b	h	b	b	h	h	h	b	h	h	b	h	b	b	h	b	b	b	b	b	b	b	h	b	b	h
Marker3680944	2	116.75	h	h	b	h	h	b	b	b	b	b	h	b	h	b	h	h	b	b	h	h	h	b	h	b	b	h	h	h	b	h	h	b	h	b	b	h	b	b	b	b	b	b	b	h	b	b	h
Marker1973003	2	116.75	h	h	b	h	h	b	b	b	b	b	h	b	h	b	h	h	b	b	h	h	h	b	h	b	b	h	h	h	b	h	h	b	h	b	b	h	b	b	b	b	b	b	b	h	b	b	h
Marker3051846	2	117.266	h	h	b	h	h	b	b	b	b	b	h	b	h	b	h	h	b	b	h	h	h	b	h	b	b	h	h	h	b	h	h	b	h	b	b	h	b	b	b	b	b	b	b	h	b	b	h
Marker636698	2	117.266	h	h	b	h	h	b	b	b	b	b	h	b	h	b	h	h	b	b	h	h	h	b	h	b	b	h	h	h	b	h	h	b	h	b	b	h	b	b	b	b	b	b	b	h	b	b	h
Marker1546262	2	117.751	h	h	b	h	h	b	b	b	b	b	h	b	h	b	h	h	b	b	h	h	h	b	h	b	b	h	h	h	b	h	h	b	h	b	b	h	b	b	b	b	b	b	b	h	b	b	h
Marker2099128	2	118.381	h	h	b	h	h	b	b	b	b	b	h	b	h	b	h	h	b	b	h	h	h	b	h	b	b	h	h	h	b	h	h	b	h	b	b	h	b	b	b	b	b	b	b	h	b	b	h
Marker3456596	2	118.398	h	h	b	h	h	b	b	b	b	b	h	b	h	b	h	h	b	b	h	h	h	b	h	b	b	h	h	h	b	h	h	b	h	b	b	h	b	b	b	b	b	b	b	h	b	b	h
Marker3005736	2	118.948	h	h	b	h	h	b	b	b	b	b	h	b	h	b	h	h	b	b	h	h	h	b	h	b	b	h	h	h	b	h	h	b	h	b	b	h	b	b	b	b	b	b	b	h	b	b	h
Marker1804048	2	119.498	h	h	b	h	h	b	b	b	b	b	h	b	h	b	h	h	b	b	h	h	h	b	h	b	b	h	h	h	b	h	h	b	h	b	b	h	b	b	b	b	b	b	b	h	b	b	h
Marker3256126	2	120.097	h	h	b	h	h	b	b	b	b	b	h	b	h	b	h	h	b	b	h	h	h	b	h	b	b	h	h	h	b	h	h	b	h	b	b	h	b	b	b	b	b	b	b	h	b	b	h
Marker2194649	2	120.097	h	h	b	h	h	b	b	b	b	b	h	b	h	b	h	h	b	b	h	h	h	b	h	b	b	h	h	h	b	h	h	b	h	b	b	h	b	b	b	b	b	b	b	h	b	b	h
Marker160226	2	120.097	h	h	b	h	h	b	b	b	b	b	h	b	h	b	h	h	b	b	h	h	h	b	h	b	b	h	h	h	b	h	h	b	h	b	b	h	b	b	b	b	b	b	b	h	b	b	h
Marker3299078	2	120.097	h	h	b	h	h	b	b	b	b	b	h	b	h	b	h	h	b	b	h	h	h	b	h	b	b	h	h	h	b	h	h	b	h	b	b	h	b	b	b	b	b	b	b	h	b	b	h
Marker1603300	2	120.663	h	h	b	h	h	b	b	b	b	b	h	b	h	b	h	h	b	b	h	h	h	b	h	b	b	h	h	h	b	h	h	b	h	b	b	h	b	b	b	b	b	b	b	h	b	b	h
Marker2043478	2	121.23	h	h	b	h	h	b	b	b	b	b	h	b	h	b	h	h	b	b	h	h	h	b	h	b	b	h	h	h	b	h	h	b	h	b	b	h	b	b	b	b	b	b	b	h	b	b	h
Marker477060	2	121.23	h	h	b	h	h	b	b	b	b	b	h	b	h	b	h	h	b	b	h	h	h	b	h	b	b	h	h	h	b	h	h	b	h	b	b	h	b	b	b	b	b	b	b	h	b	b	h
Marker3667571	2	121.23	h	h	b	h	h	b	b	b	b	b	h	b	h	b	h	h	b	b	h	h	h	b	h	b	b	h	h	h	b	h	h	b	h	b	b	h	b	b	b	b	b	b	b	h	b	b	h
Marker3324287	2	121.316	h	h	b	h	h	b	b	b	b	b	h	b	h	b	h	h	b	b	h	h	h	b	h	b	b	h	h	h	b	h	h	b	h	b	b	h	b	b	b	b	b	b	b	h	b	b	h
Marker1872030	2	121.876	h	h	b	h	h	b	b	b	b	b	h	b	h	b	h	h	b	b	h	h	h	b	h	b	b	h	h	h	b	h	h	b	h	b	b	h	b	b	b	b	b	b	b	h	b	b	h
Marker3787834	2	122.521	h	h	b	h	h	b	h	b	b	b	h	b	h	b	h	h	b	b	h	h	h	b	h	b	b	h	h	h	b	h	h	b	h	b	b	h	b	b	b	b	b	b	b	h	b	b	h
Marker2619556	2	123.818	h	h	b	h	h	b	h	b	b	b	h	b	h	b	h	h	b	b	h	h	h	b	h	b	b	h	h	h	b	h	h	b	h	b	b	h	b	b	b	b	b	b	b	h	b	b	h
Marker822339	2	124.337	h	h	b	h	h	b	h	b	b	b	h	b	h	b	h	h	b	b	h	h	h	b	h	b	b	h	h	h	b	h	h	b	h	b	b	h	b	b	b	b	b	b	b	h	b	b	h
Marker1427725	2	124.844	h	h	b	h	h	b	h	b	b	b	h	b	h	b	h	h	b	b	h	h	h	b	h	b	b	h	h	h	b	h	h	b	h	b	b	h	b	b	b	b	b	b	b	h	b	b	h
Marker987516	2	124.844	h	h	b	h	h	b	h	b	b	b	h	b	h	b	h	h	b	b	h	h	h	b	h	b	b	h	h	h	b	h	h	b	h	b	b	h	b	b	b	b	b	b	b	h	b	b	h
Marker928032	2	124.844	h	h	b	h	h	b	h	b	b	b	h	b	h	b	h	h	b	b	h	h	h	b	h	b	b	h	h	h	b	h	h	b	h	b	b	h	b	b	b	b	b	b	b	h	b	b	h
Marker3170639	2	124.844	h	h	b	h	h	b	h	b	b	b	h	b	h	b	h	h	b	b	h	h	h	b	h	b	b	h	h	h	b	h	h	b	h	b	b	h	b	b	b	b	b	b	b	h	b	b	h
Marker335703	2	125.9	h	h	b	h	h	b	h	b	b	b	h	b	h	b	h	h	b	b	h	h	h	b	h	b	b	h	h	h	b	h	h	b	h	b	b	h	b	b	b	b	b	b	b	h	b	b	h
Marker1273779	2	125.9	h	h	b	h	h	b	h	b	b	b	h	b	h	b	h	h	b	b	h	h	h	b	h	b	b	h	h	h	b	h	h	b	h	b	b	h	b	b	b	b	b	b	b	h	b	b	h
Marker1587362	2	125.9	h	h	b	h	h	b	h	b	b	b	h	b	h	b	h	h	b	b	h	h	h	b	h	b	b	h	h	h	b	h	h	b	h	b	b	h	b	b	b	b	b	b	b	h	b	b	h
Marker2611195	2	125.9	h	h	b	h	h	b	h	b	b	b	h	b	h	b	h	h	b	b	h	h	h	b	h	b	b	h	h	h	b	h	h	b	h	b	b	h	b	b	b	b	b	b	b	h	b	b	h
Marker3384747	2	125.9	h	h	b	h	h	b	h	b	b	b	h	b	h	b	h	h	b	b	h	h	h	b	h	b	b	h	h	h	b	h	h	b	h	b	b	h	b	b	b	b	b	b	b	h	b	b	h
Marker1728574	2	126.441	h	h	b	h	h	b	h	b	b	b	h	b	h	b	h	h	b	b	h	h	h	b	h	b	b	h	h	h	b	h	h	b	h	b	b	h	b	b	b	b	b	b	b	h	b	b	h
Marker1271345	2	126.441	h	h	b	h	h	b	h	b	b	b	h	b	h	b	h	h	b	b	h	h	h	b	h	b	b	h	h	h	b	h	h	b	h	b	b	h	b	b	b	b	b	b	b	h	b	b	h
Marker1703243	2	126.441	h	h	b	h	h	b	h	b	b	b	h	b	h	b	h	h	b	b	h	h	h	b	h	b	b	h	h	h	b	h	h	b	h	b	b	h	b	b	b	b	b	b	b	h	b	b	h
Marker516371	2	126.441	h	h	b	h	h	b	h	b	b	b	h	b	h	b	h	h	b	b	h	h	h	b	h	b	b	h	h	h	b	h	h	b	h	b	b	h	b	b	b	b	b	b	b	h	b	b	h
Marker3593207	2	126.441	h	h	b	h	h	b	h	b	b	b	h	b	h	b	h	h	b	b	h	h	h	b	h	b	b	h	h	h	b	h	h	b	h	b	b	h	b	b	b	b	b	b	b	h	b	b	h
Marker1192262	2	126.441	h	h	b	h	h	b	h	b	b	b	h	b	h	b	h	h	b	b	h	h	h	b	h	b	b	h	h	h	b	h	h	b	h	b	b	h	b	b	b	b	b	b	b	h	b	b	h
Marker3299007	2	126.441	h	h	b	h	h	b	h	b	b	b	h	b	h	b	h	h	b	b	h	h	h	b	h	b	b	h	h	h	b	h	h	b	h	b	b	h	b	b	b	b	b	b	b	h	b	b	h
Marker751707	2	127.061	h	h	b	h	h	b	h	b	b	b	h	b	h	b	h	h	b	b	h	h	h	b	h	b	b	h	h	h	b	h	h	b	h	b	b	h	b	b	b	b	b	b	b	h	b	b	h
Marker379980	2	127.061	h	h	b	h	h	b	h	b	b	b	h	b	h	b	h	h	b	b	h	h	h	b	h	b	b	h	h	h	b	h	h	b	h	b	b	h	b	b	b	b	b	b	b	h	b	b	h
Marker573211	2	127.061	h	h	b	h	h	b	h	b	b	b	h	b	h	b	h	h	b	b	h	h	h	b	h	b	b	h	h	h	b	h	h	b	h	b	b	h	b	b	b	b	b	b	b	h	b	b	h
Marker2335766	2	127.061	h	h	b	h	h	b	h	b	b	b	h	b	h	b	h	h	b	b	h	h	h	b	h	b	b	h	h	h	b	h	h	b	h	b	b	h	b	b	b	b	b	b	b	h	b	b	h
Marker2685254	2	127.061	h	h	b	h	h	b	h	b	b	b	h	b	h	b	h	h	b	b	h	h	h	b	h	b	b	h	h	h	b	h	h	b	h	b	b	h	b	b	b	b	b	b	b	h	b	b	h
Marker826746	2	127.202	-	h	b	h	h	b	h	b	b	b	h	b	h	b	h	h	b	b	h	h	h	b	h	b	b	h	h	h	b	h	h	b	h	b	b	h	b	b	b	b	b	b	b	h	b	b	h
Marker2705584	2	127.67	h	h	b	h	h	b	h	b	b	b	h	b	h	b	h	h	b	b	h	h	h	b	h	b	b	h	h	h	b	h	h	b	h	b	b	h	b	b	b	b	b	b	b	h	b	b	h
Marker3342052	2	128.305	h	h	b	h	h	b	h	b	b	b	b	b	h	b	h	h	b	b	h	h	h	b	h	b	b	h	h	h	b	h	h	b	h	b	b	h	b	b	b	b	b	b	b	h	b	b	h
Marker2662448	2	128.305	h	h	b	h	h	b	h	b	b	b	b	b	h	b	h	h	b	b	h	h	h	b	h	b	b	h	h	h	b	h	h	b	h	b	b	h	b	b	b	b	b	b	b	h	b	b	h
Marker1404092	2	128.814	h	h	b	h	h	b	h	b	b	b	b	b	h	b	h	h	b	b	h	h	h	b	h	b	b	h	h	h	b	h	h	b	h	b	b	h	b	b	b	b	b	b	b	h	b	b	h
Marker3730830	2	128.814	h	h	b	h	h	b	h	b	b	b	b	b	h	b	h	h	b	b	h	h	h	b	h	b	b	h	h	h	b	h	h	b	h	b	b	h	b	b	b	b	b	b	b	h	b	b	h
Marker3482536	2	128.814	h	h	b	h	h	b	h	b	b	b	b	b	h	b	h	h	b	b	h	h	h	b	h	b	b	h	h	h	b	h	h	b	h	b	b	h	b	b	b	b	b	b	b	h	b	b	h
Marker2018591	2	128.814	h	h	b	h	h	b	h	b	b	b	b	b	h	b	h	h	b	b	h	h	h	b	h	b	b	h	h	h	b	h	h	b	h	b	b	h	b	b	b	b	b	b	b	h	b	b	h
Marker3406561	2	129.417	h	h	b	h	h	b	h	b	b	b	b	b	h	b	h	h	b	b	h	h	h	b	h	b	b	h	h	h	b	h	h	h	h	b	b	h	b	b	b	b	b	b	b	h	b	b	h
Marker764255	2	129.913	h	h	b	h	h	b	h	b	b	b	b	b	h	b	h	h	b	b	h	h	h	b	h	b	b	h	h	h	b	h	h	h	h	b	b	h	b	b	b	b	b	b	b	h	b	b	b
Marker1726072	2	129.913	h	h	b	h	h	b	h	b	b	b	b	b	h	b	h	h	b	b	h	h	h	b	h	b	b	h	h	h	b	h	h	h	h	b	b	h	b	b	b	b	b	b	b	h	b	b	b
Marker3268684	2	129.913	h	h	b	h	h	b	h	b	b	b	b	b	h	b	h	h	b	b	h	h	h	b	h	b	b	h	h	h	b	h	h	h	h	b	b	h	b	b	b	b	b	b	b	h	b	b	b
Marker486631	2	129.913	h	h	b	h	h	b	h	b	b	b	b	b	h	b	h	h	b	b	h	h	h	b	h	b	b	h	h	h	b	h	h	h	h	b	b	h	b	b	b	b	b	b	b	h	b	b	b
Marker1463633	2	130.401	h	h	b	h	h	b	h	b	b	b	b	b	h	b	h	h	b	b	h	h	h	b	h	b	b	h	h	h	b	h	h	h	h	b	b	h	b	b	b	b	b	b	b	h	b	b	b
Marker852081	2	130.401	h	h	b	h	h	b	h	b	b	b	b	b	h	b	h	h	b	b	h	h	h	b	h	b	b	h	h	h	b	h	h	h	h	b	b	h	b	b	b	b	b	b	b	h	b	b	b
Marker48385	2	130.401	h	h	b	h	h	b	h	b	b	b	b	b	h	b	h	h	b	b	h	h	h	b	h	b	b	h	h	h	b	h	h	h	h	b	b	h	b	b	b	b	b	b	b	h	b	b	b
Marker3113375	2	130.401	h	h	b	h	h	b	h	b	b	b	b	b	h	b	h	h	b	b	h	h	h	b	h	b	b	h	h	h	b	h	h	h	h	b	b	h	b	b	b	b	b	b	b	h	b	b	b
Marker765299	2	130.401	h	h	b	h	h	b	h	b	b	b	b	b	h	b	h	h	b	b	h	h	h	b	h	b	b	h	h	h	b	h	h	h	h	b	b	h	b	b	b	b	b	b	b	h	b	b	b
Marker3751737	2	130.401	h	h	b	h	h	b	h	b	b	b	b	b	h	b	h	h	b	b	h	h	h	b	h	b	b	h	h	h	b	h	h	h	h	b	b	h	b	b	b	b	b	b	b	h	b	b	b
Marker1400887	2	130.528	h	h	b	h	h	b	h	b	b	b	b	b	h	b	h	h	b	b	h	h	h	b	h	b	b	h	h	h	b	h	h	h	h	b	b	h	b	b	b	b	b	b	b	h	b	b	h
Marker2843916	2	131.465	h	h	b	h	h	b	h	b	b	b	b	b	h	b	h	h	b	b	h	h	h	b	h	b	b	h	h	h	b	h	h	h	h	b	b	h	b	b	b	b	b	b	b	h	b	b	b
Marker2956224	2	131.976	h	h	b	h	h	b	h	b	b	b	b	b	h	b	h	h	b	b	h	h	h	b	h	b	b	h	h	h	b	h	h	h	h	b	b	h	b	b	b	b	b	b	b	h	b	b	b
Marker1671908	2	131.976	h	h	b	h	h	b	h	b	b	b	b	b	h	b	h	h	b	b	h	h	h	b	h	b	b	h	h	h	b	h	h	h	h	b	b	h	b	b	b	b	b	b	b	h	b	b	b
Marker2126526	2	133.037	h	h	b	h	h	b	h	b	b	b	b	b	h	b	h	h	b	b	h	h	h	b	h	b	b	h	h	h	b	h	h	h	h	b	b	h	b	b	b	b	b	b	b	h	b	b	h
Marker1520742	2	133.75	h	h	b	h	h	b	h	b	b	b	b	b	h	b	h	h	b	b	h	h	h	b	h	b	b	h	h	h	b	h	h	h	h	b	b	h	b	b	b	b	b	b	b	h	b	b	h
Marker1063887	2	133.75	h	h	b	h	h	b	h	b	b	b	b	b	h	b	h	h	b	b	h	h	h	b	h	b	b	h	h	h	b	h	h	h	h	b	b	h	b	b	b	b	b	b	b	h	b	b	h
Marker1086624	2	133.75	h	h	b	h	h	b	h	b	b	b	b	b	h	b	h	h	b	b	h	h	h	b	h	b	b	h	h	h	b	h	h	h	h	b	b	h	b	b	b	b	b	b	b	h	b	b	h
Marker1325746	2	133.75	h	h	b	h	h	b	h	b	b	b	b	b	h	b	h	h	b	b	h	h	h	b	h	b	b	h	h	h	b	h	h	h	h	b	b	h	b	b	b	b	b	b	b	h	b	b	h
Marker2518067	2	134.148	h	h	b	h	h	b	h	b	b	b	b	b	h	b	h	h	b	b	h	h	h	b	h	b	b	h	h	b	b	h	h	h	h	b	b	h	b	b	b	b	b	b	b	h	b	b	h
Marker3166869	2	134.148	h	h	b	h	h	b	h	b	b	b	b	b	h	b	h	h	b	b	h	h	h	b	h	b	b	h	h	b	b	h	h	h	h	b	b	h	b	b	b	b	b	b	b	h	b	b	h
Marker1251249	2	134.148	h	h	b	h	h	b	h	b	b	b	b	b	h	b	h	h	b	b	h	h	h	b	h	b	b	h	h	b	b	h	h	h	h	b	b	h	b	b	b	b	b	b	b	h	b	b	h
Marker2127107	2	134.568	h	h	b	h	h	b	h	b	b	b	b	b	h	b	h	h	b	b	h	h	h	b	h	b	b	h	h	b	b	h	h	h	h	b	b	h	b	b	b	b	b	b	b	h	b	b	h
Marker2520577	2	134.967	h	h	b	h	h	b	h	b	b	b	b	b	h	b	h	h	b	b	h	h	h	b	h	b	b	h	h	h	b	h	h	h	h	b	b	h	b	b	b	b	b	b	b	h	b	b	h
Marker1762448	2	134.967	h	h	b	h	h	b	h	b	b	b	b	b	h	b	h	h	b	b	h	h	h	b	h	b	b	h	h	h	b	h	h	h	h	b	b	h	b	b	b	b	b	b	b	h	b	b	h
Marker300454	2	134.967	h	h	b	h	h	b	h	b	b	b	b	b	h	b	h	h	b	b	h	h	h	b	h	b	b	h	h	h	b	h	h	h	h	b	b	h	b	b	b	b	b	b	b	h	b	b	h
Marker2434856	2	135.337	h	h	b	h	h	b	h	b	b	b	b	b	h	b	h	h	b	b	h	h	h	b	h	b	b	h	h	h	b	h	h	h	h	b	b	h	b	b	b	b	b	b	b	h	b	b	h
Marker1488054	2	135.337	h	h	b	h	h	b	h	b	b	b	b	b	h	b	h	h	b	b	h	h	h	b	h	b	b	h	h	h	b	h	h	h	h	b	b	h	b	b	b	b	b	b	b	h	b	b	h
Marker2470322	2	135.337	h	h	b	h	h	b	h	b	b	b	b	b	h	b	h	h	b	b	h	h	h	b	h	b	b	h	h	h	b	h	h	h	h	b	b	h	b	b	b	b	b	b	b	h	b	b	h
Marker2875189	2	135.337	h	h	b	h	h	b	h	b	b	b	b	b	h	b	h	h	b	b	h	h	h	b	h	b	b	h	h	h	b	h	h	h	h	b	b	h	b	b	b	b	b	b	b	h	b	b	h
Marker1024685	2	135.728	h	h	b	h	h	b	h	b	b	b	b	b	h	b	h	h	b	b	h	h	h	b	h	b	b	h	h	h	b	h	h	h	h	b	b	h	b	b	b	b	b	b	b	h	b	b	h
Marker1939411	2	136.201	h	h	b	h	h	b	h	b	b	b	b	b	h	b	h	h	b	b	h	h	h	b	h	b	b	h	h	h	b	h	h	h	h	b	b	h	b	b	b	b	b	b	b	h	b	b	h
Marker3776	2	136.201	h	h	b	h	h	b	h	b	b	b	b	b	h	b	h	h	b	b	h	h	h	b	h	b	b	h	h	h	b	h	h	h	h	b	b	h	b	b	b	b	b	b	b	h	b	b	h
Marker1385813	2	136.201	h	h	b	h	h	b	h	b	b	b	b	b	h	b	h	h	b	b	h	h	h	b	h	b	b	h	h	h	b	h	h	h	h	b	b	h	b	b	b	b	b	b	b	h	b	b	h
Marker1704399	2	136.201	h	h	b	h	h	b	h	b	b	b	b	b	h	b	h	h	b	b	h	h	h	b	h	b	b	h	h	h	b	h	h	h	h	b	b	h	b	b	b	b	b	b	b	h	b	b	h
Marker103999	2	136.201	h	h	b	h	h	b	h	b	b	b	b	b	h	b	h	h	b	b	h	h	h	b	h	b	b	h	h	h	b	h	h	h	h	b	b	h	b	b	b	b	b	b	b	h	b	b	h
Marker2065689	2	136.201	h	h	b	h	h	b	h	b	b	b	b	b	h	b	h	h	b	b	h	h	h	b	h	b	b	h	h	h	b	h	h	h	h	b	b	h	b	b	b	b	b	b	b	h	b	b	h
Marker1186963	2	136.611	h	h	b	h	h	b	h	b	b	b	b	b	h	b	h	h	b	b	h	h	h	b	h	b	b	h	h	h	b	h	h	h	h	b	b	h	b	b	b	b	b	b	b	h	b	b	h
Marker265393	2	136.611	h	h	b	h	h	b	h	b	b	b	b	b	h	b	h	h	b	b	h	h	h	b	h	b	b	h	h	h	b	h	h	h	h	b	b	h	b	b	b	b	b	b	b	h	b	b	h
Marker673190	2	136.611	h	h	b	h	h	b	h	b	b	b	b	b	h	b	h	h	b	b	h	h	h	b	h	b	b	h	h	h	b	h	h	h	h	b	b	h	b	b	b	b	b	b	b	h	b	b	h
Marker169790	2	137.005	h	h	b	h	h	b	h	b	b	b	b	b	h	b	h	h	b	b	h	h	h	b	h	b	b	h	h	h	b	h	h	h	h	b	b	h	b	b	b	b	b	b	b	h	b	b	h
Marker2359186	2	137.824	h	h	b	h	h	b	h	b	b	b	b	b	h	b	h	h	b	b	h	h	h	b	h	b	b	h	h	h	b	h	h	h	h	b	b	h	b	b	b	b	b	b	b	h	b	b	h
Marker1535188	2	137.824	h	h	b	h	h	b	h	b	b	b	b	b	h	b	h	h	b	b	h	h	h	b	h	b	b	h	h	h	b	h	h	h	h	b	b	h	b	b	b	b	b	b	b	h	b	b	h
Marker171011	2	137.824	h	h	b	h	h	b	h	b	b	b	b	b	h	b	h	h	b	b	h	h	h	b	h	b	b	h	h	h	b	h	h	h	h	b	b	h	b	b	b	b	b	b	b	h	b	b	h
Marker2715880	2	137.824	h	h	b	h	h	b	h	b	b	b	b	b	h	b	h	h	b	b	h	h	h	b	h	b	b	h	h	h	b	h	h	h	h	b	b	h	b	b	b	b	b	b	b	h	b	b	h
Marker985525	2	138.257	h	h	b	h	h	b	h	b	b	b	b	b	h	b	h	h	b	b	h	h	h	b	h	b	b	h	h	h	b	h	h	h	h	b	b	h	b	b	b	b	b	b	b	h	b	b	h
Marker1923829	2	138.257	h	h	b	h	h	b	h	b	b	b	b	b	h	b	h	h	b	b	h	h	h	b	h	b	b	h	h	h	b	h	h	h	h	b	b	h	b	b	b	b	b	b	b	h	b	b	h
Marker236510	2	138.257	h	h	b	h	h	b	h	b	b	b	b	b	h	b	h	h	b	b	h	h	h	b	h	b	b	h	h	h	b	h	h	h	h	b	b	h	b	b	b	b	b	b	b	h	b	b	h
Marker3126808	2	138.628	h	h	b	h	h	b	h	b	b	b	b	b	h	b	h	h	b	b	h	h	h	b	h	b	b	h	h	h	b	h	h	h	h	b	b	h	b	b	b	b	b	b	b	h	b	b	h
Marker3359415	2	138.628	h	h	b	h	h	b	h	b	b	b	b	b	h	b	h	h	b	b	h	h	h	b	h	b	b	h	h	h	b	h	h	h	h	b	b	h	b	b	b	b	b	b	b	h	b	b	h
Marker2785680	2	138.628	h	h	b	h	h	b	h	b	b	b	b	b	h	b	h	h	b	b	h	h	h	b	h	b	b	h	h	h	b	h	h	h	h	b	b	h	b	b	b	b	b	b	b	h	b	b	h
Marker3541450	2	139.391	h	h	b	h	h	b	h	b	b	b	b	b	h	b	h	h	b	b	h	h	h	b	h	b	b	h	h	h	b	h	h	h	h	b	b	h	b	b	b	b	b	b	b	h	b	b	h
Marker1827612	2	139.391	h	h	b	h	h	b	h	b	b	b	b	b	h	b	h	h	b	b	h	h	h	b	h	b	b	h	h	h	b	h	h	h	h	b	b	h	b	b	b	b	b	b	b	h	b	b	h
Marker2523686	2	139.391	h	h	b	h	h	b	h	b	b	b	b	b	h	b	h	h	b	b	h	h	h	b	h	b	b	h	h	h	b	h	h	h	h	b	b	h	b	b	b	b	b	b	b	h	b	b	h
Marker2735278	2	139.391	h	h	b	h	h	b	h	b	b	b	b	b	h	b	h	h	b	b	h	h	h	b	h	b	b	h	h	h	b	h	h	h	h	b	b	h	b	b	b	b	b	b	b	h	b	b	h
Marker2642756	2	139.391	h	h	b	h	h	b	h	b	b	b	b	b	h	b	h	h	b	b	h	h	h	b	h	b	b	h	h	h	b	h	h	h	h	b	b	h	b	b	b	b	b	b	b	h	b	b	h
Marker1481700	2	139.399	h	h	b	h	h	b	h	b	b	b	b	b	h	b	h	h	b	b	h	h	h	b	h	b	b	h	h	h	b	h	h	h	h	b	b	h	b	b	b	b	b	b	b	h	b	b	h
Marker3341816	2	139.407	h	h	b	h	h	b	h	b	b	b	b	b	h	b	h	h	b	b	h	h	h	b	h	b	b	h	h	h	b	h	h	h	h	b	b	h	b	b	b	b	b	b	b	h	b	b	h
Marker2875083	2	139.415	h	h	b	h	h	b	h	b	b	b	b	b	h	b	h	h	b	b	h	h	h	b	h	b	b	h	h	h	b	h	h	h	h	b	b	h	b	b	b	b	b	b	b	h	b	b	h
Marker3244173	2	139.423	h	h	b	h	h	b	h	b	b	b	b	b	h	b	h	h	b	b	h	h	h	b	h	b	b	h	h	h	b	h	h	h	h	b	b	h	b	b	b	b	b	b	b	h	b	b	h
Marker427274	2	139.44	h	h	b	h	h	b	h	b	b	b	b	b	h	b	h	h	b	b	h	h	h	b	h	b	b	h	h	h	b	h	h	h	h	b	b	h	b	b	b	b	b	b	b	h	b	b	h
Marker101926	2	139.866	h	h	b	h	h	b	h	b	b	b	b	b	h	b	h	h	b	b	h	h	h	b	h	b	b	h	h	h	b	h	h	h	h	b	b	h	b	b	b	b	b	b	b	h	b	b	h
Marker10412	2	139.866	h	h	b	h	h	b	h	b	b	b	b	b	h	b	h	h	b	b	h	h	h	b	h	b	b	h	h	h	b	h	h	h	h	b	b	h	b	b	b	b	b	b	b	h	b	b	h
Marker693154	2	139.866	h	h	b	h	h	b	h	b	b	b	b	b	h	b	h	h	b	b	h	h	h	b	h	b	b	h	h	h	b	h	h	h	h	b	b	h	b	b	b	b	b	b	b	h	b	b	h
Marker2843	2	139.866	h	h	b	h	h	b	h	b	b	b	b	b	h	b	h	h	b	b	h	h	h	b	h	b	b	h	h	h	b	h	h	h	h	b	b	h	b	b	b	b	b	b	b	h	b	b	h
Marker822357	2	139.877	h	h	b	h	h	b	h	b	b	b	b	b	h	b	h	h	b	b	h	h	h	b	h	b	b	h	h	h	b	h	h	h	h	b	b	h	b	b	b	b	b	b	b	h	b	b	h
Marker647007	2	139.888	h	h	b	h	h	b	h	b	b	b	b	b	h	b	h	h	b	b	h	h	h	b	h	b	b	h	h	h	b	h	h	h	h	b	b	h	b	b	b	b	b	b	b	h	b	b	h
Marker2359212	2	139.899	h	h	b	h	h	b	h	b	b	b	b	b	h	b	h	h	b	b	h	h	h	b	h	b	b	h	h	h	b	h	h	h	h	b	b	h	b	b	b	b	b	b	b	h	b	b	h
Marker717224	2	139.921	h	h	b	h	h	b	h	b	b	b	b	b	h	b	h	h	b	b	h	h	h	b	h	b	b	h	h	h	b	h	h	h	h	b	b	h	b	b	b	b	b	b	b	h	b	b	h
Marker23882	2	139.932	h	h	b	h	h	b	h	b	b	b	b	b	h	b	h	h	b	b	h	h	h	b	h	b	b	h	h	h	b	h	h	h	h	b	b	h	b	b	b	b	b	b	b	h	b	b	h
Marker1192162	2	140.376	h	h	b	h	h	b	h	b	b	b	b	b	h	b	h	h	b	b	h	h	h	b	h	b	b	h	h	h	b	h	h	h	h	b	b	h	b	b	b	b	b	b	b	h	b	b	h
Marker3089489	2	140.384	h	h	b	h	h	b	h	b	b	b	b	b	h	b	h	h	b	b	h	h	h	b	h	b	b	h	h	h	b	h	h	h	h	b	b	h	b	b	b	b	b	b	b	h	b	b	h
Marker1529757	2	140.391	h	h	b	h	h	b	h	b	b	b	b	b	h	b	h	h	b	b	h	h	h	b	h	b	b	h	h	h	b	h	h	h	h	b	b	h	b	b	b	b	b	b	b	h	b	b	h
Marker643068	2	140.447	h	h	b	h	h	b	h	b	b	b	b	b	h	b	h	h	b	b	h	h	h	b	h	b	b	h	h	h	b	h	h	h	h	b	b	h	b	b	b	b	b	b	b	h	b	b	h
Marker2588792	2	140.447	h	h	b	h	h	b	h	b	b	b	b	b	h	b	h	h	b	b	h	h	h	b	h	b	b	h	h	h	b	h	h	h	h	b	b	h	b	b	b	b	b	b	b	h	b	b	h
Marker14230	2	140.447	h	h	b	h	h	b	h	b	b	b	b	b	h	b	h	h	b	b	h	h	h	b	h	b	b	h	h	h	b	h	h	h	h	b	b	h	b	b	b	b	b	b	b	h	b	b	h
Marker3681622	2	140.483	h	h	b	h	h	b	h	b	b	b	b	b	h	b	h	h	b	b	h	h	h	b	h	b	b	h	h	h	b	h	h	h	h	b	b	h	b	b	b	b	b	b	b	h	b	b	h
Marker3749858	2	140.483	h	h	b	h	h	b	h	b	b	b	b	b	h	b	h	h	b	b	h	h	h	b	h	b	b	h	h	h	b	h	h	h	h	b	b	h	b	b	b	b	b	b	b	h	b	b	h
Marker914521	2	140.483	h	h	b	h	h	b	h	b	b	b	b	b	h	b	h	h	b	b	h	h	h	b	h	b	b	h	h	h	b	h	h	h	h	b	b	h	b	b	b	b	b	b	b	h	b	b	h
Marker3769233	2	140.483	h	h	b	h	h	b	h	b	b	b	b	b	h	b	h	h	b	b	h	h	h	b	h	b	b	h	h	h	b	h	h	h	h	b	b	h	b	b	b	b	b	b	b	h	b	b	h
Marker2841593	2	140.917	h	h	b	h	h	b	h	b	b	b	b	b	h	b	h	h	b	b	h	h	h	b	h	b	b	h	h	h	b	h	h	h	h	b	b	h	b	b	b	b	b	b	b	h	b	b	h
Marker3587074	2	140.917	h	h	b	h	h	b	h	b	b	b	b	b	h	b	h	h	b	b	h	h	h	b	h	b	b	h	h	h	b	h	h	h	h	b	b	h	b	b	b	b	b	b	b	h	b	b	h
Marker3069546	2	140.917	h	h	b	h	h	b	h	b	b	b	b	b	h	b	h	h	b	b	h	h	h	b	h	b	b	h	h	h	b	h	h	h	h	b	b	h	b	b	b	b	b	b	b	h	b	b	h
Marker2489258	2	141.287	h	h	b	h	h	b	h	b	b	b	b	b	h	b	h	h	b	b	h	h	h	b	h	b	b	h	h	h	b	h	h	h	h	b	b	h	b	b	b	b	b	b	b	h	b	b	h
Marker711615	2	141.287	h	h	b	h	h	b	h	b	b	b	b	b	h	b	h	h	b	b	h	h	h	b	h	b	b	h	h	h	b	h	h	h	h	b	b	h	b	b	b	b	b	b	b	h	b	b	h
Marker2449287	2	141.287	h	h	b	h	h	b	h	b	b	b	b	b	h	b	h	h	b	b	h	h	h	b	h	b	b	h	h	h	b	h	h	h	h	b	b	h	b	b	b	b	b	b	b	h	b	b	h
Marker3730304	2	141.287	h	h	b	h	h	b	h	b	b	b	b	b	h	b	h	h	b	b	h	h	h	b	h	b	b	h	h	h	b	h	h	h	h	b	b	h	b	b	b	b	b	b	b	h	b	b	h
Marker2503676	2	141.287	h	h	b	h	h	b	h	b	b	b	b	b	h	b	h	h	b	b	h	h	h	b	h	b	b	h	h	h	b	h	h	h	h	b	b	h	b	b	b	b	b	b	b	h	b	b	h
Marker1643871	2	141.287	h	h	b	h	h	b	h	b	b	b	b	b	h	b	h	h	b	b	h	h	h	b	h	b	b	h	h	h	b	h	h	h	h	b	b	h	b	b	b	b	b	b	b	h	b	b	h
Marker1057108	2	141.287	h	h	b	h	h	b	h	b	b	b	b	b	h	b	h	h	b	b	h	h	h	b	h	b	b	h	h	h	b	h	h	h	h	b	b	h	b	b	b	b	b	b	b	h	b	b	h
Marker1144586	2	141.287	h	h	b	h	h	b	h	b	b	b	b	b	h	b	h	h	b	b	h	h	h	b	h	b	b	h	h	h	b	h	h	h	h	b	b	h	b	b	b	b	b	b	b	h	b	b	h
Marker130701	2	141.287	h	h	b	h	h	b	h	b	b	b	b	b	h	b	h	h	b	b	h	h	h	b	h	b	b	h	h	h	b	h	h	h	h	b	b	h	b	b	b	b	b	b	b	h	b	b	h
Marker3054865	2	141.287	h	h	b	h	h	b	h	b	b	b	b	b	h	b	h	h	b	b	h	h	h	b	h	b	b	h	h	h	b	h	h	h	h	b	b	h	b	b	b	b	b	b	b	h	b	b	h
Marker3627771	2	141.287	h	h	b	h	h	b	h	b	b	b	b	b	h	b	h	h	b	b	h	h	h	b	h	b	b	h	h	h	b	h	h	h	h	b	b	h	b	b	b	b	b	b	b	h	b	b	h
Marker1574050	2	141.287	h	h	b	h	h	b	h	b	b	b	b	b	h	b	h	h	b	b	h	h	h	b	h	b	b	h	h	h	b	h	h	h	h	b	b	h	b	b	b	b	b	b	b	h	b	b	h
Marker2866183	2	141.287	h	h	b	h	h	b	h	b	b	b	b	b	h	b	h	h	b	b	h	h	h	b	h	b	b	h	h	h	b	h	h	h	h	b	b	h	b	b	b	b	b	b	b	h	b	b	h
Marker427780	2	141.681	h	h	b	h	h	b	h	b	b	b	b	b	h	b	h	h	b	b	h	h	h	b	h	b	b	h	h	h	b	h	h	h	h	b	b	h	b	b	b	b	b	b	b	h	b	b	h
Marker94064	2	141.839	h	h	b	h	h	b	h	b	b	b	b	b	h	b	h	h	b	b	h	h	h	b	h	b	b	h	h	h	b	h	h	h	h	b	b	h	b	b	b	b	b	b	b	h	b	b	h
Marker3163189	2	142.066	h	h	b	h	h	b	h	b	b	b	b	b	h	b	h	h	b	b	h	h	h	b	h	b	b	h	h	h	b	h	h	h	h	b	b	h	b	b	b	b	b	b	b	h	b	b	h
Marker2772813	2	142.066	h	h	b	h	h	b	h	b	b	b	b	b	h	b	h	h	b	b	h	h	h	b	h	b	b	h	h	h	b	h	h	h	h	b	b	h	b	b	b	b	b	b	b	h	b	b	h
Marker3028389	2	142.077	h	h	b	h	h	b	h	b	b	b	b	b	h	b	h	h	b	b	h	h	h	b	h	b	b	h	h	h	b	h	h	h	h	b	b	h	b	b	b	b	b	b	b	h	b	b	h
Marker1529805	2	142.654	h	h	b	h	h	b	h	b	b	b	b	b	h	b	h	h	b	b	h	h	h	b	h	b	b	h	h	h	b	h	h	h	h	b	b	h	b	b	b	b	b	b	b	h	b	b	h
Marker2185728	2	142.654	h	h	b	h	h	b	h	b	b	b	b	b	h	b	h	h	b	b	h	h	h	b	h	b	b	h	h	h	b	h	h	h	h	b	b	h	b	b	b	b	b	b	b	h	b	b	h
Marker323019	2	142.654	h	h	b	h	h	b	h	b	b	b	b	b	h	b	h	h	b	b	h	h	h	b	h	b	b	h	h	h	b	h	h	h	h	b	b	h	b	b	b	b	b	b	b	h	b	b	h
Marker1918473	2	142.81	h	h	b	h	h	b	h	b	b	b	b	b	h	b	h	h	b	b	h	h	h	b	h	b	b	h	h	h	b	h	h	h	h	b	b	h	b	b	b	b	b	b	b	h	b	b	h
Marker101903	2	143.224	h	h	b	h	h	b	h	b	b	b	b	b	h	b	h	h	b	b	h	h	h	b	h	b	b	h	h	h	b	h	h	h	h	b	b	h	b	b	b	b	b	b	b	h	b	b	h
Marker1203796	2	143.234	h	h	b	h	h	b	h	b	b	b	b	b	h	b	h	h	b	b	h	h	h	b	h	b	b	h	h	h	b	h	h	h	h	b	b	h	b	b	b	b	b	b	b	h	b	b	h
Marker2828860	2	143.636	h	h	b	h	h	b	h	b	b	b	b	b	h	b	h	b	b	b	h	h	h	b	h	b	b	h	-	h	b	h	h	h	h	b	b	h	b	b	b	b	b	b	b	h	b	b	h
Marker152797	2	144.044	h	h	b	h	h	b	h	b	b	b	b	b	h	b	h	b	b	b	h	h	h	b	h	b	b	h	b	h	b	h	h	h	h	b	b	h	b	b	b	b	b	b	b	h	b	b	h
Marker3446391	2	144.466	h	h	b	h	h	b	h	b	b	b	b	b	h	b	h	b	b	b	h	h	h	b	h	b	b	h	b	h	b	h	h	h	h	b	b	h	b	b	b	b	b	b	b	h	b	b	h
Marker3584049	2	144.851	h	h	b	h	h	b	h	b	b	b	b	b	h	b	h	b	b	b	h	h	h	b	h	b	b	h	b	h	b	h	h	h	h	b	b	h	b	b	b	b	b	b	b	h	b	b	h
Marker557821	2	145.241	h	h	b	h	h	b	h	b	b	b	b	b	h	b	h	h	b	b	h	h	h	b	h	b	b	h	b	h	b	h	h	h	h	b	b	h	b	b	b	b	b	b	b	h	b	b	h
Marker1923778	2	145.254	h	h	b	h	h	b	h	b	b	b	b	b	h	b	h	h	b	b	h	h	h	b	h	b	b	h	b	h	b	h	h	h	h	b	b	h	b	b	b	b	b	b	b	h	b	b	h
Marker1359778	2	145.641	h	h	b	h	h	b	h	b	b	b	b	b	h	b	h	h	b	b	h	h	h	b	h	b	b	h	b	h	b	h	h	h	h	b	b	h	b	b	b	b	b	b	b	h	b	b	h
Marker1721484	2	145.641	h	h	b	h	h	b	h	b	b	b	b	b	h	b	h	h	b	b	h	h	h	b	h	b	b	h	b	h	b	h	h	h	h	b	b	h	b	b	b	b	b	b	b	h	b	b	h
Marker3005651	2	146.014	h	h	b	h	h	b	h	b	b	b	b	b	h	b	h	h	b	b	h	h	h	b	h	b	b	h	h	h	b	h	h	h	b	b	b	h	b	b	b	b	b	b	b	h	b	b	h
Marker3082522	2	146.014	h	h	b	h	h	b	h	b	b	b	b	b	h	b	h	h	b	b	h	h	h	b	h	b	b	h	h	h	b	h	h	h	b	b	b	h	b	b	b	b	b	b	b	h	b	b	h
Marker1260861	2	146.386	h	h	b	h	h	b	h	b	b	b	b	b	h	b	h	h	b	b	h	h	h	b	h	b	b	h	h	h	b	h	h	h	b	b	b	h	b	b	b	b	b	b	b	h	b	b	h
Marker3516893	2	146.802	h	h	b	h	h	b	h	b	b	b	b	b	h	b	h	h	b	b	h	h	h	b	h	b	b	h	h	h	b	h	h	h	h	b	b	h	b	b	b	b	b	b	b	h	b	b	h
Marker3286779	2	146.802	h	h	b	h	h	b	h	b	b	b	b	b	h	b	h	h	b	b	h	h	h	b	h	b	b	h	h	h	b	h	h	h	h	b	b	h	b	b	b	b	b	b	b	h	b	b	h
Marker2702620	2	147.185	h	h	b	h	h	b	h	b	b	b	b	b	h	b	h	h	b	b	h	h	h	b	h	b	b	h	h	h	b	h	h	h	h	b	b	h	b	b	b	b	b	b	b	h	b	b	h
Marker3586931	2	147.185	h	h	b	h	h	b	h	b	b	b	b	b	h	b	h	h	b	b	h	h	h	b	h	b	b	h	h	h	b	h	h	h	h	b	b	h	b	b	b	b	b	b	b	h	b	b	h
Marker1483242	2	147.487	h	h	b	h	h	b	h	b	b	b	b	b	h	b	h	h	b	b	h	h	h	b	h	b	b	h	h	h	b	h	h	h	h	b	b	h	b	b	b	b	b	b	b	h	b	b	h
Marker994834	2	147.487	h	h	b	h	h	b	h	b	b	b	b	b	h	b	h	h	b	b	h	h	h	b	h	b	b	h	h	h	b	h	h	h	h	b	b	h	b	b	b	b	b	b	b	h	b	b	h
Marker2596949	2	147.487	h	h	b	h	h	b	h	b	b	b	b	b	h	b	h	h	b	b	h	h	h	b	h	b	b	h	h	h	b	h	h	h	h	b	b	h	b	b	b	b	b	b	b	h	b	b	h
Marker3432387	2	147.487	h	h	b	h	h	b	h	b	b	b	b	b	h	b	h	h	b	b	h	h	h	b	h	b	b	h	h	h	b	h	h	h	h	b	b	h	b	b	b	b	b	b	b	h	b	b	h
Marker2125832	2	147.829	h	h	b	h	h	b	h	b	b	b	b	b	h	b	h	h	b	b	h	h	h	b	h	b	b	h	h	h	b	h	h	h	h	b	b	h	b	b	b	b	b	b	b	h	b	b	h
Marker2275783	2	148.112	h	h	b	h	h	b	h	b	b	b	b	b	h	b	h	h	b	b	h	h	h	b	h	b	b	h	h	h	b	h	h	h	h	b	b	h	b	b	b	b	b	b	b	h	b	b	h
Marker1666737	2	148.112	h	h	b	h	h	b	h	b	b	b	b	b	h	b	h	h	b	b	h	h	h	b	h	b	b	h	h	h	b	h	h	h	h	b	b	h	b	b	b	b	b	b	b	h	b	b	h
Marker2023018	2	148.112	h	h	b	h	h	b	h	b	b	b	b	b	h	b	h	h	b	b	h	h	h	b	h	b	b	h	h	h	b	h	h	h	h	b	b	h	b	b	b	b	b	b	b	h	b	b	h
Marker2506912	2	148.429	h	h	b	h	h	b	h	b	b	b	b	b	h	b	h	h	b	b	h	h	h	b	h	b	b	h	h	h	b	h	h	h	h	b	b	h	b	b	b	b	b	b	b	h	b	b	h
Marker1599499	2	148.429	h	h	b	h	h	b	h	b	b	b	b	b	h	b	h	h	b	b	h	h	h	b	h	b	b	h	h	h	b	h	h	h	h	b	b	h	b	b	b	b	b	b	b	h	b	b	h
Marker2173047	2	148.429	h	h	b	h	h	b	h	b	b	b	b	b	h	b	h	h	b	b	h	h	h	b	h	b	b	h	h	h	b	h	h	h	h	b	b	h	b	b	b	b	b	b	b	h	b	b	h
Marker2805978	2	148.429	h	h	b	h	h	b	h	b	b	b	b	b	h	b	h	h	b	b	h	h	h	b	h	b	b	h	h	h	b	h	h	h	h	b	b	h	b	b	b	b	b	b	b	h	b	b	h
Marker801645	2	148.429	h	h	b	h	h	b	h	b	b	b	b	b	h	b	h	h	b	b	h	h	h	b	h	b	b	h	h	h	b	h	h	h	h	b	b	h	b	b	b	b	b	b	b	h	b	b	h
Marker3255670	2	148.429	h	h	b	h	h	b	h	b	b	b	b	b	h	b	h	h	b	b	h	h	h	b	h	b	b	h	h	h	b	h	h	h	h	b	b	h	b	b	b	b	b	b	b	h	b	b	h
Marker3406748	2	148.429	h	h	b	h	h	b	h	b	b	b	b	b	h	b	h	h	b	b	h	h	h	b	h	b	b	h	h	h	b	h	h	h	h	b	b	h	b	b	b	b	b	b	b	h	b	b	h
Marker2610387	2	148.747	h	h	b	b	h	b	h	b	b	b	b	b	h	b	h	h	b	b	h	h	h	b	h	b	b	h	h	h	b	h	h	h	h	b	b	h	b	b	b	b	b	b	b	h	b	b	h
Marker317092	2	148.747	h	h	b	b	h	b	h	b	b	b	b	b	h	b	h	h	b	b	h	h	h	b	h	b	b	h	h	h	b	h	h	h	h	b	b	h	b	b	b	b	b	b	b	h	b	b	h
Marker2899914	2	148.747	h	h	b	b	h	b	h	b	b	b	b	b	h	b	h	h	b	b	h	h	h	b	h	b	b	h	h	h	b	h	h	h	h	b	b	h	b	b	b	b	b	b	b	h	b	b	h
Marker3595306	2	149.046	h	h	b	b	h	b	h	b	b	b	b	b	h	b	h	h	b	b	h	h	h	b	h	b	b	h	h	h	b	h	h	h	h	b	b	h	b	b	b	b	b	b	b	h	b	b	h
Marker178648	2	149.046	h	h	b	b	h	b	h	b	b	b	b	b	h	b	h	h	b	b	h	h	h	b	h	b	b	h	h	h	b	h	h	h	h	b	b	h	b	b	b	b	b	b	b	h	b	b	h
Marker1833214	2	149.046	h	h	b	b	h	b	h	b	b	b	b	b	h	b	h	h	b	b	h	h	h	b	h	b	b	h	h	h	b	h	h	h	h	b	b	h	b	b	b	b	b	b	b	h	b	b	h
Marker2123795	2	149.046	h	h	b	b	h	b	h	b	b	b	b	b	h	b	h	h	b	b	h	h	h	b	h	b	b	h	h	h	b	h	h	h	h	b	b	h	b	b	b	b	b	b	b	h	b	b	h
Marker2733075	2	149.046	h	h	b	b	h	b	h	b	b	b	b	b	h	b	h	h	b	b	h	h	h	b	h	b	b	h	h	h	b	h	h	h	h	b	b	h	b	b	b	b	b	b	b	h	b	b	h
Marker1899691	2	149.109	h	h	b	h	h	b	h	b	b	b	b	b	h	b	h	h	b	b	h	h	h	b	h	b	b	h	h	h	b	h	h	h	h	b	b	h	b	b	b	b	b	b	b	h	b	b	h
Marker3677992	2	149.109	h	h	b	h	h	b	h	b	b	b	b	b	h	b	h	h	b	b	h	h	h	b	h	b	b	h	h	h	b	h	h	h	h	b	b	h	b	b	b	b	b	b	b	h	b	b	h
Marker2684585	2	149.109	h	h	b	h	h	b	h	b	b	b	b	b	h	b	h	h	b	b	h	h	h	b	h	b	b	h	h	h	b	h	h	h	h	b	b	h	b	b	b	b	b	b	b	h	b	b	h
Marker557817	2	149.109	h	h	b	h	h	b	h	b	b	b	b	b	h	b	h	h	b	b	h	h	h	b	h	b	b	h	h	h	b	h	h	h	h	b	b	h	b	b	b	b	b	b	b	h	b	b	h
Marker967904	2	149.109	h	h	b	h	h	b	h	b	b	b	b	b	h	b	h	h	b	b	h	h	h	b	h	b	b	h	h	h	b	h	h	h	h	b	b	h	b	b	b	b	b	b	b	h	b	b	h
Marker32957	2	149.564	h	h	b	b	h	b	h	b	b	b	b	b	h	b	h	h	b	b	h	h	h	b	h	b	b	h	h	h	b	h	h	h	h	b	b	h	b	b	b	b	b	b	b	h	b	b	h
Marker359334	2	149.878	h	h	b	b	h	b	h	b	b	b	b	b	h	b	h	h	b	b	h	b	h	b	h	b	b	h	h	h	b	h	h	h	h	b	b	h	b	b	b	b	b	b	b	h	b	b	h
Marker1477006	2	150.182	h	h	b	b	h	b	h	b	b	b	b	b	h	b	h	h	b	b	h	-	h	b	h	b	b	h	h	h	b	h	h	h	h	b	b	h	b	b	b	b	b	b	b	h	b	b	h
Marker238997	2	150.473	h	h	b	b	h	b	h	b	b	b	b	b	h	b	h	h	b	b	h	b	h	b	h	b	b	h	h	h	b	h	h	h	h	b	b	h	b	b	b	b	b	b	b	h	b	b	h
Marker130761	2	150.734	h	h	b	h	h	b	h	b	b	b	b	b	h	b	h	h	b	b	h	b	h	b	h	b	b	h	h	h	b	h	h	h	h	b	b	h	b	b	b	b	b	b	b	h	b	b	h
Marker455686	2	151.355	h	h	b	h	h	b	h	b	b	b	b	b	h	b	h	h	b	b	h	b	h	b	h	b	b	h	h	h	b	h	h	h	h	b	b	h	b	b	b	b	b	b	b	h	b	b	h
Marker3573504	2	151.754	h	h	b	h	h	b	h	b	b	b	b	b	h	b	h	h	b	b	h	h	h	b	h	b	b	h	h	h	b	h	h	h	h	b	b	h	b	b	b	b	b	b	b	h	b	b	h
Marker2716256	2	151.843	h	h	b	h	h	b	h	b	b	b	b	b	h	b	h	h	b	b	h	h	h	b	h	b	b	h	h	h	b	h	h	h	h	b	b	h	b	b	b	b	b	b	b	h	b	b	h
Marker559216	2	151.86	h	h	b	h	h	b	h	b	b	b	b	b	h	b	h	h	b	b	h	h	h	b	h	b	b	h	h	h	b	h	h	h	h	b	b	h	b	b	b	b	b	b	b	h	b	b	h
Marker1726025	2	151.869	h	h	b	h	h	b	h	b	b	b	b	b	h	b	h	h	b	b	h	h	h	b	h	b	b	h	b	h	b	h	h	h	h	b	b	h	b	b	b	b	b	b	b	h	b	b	h
Marker3730201	2	151.904	h	h	b	h	h	b	h	b	b	b	b	b	h	b	h	h	b	b	h	h	h	b	h	b	b	h	h	h	b	b	h	h	h	b	b	h	b	b	b	b	b	b	b	h	b	b	h
Marker780123	2	151.904	h	h	b	h	h	b	h	b	b	b	b	b	h	b	h	h	b	b	h	h	h	b	h	b	b	h	h	h	b	b	h	h	h	b	b	h	b	b	b	b	b	b	b	h	b	b	h
Marker1133899	2	152.165	h	h	b	h	h	b	h	b	b	b	b	b	h	b	h	h	b	b	h	h	h	b	h	b	b	h	h	h	b	h	h	h	h	b	b	h	b	b	b	b	b	b	b	h	b	b	h
Marker1291915	2	152.165	h	h	b	h	h	b	h	b	b	b	b	b	h	b	h	h	b	b	h	h	h	b	h	b	b	h	h	h	b	h	h	h	h	b	b	h	b	b	b	b	b	b	b	h	b	b	h
Marker3702569	2	152.165	h	h	b	h	h	b	h	b	b	b	b	b	h	b	h	h	b	b	h	h	h	b	h	b	b	h	h	h	b	h	h	h	h	b	b	h	b	b	b	b	b	b	b	h	b	b	h
Marker471601	2	152.165	h	h	b	h	h	b	h	b	b	b	b	b	h	b	h	h	b	b	h	h	h	b	h	b	b	h	h	h	b	h	h	h	h	b	b	h	b	b	b	b	b	b	b	h	b	b	h
Marker982822	2	152.165	h	h	b	h	h	b	h	b	b	b	b	b	h	b	h	h	b	b	h	h	h	b	h	b	b	h	h	h	b	h	h	h	h	b	b	h	b	b	b	b	b	b	b	h	b	b	h
Marker1333777	2	152.165	h	h	b	h	h	b	h	b	b	b	b	b	h	b	h	h	b	b	h	h	h	b	h	b	b	h	h	h	b	h	h	h	h	b	b	h	b	b	b	b	b	b	b	h	b	b	h
Marker3596818	2	152.165	h	h	b	h	h	b	h	b	b	b	b	b	h	b	h	h	b	b	h	h	h	b	h	b	b	h	h	h	b	h	h	h	h	b	b	h	b	b	b	b	b	b	b	h	b	b	h
Marker1497072	2	152.165	h	h	b	h	h	b	h	b	b	b	b	b	h	b	h	h	b	b	h	h	h	b	h	b	b	h	h	h	b	h	h	h	h	b	b	h	b	b	b	b	b	b	b	h	b	b	h
Marker2731819	2	152.165	h	h	b	h	h	b	h	b	b	b	b	b	h	b	h	h	b	b	h	h	h	b	h	b	b	h	h	h	b	h	h	h	h	b	b	h	b	b	b	b	b	b	b	h	b	b	h
Marker169783	2	152.404	h	h	b	h	h	b	h	b	b	b	b	b	h	b	h	h	b	b	h	h	h	b	h	b	b	h	h	h	b	h	h	h	h	b	b	h	b	b	b	b	b	b	b	h	b	b	h
Marker2778452	2	152.404	h	h	b	h	h	b	h	b	b	b	b	b	h	b	h	h	b	b	h	h	h	b	h	b	b	h	h	h	b	h	h	h	h	b	b	h	b	b	b	b	b	b	b	h	b	b	h
Marker1715207	2	152.404	h	h	b	h	h	b	h	b	b	b	b	b	h	b	h	h	b	b	h	h	h	b	h	b	b	h	h	h	b	h	h	h	h	b	b	h	b	b	b	b	b	b	b	h	b	b	h
Marker134921	2	152.404	h	h	b	h	h	b	h	b	b	b	b	b	h	b	h	h	b	b	h	h	h	b	h	b	b	h	h	h	b	h	h	h	h	b	b	h	b	b	b	b	b	b	b	h	b	b	h
Marker325501	2	152.404	h	h	b	h	h	b	h	b	b	b	b	b	h	b	h	h	b	b	h	h	h	b	h	b	b	h	h	h	b	h	h	h	h	b	b	h	b	b	b	b	b	b	b	h	b	b	h
Marker998273	2	152.67	h	h	b	h	h	b	h	b	b	b	b	b	h	b	h	h	b	b	h	h	h	b	h	b	b	h	h	h	b	h	h	h	h	b	b	h	b	b	b	b	b	b	b	h	b	b	h
Marker2958358	2	153.136	h	h	b	h	h	b	h	b	b	b	b	b	h	b	h	h	b	b	h	h	h	b	h	b	b	h	h	h	b	h	h	h	h	b	b	h	b	b	b	b	b	b	b	h	b	b	h
Marker3701579	2	153.136	h	h	b	h	h	b	h	b	b	b	b	b	h	b	h	h	b	b	h	h	h	b	h	b	b	h	h	h	b	h	h	h	h	b	b	h	b	b	b	b	b	b	b	h	b	b	h
Marker2160784	2	153.333	h	h	b	h	h	b	h	b	b	b	b	b	h	b	h	h	b	b	h	h	h	b	h	b	b	h	h	h	b	h	h	h	h	b	b	h	b	b	b	b	b	b	b	h	b	b	h
Marker901282	2	153.333	h	h	b	h	h	b	h	b	b	b	b	b	h	b	h	h	b	b	h	h	h	b	h	b	b	h	h	h	b	h	h	h	h	b	b	h	b	b	b	b	b	b	b	h	b	b	h
Marker135883	2	153.333	h	h	b	h	h	b	h	b	b	b	b	b	h	b	h	h	b	b	h	h	h	b	h	b	b	h	h	h	b	h	h	h	h	b	b	h	b	b	b	b	b	b	b	h	b	b	h
Marker769864	2	153.333	h	h	b	h	h	b	h	b	b	b	b	b	h	b	h	h	b	b	h	h	h	b	h	b	b	h	h	h	b	h	h	h	h	b	b	h	b	b	b	b	b	b	b	h	b	b	h
Marker721292	2	153.333	h	h	b	h	h	b	h	b	b	b	b	b	h	b	h	h	b	b	h	h	h	b	h	b	b	h	h	h	b	h	h	h	h	b	b	h	b	b	b	b	b	b	b	h	b	b	h
Marker345354	2	153.333	h	h	b	h	h	b	h	b	b	b	b	b	h	b	h	h	b	b	h	h	h	b	h	b	b	h	h	h	b	h	h	h	h	b	b	h	b	b	b	b	b	b	b	h	b	b	h
Marker3770946	2	153.333	h	h	b	h	h	b	h	b	b	b	b	b	h	b	h	h	b	b	h	h	h	b	h	b	b	h	h	h	b	h	h	h	h	b	b	h	b	b	b	b	b	b	b	h	b	b	h
Marker3244132	2	153.333	h	h	b	h	h	b	h	b	b	b	b	b	h	b	h	h	b	b	h	h	h	b	h	b	b	h	h	h	b	h	h	h	h	b	b	h	b	b	b	b	b	b	b	h	b	b	h
Marker2321040	2	153.333	h	h	b	h	h	b	h	b	b	b	b	b	h	b	h	h	b	b	h	h	h	b	h	b	b	h	h	h	b	h	h	h	h	b	b	h	b	b	b	b	b	b	b	h	b	b	h
Marker693210	2	153.333	h	h	b	h	h	b	h	b	b	b	b	b	h	b	h	h	b	b	h	h	h	b	h	b	b	h	h	h	b	h	h	h	h	b	b	h	b	b	b	b	b	b	b	h	b	b	h
Marker1325756	2	153.333	h	h	b	h	h	b	h	b	b	b	b	b	h	b	h	h	b	b	h	h	h	b	h	b	b	h	h	h	b	h	h	h	h	b	b	h	b	b	b	b	b	b	b	h	b	b	h
Marker1009709	2	153.333	h	h	b	h	h	b	h	b	b	b	b	b	h	b	h	h	b	b	h	h	h	b	h	b	b	h	h	h	b	h	h	h	h	b	b	h	b	b	b	b	b	b	b	h	b	b	h
Marker35749	2	153.333	h	h	b	h	h	b	h	b	b	b	b	b	h	b	h	h	b	b	h	h	h	b	h	b	b	h	h	h	b	h	h	h	h	b	b	h	b	b	b	b	b	b	b	h	b	b	h
Marker210475	2	153.333	h	h	b	h	h	b	h	b	b	b	b	b	h	b	h	h	b	b	h	h	h	b	h	b	b	h	h	h	b	h	h	h	h	b	b	h	b	b	b	b	b	b	b	h	b	b	h
Marker308276	2	153.333	h	h	b	h	h	b	h	b	b	b	b	b	h	b	h	h	b	b	h	h	h	b	h	b	b	h	h	h	b	h	h	h	h	b	b	h	b	b	b	b	b	b	b	h	b	b	h
Marker346145	2	153.333	h	h	b	h	h	b	h	b	b	b	b	b	h	b	h	h	b	b	h	h	h	b	h	b	b	h	h	h	b	h	h	h	h	b	b	h	b	b	b	b	b	b	b	h	b	b	h
Marker1325722	2	153.333	h	h	b	h	h	b	h	b	b	b	b	b	h	b	h	h	b	b	h	h	h	b	h	b	b	h	h	h	b	h	h	h	h	b	b	h	b	b	b	b	b	b	b	h	b	b	h
Marker2100820	2	153.333	h	h	b	h	h	b	h	b	b	b	b	b	h	b	h	h	b	b	h	h	h	b	h	b	b	h	h	h	b	h	h	h	h	b	b	h	b	b	b	b	b	b	b	h	b	b	h
Marker2211160	2	153.333	h	h	b	h	h	b	h	b	b	b	b	b	h	b	h	h	b	b	h	h	h	b	h	b	b	h	h	h	b	h	h	h	h	b	b	h	b	b	b	b	b	b	b	h	b	b	h
Marker2981661	2	153.333	h	h	b	h	h	b	h	b	b	b	b	b	h	b	h	h	b	b	h	h	h	b	h	b	b	h	h	h	b	h	h	h	h	b	b	h	b	b	b	b	b	b	b	h	b	b	h
Marker3089153	2	153.333	h	h	b	h	h	b	h	b	b	b	b	b	h	b	h	h	b	b	h	h	h	b	h	b	b	h	h	h	b	h	h	h	h	b	b	h	b	b	b	b	b	b	b	h	b	b	h
Marker3791128	2	153.333	h	h	b	h	h	b	h	b	b	b	b	b	h	b	h	h	b	b	h	h	h	b	h	b	b	h	h	h	b	h	h	h	h	b	b	h	b	b	b	b	b	b	b	h	b	b	h
Marker2709683	2	153.333	h	h	b	h	h	b	h	b	b	b	b	b	h	b	h	h	b	b	h	h	h	b	h	b	b	h	h	h	b	h	h	h	h	b	b	h	b	b	b	b	b	b	b	h	b	b	h
Marker1292521	2	153.333	h	h	b	h	h	b	h	b	b	b	b	b	h	b	h	h	b	b	h	h	h	b	h	b	b	h	h	h	b	h	h	h	h	b	b	h	b	b	b	b	b	b	b	h	b	b	h
Marker85526	2	153.333	h	h	b	h	h	b	h	b	b	b	b	b	h	b	h	h	b	b	h	h	h	b	h	b	b	h	h	h	b	h	h	h	h	b	b	h	b	b	b	b	b	b	b	h	b	b	h
Marker3201103	2	153.333	h	h	b	h	h	b	h	b	b	b	b	b	h	b	h	h	b	b	h	h	h	b	h	b	b	h	h	h	b	h	h	h	h	b	b	h	b	b	b	b	b	b	b	h	b	b	h
Marker1340311	2	153.343	h	h	b	h	h	b	h	b	b	b	b	b	h	b	h	h	b	b	h	h	h	b	h	b	b	h	h	h	b	h	h	h	h	b	b	h	b	b	b	b	b	b	b	h	b	b	h
Marker1675068	2	153.347	h	h	b	h	h	b	h	b	b	b	b	b	h	b	h	h	b	b	h	h	h	b	h	b	b	h	h	h	b	h	h	h	h	b	b	h	b	b	b	b	b	b	b	h	b	b	h
Marker1929275	2	153.347	h	h	b	h	h	b	h	b	b	b	b	b	h	b	h	h	b	b	h	h	h	b	h	b	b	h	h	h	b	h	h	h	h	b	b	h	b	b	b	b	b	b	b	h	b	b	h
Marker3464803	2	153.419	h	h	b	h	b	b	h	b	b	b	b	b	h	b	h	h	b	b	h	h	h	b	h	b	b	h	h	h	b	h	h	h	h	b	b	h	b	b	b	b	b	b	b	h	b	b	h
Marker2434858	2	153.419	h	h	b	h	b	b	h	b	b	b	b	b	h	b	h	h	b	b	h	h	h	b	h	b	b	h	h	h	b	h	h	h	h	b	b	h	b	b	b	b	b	b	b	h	b	b	h
Marker1676821	2	153.419	h	h	b	h	b	b	h	b	b	b	b	b	h	b	h	h	b	b	h	h	h	b	h	b	b	h	h	h	b	h	h	h	h	b	b	h	b	b	b	b	b	b	b	h	b	b	h
Marker3304463	2	153.611	h	h	b	h	h	b	h	b	b	b	b	b	h	b	h	h	b	b	h	h	h	b	h	b	b	h	h	h	b	h	h	h	h	b	b	h	b	b	b	b	b	b	b	h	b	b	h
Marker1615246	2	153.611	h	h	b	h	h	b	h	b	b	b	b	b	h	b	h	h	b	b	h	h	h	b	h	b	b	h	h	h	b	h	h	h	h	b	b	h	b	b	b	b	b	b	b	h	b	b	h
Marker3205919	2	153.611	h	h	b	h	h	b	h	b	b	b	b	b	h	b	h	h	b	b	h	h	h	b	h	b	b	h	h	h	b	h	h	h	h	b	b	h	b	b	b	b	b	b	b	h	b	b	h
Marker3205992	2	153.611	h	h	b	h	h	b	h	b	b	b	b	b	h	b	h	h	b	b	h	h	h	b	h	b	b	h	h	h	b	h	h	h	h	b	b	h	b	b	b	b	b	b	b	h	b	b	h
Marker2060887	2	153.611	h	h	b	h	h	b	h	b	b	b	b	b	h	b	h	h	b	b	h	h	h	b	h	b	b	h	h	h	b	h	h	h	h	b	b	h	b	b	b	b	b	b	b	h	b	b	h
Marker3008262	2	153.611	h	h	b	h	h	b	h	b	b	b	b	b	h	b	h	h	b	b	h	h	h	b	h	b	b	h	h	h	b	h	h	h	h	b	b	h	b	b	b	b	b	b	b	h	b	b	h
Marker2707390	2	153.611	h	h	b	h	h	b	h	b	b	b	b	b	h	b	h	h	b	b	h	h	h	b	h	b	b	h	h	h	b	h	h	h	h	b	b	h	b	b	b	b	b	b	b	h	b	b	h
Marker539207	2	153.611	h	h	b	h	h	b	h	b	b	b	b	b	h	b	h	h	b	b	h	h	h	b	h	b	b	h	h	h	b	h	h	h	h	b	b	h	b	b	b	b	b	b	b	h	b	b	h
Marker250186	2	153.611	h	h	b	h	h	b	h	b	b	b	b	b	h	b	h	h	b	b	h	h	h	b	h	b	b	h	h	h	b	h	h	h	h	b	b	h	b	b	b	b	b	b	b	h	b	b	h
Marker245993	2	153.611	h	h	b	h	h	b	h	b	b	b	b	b	h	b	h	h	b	b	h	h	h	b	h	b	b	h	h	h	b	h	h	h	h	b	b	h	b	b	b	b	b	b	b	h	b	b	h
Marker1061401	2	153.611	h	h	b	h	h	b	h	b	b	b	b	b	h	b	h	h	b	b	h	h	h	b	h	b	b	h	h	h	b	h	h	h	h	b	b	h	b	b	b	b	b	b	b	h	b	b	h
Marker1195517	2	153.611	h	h	b	h	h	b	h	b	b	b	b	b	h	b	h	h	b	b	h	h	h	b	h	b	b	h	h	h	b	h	h	h	h	b	b	h	b	b	b	b	b	b	b	h	b	b	h
Marker1770685	2	153.611	h	h	b	h	h	b	h	b	b	b	b	b	h	b	h	h	b	b	h	h	h	b	h	b	b	h	h	h	b	h	h	h	h	b	b	h	b	b	b	b	b	b	b	h	b	b	h
Marker2968672	2	153.611	h	h	b	h	h	b	h	b	b	b	b	b	h	b	h	h	b	b	h	h	h	b	h	b	b	h	h	h	b	h	h	h	h	b	b	h	b	b	b	b	b	b	b	h	b	b	h
Marker3770950	2	153.611	h	h	b	h	h	b	h	b	b	b	b	b	h	b	h	h	b	b	h	h	h	b	h	b	b	h	h	h	b	h	h	h	h	b	b	h	b	b	b	b	b	b	b	h	b	b	h
Marker804141	2	153.611	h	h	b	h	h	b	h	b	b	b	b	b	h	b	h	h	b	b	h	h	h	b	h	b	b	h	h	h	b	h	h	h	h	b	b	h	b	b	b	b	b	b	b	h	b	b	h
Marker2780553	2	153.611	h	h	b	h	h	b	h	b	b	b	b	b	h	b	h	h	b	b	h	h	h	b	h	b	b	h	h	h	b	h	h	h	h	b	b	h	b	b	b	b	b	b	b	h	b	b	h
Marker3394562	2	153.843	h	h	b	h	h	b	h	b	b	b	b	b	h	b	h	h	b	b	h	h	h	b	h	b	b	h	h	h	b	h	h	h	h	b	b	h	b	b	b	b	b	b	b	h	b	b	h
Marker2446643	2	153.843	h	h	b	h	h	b	h	b	b	b	b	b	h	b	h	h	b	b	h	h	h	b	h	b	b	h	h	h	b	h	h	h	h	b	b	h	b	b	b	b	b	b	b	h	b	b	h
Marker470675	2	154.009	h	h	b	h	h	b	b	b	b	b	b	b	h	b	h	h	b	b	h	h	h	b	h	b	b	h	h	h	b	h	h	h	h	b	b	h	b	b	b	b	b	b	b	h	b	b	h
Marker2331078	2	154.009	h	h	b	h	h	b	b	b	b	b	b	b	h	b	h	h	b	b	h	h	h	b	h	b	b	h	h	h	b	h	h	h	h	b	b	h	b	b	b	b	b	b	b	h	b	b	h
Marker1914935	2	154.014	h	h	b	h	h	b	b	b	b	b	b	b	h	b	h	h	b	b	h	h	h	b	h	b	b	h	h	h	b	h	h	h	h	b	b	h	b	b	b	b	b	b	b	h	b	b	h
Marker2364419	2	154.014	h	h	b	h	h	b	b	b	b	b	b	b	h	b	h	h	b	b	h	h	h	b	h	b	b	h	h	h	b	h	h	h	h	b	b	h	b	b	b	b	b	b	b	h	b	b	h
Marker2159295	2	154.243	h	h	b	h	h	b	h	b	b	b	b	b	h	b	h	h	b	b	h	h	h	b	h	b	b	h	h	h	b	h	h	h	h	b	b	h	b	b	b	b	b	b	b	h	b	b	h
Marker1090455	2	154.243	h	h	b	h	h	b	h	b	b	b	b	b	h	b	h	h	b	b	h	h	h	b	h	b	b	h	h	h	b	h	h	h	h	b	b	h	b	b	b	b	b	b	b	h	b	b	h
Marker1378447	2	154.243	h	h	b	h	h	b	h	b	b	b	b	b	h	b	h	h	b	b	h	h	h	b	h	b	b	h	h	h	b	h	h	h	h	b	b	h	b	b	b	b	b	b	b	h	b	b	h
Marker2372857	2	154.257	h	h	b	h	h	b	h	b	b	b	b	b	h	b	h	h	b	b	h	h	h	b	h	b	b	h	h	h	b	h	h	h	h	b	b	h	b	b	b	b	b	b	b	h	b	b	h
Marker3632896	2	154.257	h	h	b	h	h	b	h	b	b	b	b	b	h	b	h	h	b	b	h	h	h	b	h	b	b	h	h	h	b	h	h	h	h	b	b	h	b	b	b	b	b	b	b	h	b	b	h
Marker634960	2	154.257	h	h	b	h	h	b	h	b	b	b	b	b	h	b	h	h	b	b	h	h	h	b	h	b	b	h	h	h	b	h	h	h	h	b	b	h	b	b	b	b	b	b	b	h	b	b	h
Marker2560433	2	154.257	h	h	b	h	h	b	h	b	b	b	b	b	h	b	h	h	b	b	h	h	h	b	h	b	b	h	h	h	b	h	h	h	h	b	b	h	b	b	b	b	b	b	b	h	b	b	h
Marker3253281	2	154.354	h	h	b	h	h	b	h	b	b	b	b	b	h	b	h	h	b	b	h	h	h	b	h	b	b	h	h	h	b	h	h	h	h	b	b	h	b	b	b	b	b	b	b	h	b	b	h
Marker3462666	2	154.354	h	h	b	h	h	b	h	b	b	b	b	b	h	b	h	h	b	b	h	h	h	b	h	b	b	h	h	h	b	h	h	h	h	b	b	h	b	b	b	b	b	b	b	h	b	b	h
Marker3076717	2	154.354	h	h	b	h	h	b	h	b	b	b	b	b	h	b	h	h	b	b	h	h	h	b	h	b	b	h	h	h	b	h	h	h	h	b	b	h	b	b	b	b	b	b	b	h	b	b	h
Marker2961440	2	154.354	h	h	b	h	h	b	h	b	b	b	b	b	h	b	h	h	b	b	h	h	h	b	h	b	b	h	h	h	b	h	h	h	h	b	b	h	b	b	b	b	b	b	b	h	b	b	h
Marker3583878	2	154.354	h	h	b	h	h	b	h	b	b	b	b	b	h	b	h	h	b	b	h	h	h	b	h	b	b	h	h	h	b	h	h	h	h	b	b	h	b	b	b	b	b	b	b	h	b	b	h
Marker1282915	2	154.354	h	h	b	h	h	b	h	b	b	b	b	b	h	b	h	h	b	b	h	h	h	b	h	b	b	h	h	h	b	h	h	h	h	b	b	h	b	b	b	b	b	b	b	h	b	b	h
Marker2772920	2	154.394	h	h	b	h	h	b	h	b	b	b	b	b	h	b	h	h	b	b	h	h	h	b	h	b	b	h	h	h	b	h	h	h	h	b	b	h	b	b	b	b	b	b	b	h	b	b	h
Marker2521642	2	154.457	h	h	b	h	h	b	h	b	b	b	b	b	h	b	h	h	b	b	h	h	h	b	h	b	b	h	h	h	b	h	h	h	h	b	b	h	b	b	b	b	b	b	b	h	b	b	h
Marker857491	2	154.457	h	h	b	h	h	b	h	b	b	b	b	b	h	b	h	h	b	b	h	h	h	b	h	b	b	h	h	h	b	h	h	h	h	b	b	h	b	b	b	b	b	b	b	h	b	b	h
Marker2584286	2	154.457	h	h	b	h	h	b	h	b	b	b	b	b	h	b	h	h	b	b	h	h	h	b	h	b	b	h	h	h	b	h	h	h	h	b	b	h	b	b	b	b	b	b	b	h	b	b	h
Marker3357058	2	154.457	h	h	b	h	h	b	h	b	b	b	b	b	h	b	h	h	b	b	h	h	h	b	h	b	b	h	h	h	b	h	h	h	h	b	b	h	b	b	b	b	b	b	b	h	b	b	h
Marker1578699	2	154.457	h	h	b	h	h	b	h	b	b	b	b	b	h	b	h	h	b	b	h	h	h	b	h	b	b	h	h	h	b	h	h	h	h	b	b	h	b	b	b	b	b	b	b	h	b	b	h
Marker2058370	2	154.457	h	h	b	h	h	b	h	b	b	b	b	b	h	b	h	h	b	b	h	h	h	b	h	b	b	h	h	h	b	h	h	h	h	b	b	h	b	b	b	b	b	b	b	h	b	b	h
Marker2863527	2	154.457	h	h	b	h	h	b	h	b	b	b	b	b	h	b	h	h	b	b	h	h	h	b	h	b	b	h	h	h	b	h	h	h	h	b	b	h	b	b	b	b	b	b	b	h	b	b	h
Marker2949496	2	154.457	h	h	b	h	h	b	h	b	b	b	b	b	h	b	h	h	b	b	h	h	h	b	h	b	b	h	h	h	b	h	h	h	h	b	b	h	b	b	b	b	b	b	b	h	b	b	h
Marker2776802	2	154.501	h	h	b	h	h	b	h	b	b	b	b	b	h	b	h	h	b	b	h	h	h	b	h	b	b	h	h	h	b	h	h	h	h	b	b	h	b	b	b	b	b	b	b	h	b	b	h
Marker2504720	2	154.501	h	h	b	h	h	b	h	b	b	b	b	b	h	b	h	h	b	b	h	h	h	b	h	b	b	h	h	h	b	h	h	h	h	b	b	h	b	b	b	b	b	b	b	h	b	b	h
Marker3558992	2	154.501	h	h	b	h	h	b	h	b	b	b	b	b	h	b	h	h	b	b	h	h	h	b	h	b	b	h	h	h	b	h	h	h	h	b	b	h	b	b	b	b	b	b	b	h	b	b	h
Marker2264115	2	154.526	h	h	b	h	h	b	h	b	b	b	b	b	h	b	h	h	b	b	h	h	h	b	h	b	b	h	h	h	b	h	h	h	h	b	b	h	b	b	b	b	b	b	b	h	b	b	h
Marker553803	2	154.526	h	h	b	h	h	b	h	b	b	b	b	b	h	b	h	h	b	b	h	h	h	b	h	b	b	h	h	h	b	h	h	h	h	b	b	h	b	b	b	b	b	b	b	h	b	b	h
Marker313250	2	154.526	h	h	b	h	h	b	h	b	b	b	b	b	h	b	h	h	b	b	h	h	h	b	h	b	b	h	h	h	b	h	h	h	h	b	b	h	b	b	b	b	b	b	b	h	b	b	h
Marker3067160	2	154.601	h	h	b	h	h	b	h	b	b	b	b	b	h	b	h	h	b	b	h	h	h	b	h	b	b	h	h	h	b	h	h	h	h	b	b	h	b	b	b	b	b	b	b	h	b	b	h
Marker3441524	2	154.649	h	h	b	h	h	b	h	b	b	b	b	b	h	b	h	h	b	b	h	h	h	b	h	b	b	h	h	h	b	h	h	h	h	b	b	h	b	b	b	b	b	b	b	h	b	b	h
Marker1071180	2	154.649	h	h	b	h	h	b	h	b	b	b	b	b	h	b	h	h	b	b	h	h	h	b	h	b	b	h	h	h	b	h	h	h	h	b	b	h	b	b	b	b	b	b	b	h	b	b	h
Marker3746509	2	154.658	h	h	b	h	h	b	h	b	b	b	b	b	h	b	h	h	b	b	h	h	h	b	h	b	b	h	h	h	b	h	h	h	h	b	b	h	b	b	b	b	b	b	b	h	b	b	h
Marker1370265	2	154.658	h	h	b	h	h	b	h	b	b	b	b	b	h	b	h	h	b	b	h	h	h	b	h	b	b	h	h	h	b	h	h	h	h	b	b	h	b	b	b	b	b	b	b	h	b	b	h
Marker935368	2	154.714	h	h	b	h	h	b	h	b	b	b	b	b	h	b	h	h	b	b	h	h	h	b	h	b	b	h	h	h	b	h	h	h	h	b	b	h	b	b	b	b	b	b	b	h	b	b	h
Marker3488501	2	154.714	h	h	b	h	h	b	h	b	b	b	b	b	h	b	h	h	b	b	h	h	h	b	h	b	b	h	h	h	b	h	h	h	h	b	b	h	b	b	b	b	b	b	b	h	b	b	h
Marker3795687	2	154.774	h	h	b	h	h	b	h	b	b	b	b	b	h	b	h	h	b	b	h	h	h	b	h	b	b	h	h	h	b	h	h	h	h	b	b	h	b	b	b	b	b	b	b	h	b	b	h
Marker860860	2	154.776	h	h	b	h	h	b	h	b	b	b	b	b	h	b	h	h	b	b	h	h	h	b	h	b	b	h	h	h	b	h	h	h	h	b	b	h	b	b	b	b	b	b	b	h	b	b	h
Marker3771838	2	154.776	h	h	b	h	h	b	h	b	b	b	b	b	h	b	h	h	b	b	h	h	h	b	h	b	b	h	h	h	b	h	h	h	h	b	b	h	b	b	b	b	b	b	b	h	b	b	h
Marker1653140	2	154.776	h	h	b	h	h	b	h	b	b	b	b	b	h	b	h	h	b	b	h	h	h	b	h	b	b	h	h	h	b	h	h	h	h	b	b	h	b	b	b	b	b	b	b	h	b	b	h
Marker1829224	2	154.794	h	h	b	h	h	b	h	b	b	b	b	b	h	b	h	b	b	b	h	h	h	b	h	b	b	h	h	h	b	h	h	h	h	b	b	h	b	b	b	b	b	b	b	h	b	b	h
Marker1589551	2	154.794	h	h	b	h	h	b	h	b	b	b	b	b	h	b	h	b	b	b	h	h	h	b	h	b	b	h	h	h	b	h	h	h	h	b	b	h	b	b	b	b	b	b	b	h	b	b	h
Marker22218	2	154.794	h	h	b	h	h	b	h	b	b	b	b	b	h	b	h	b	b	b	h	h	h	b	h	b	b	h	h	h	b	h	h	h	h	b	b	h	b	b	b	b	b	b	b	h	b	b	h
Marker887339	2	154.794	h	h	b	h	h	b	h	b	b	b	b	b	h	b	h	b	b	b	h	h	h	b	h	b	b	h	h	h	b	h	h	h	h	b	b	h	b	b	b	b	b	b	b	h	b	b	h
Marker1492328	2	154.82	h	h	b	h	h	b	h	b	b	b	b	b	h	b	h	h	b	b	h	h	h	b	h	b	b	h	h	h	b	h	h	h	h	b	b	h	b	b	b	b	b	b	b	h	b	b	h
Marker533371	2	154.82	h	h	b	h	h	b	h	b	b	b	b	b	h	b	h	h	b	b	h	h	h	b	h	b	b	h	h	h	b	h	h	h	h	b	b	h	b	b	b	b	b	b	b	h	b	b	h
Marker584978	2	154.82	h	h	b	h	h	b	h	b	b	b	b	b	h	b	h	h	b	b	h	h	h	b	h	b	b	h	h	h	b	h	h	h	h	b	b	h	b	b	b	b	b	b	b	h	b	b	h
Marker2672730	2	154.82	h	h	b	h	h	b	h	b	b	b	b	b	h	b	h	h	b	b	h	h	h	b	h	b	b	h	h	h	b	h	h	h	h	b	b	h	b	b	b	b	b	b	b	h	b	b	h
Marker1441307	2	154.82	h	h	b	h	h	b	h	b	b	b	b	b	h	b	h	h	b	b	h	h	h	b	h	b	b	h	h	h	b	h	h	h	h	b	b	h	b	b	b	b	b	b	b	h	b	b	h
Marker2630299	2	154.82	h	h	b	h	h	b	h	b	b	b	b	b	h	b	h	h	b	b	h	h	h	b	h	b	b	h	h	h	b	h	h	h	h	b	b	h	b	b	b	b	b	b	b	h	b	b	h
Marker2927675	2	154.82	h	h	b	h	h	b	h	b	b	b	b	b	h	b	h	h	b	b	h	h	h	b	h	b	b	h	h	h	b	h	h	h	h	b	b	h	b	b	b	b	b	b	b	h	b	b	h
Marker2619628	2	154.82	h	h	b	h	h	b	h	b	b	b	b	b	h	b	h	h	b	b	h	h	h	b	h	b	b	h	h	h	b	h	h	h	h	b	b	h	b	b	b	b	b	b	b	h	b	b	h
Marker3361715	2	154.82	h	h	b	h	h	b	h	b	b	b	b	b	h	b	h	h	b	b	h	h	h	b	h	b	b	h	h	h	b	h	h	h	h	b	b	h	b	b	b	b	b	b	b	h	b	b	h
Marker1746450	2	154.82	h	h	b	h	h	b	h	b	b	b	b	b	h	b	h	h	b	b	h	h	h	b	h	b	b	h	h	h	b	h	h	h	h	b	b	h	b	b	b	b	b	b	b	h	b	b	h
Marker3081262	2	154.82	h	h	b	h	h	b	h	b	b	b	b	b	h	b	h	h	b	b	h	h	h	b	h	b	b	h	h	h	b	h	h	h	h	b	b	h	b	b	b	b	b	b	b	h	b	b	h
Marker2446386	2	154.82	h	h	b	h	h	b	h	b	b	b	b	b	h	b	h	h	b	b	h	h	h	b	h	b	b	h	h	h	b	h	h	h	h	b	b	h	b	b	b	b	b	b	b	h	b	b	h
Marker2510502	2	154.82	h	h	b	h	h	b	h	b	b	b	b	b	h	b	h	h	b	b	h	h	h	b	h	b	b	h	h	h	b	h	h	h	h	b	b	h	b	b	b	b	b	b	b	h	b	b	h
Marker1641768	2	154.82	h	h	b	h	h	b	h	b	b	b	b	b	h	b	h	h	b	b	h	h	h	b	h	b	b	h	h	h	b	h	h	h	h	b	b	h	b	b	b	b	b	b	b	h	b	b	h
Marker1951733	2	154.835	h	h	b	h	h	b	h	b	b	b	b	b	h	b	h	h	b	b	h	h	h	b	h	b	b	h	h	h	b	h	h	h	h	b	b	h	b	b	b	b	b	b	b	h	b	b	h
Marker3486659	2	154.835	h	h	b	h	h	b	h	b	b	b	b	b	h	b	h	h	b	b	h	h	h	b	h	b	b	h	h	h	b	h	h	h	h	b	b	h	b	b	b	b	b	b	b	h	b	b	h
Marker157098	2	154.835	h	h	b	h	h	b	h	b	b	b	b	b	h	b	h	h	b	b	h	h	h	b	h	b	b	h	h	h	b	h	h	h	h	b	b	h	b	b	b	b	b	b	b	h	b	b	h
Marker349427	2	154.835	h	h	b	h	h	b	h	b	b	b	b	b	h	b	h	h	b	b	h	h	h	b	h	b	b	h	h	h	b	h	h	h	h	b	b	h	b	b	b	b	b	b	b	h	b	b	h
Marker2058459	2	154.909	h	h	b	h	h	b	h	b	b	b	b	b	h	b	h	h	b	b	h	h	h	b	h	b	b	h	h	h	b	h	h	h	h	b	b	h	b	b	b	b	b	b	b	h	b	b	h
Marker1321856	2	154.909	h	h	b	h	h	b	h	b	b	b	b	b	h	b	h	h	b	b	h	h	h	b	h	b	b	h	h	h	b	h	h	h	h	b	b	h	b	b	b	b	b	b	b	h	b	b	h
Marker2518435	2	154.954	h	h	b	h	h	b	h	b	b	b	b	b	h	b	h	h	b	b	h	h	h	b	h	b	b	h	h	h	b	h	h	h	b	b	b	h	b	b	b	b	b	b	b	h	b	b	h
Marker245752	2	154.954	h	h	b	h	h	b	h	b	b	b	b	b	h	b	h	h	b	b	h	h	h	b	h	b	b	h	h	h	b	h	h	h	b	b	b	h	b	b	b	b	b	b	b	h	b	b	h
Marker1408519	2	154.954	h	h	b	h	h	b	h	b	b	b	b	b	h	b	h	h	b	b	h	h	h	b	h	b	b	h	h	h	b	h	h	h	b	b	b	h	b	b	b	b	b	b	b	h	b	b	h
Marker1409813	2	154.975	h	h	b	h	h	b	h	b	b	b	b	b	h	b	h	h	b	b	h	h	h	b	h	b	b	h	h	h	b	h	h	h	h	b	b	h	b	b	b	b	b	b	b	h	b	b	h
Marker1453374	2	154.975	h	h	b	h	h	b	h	b	b	b	b	b	h	b	h	h	b	b	h	h	h	b	h	b	b	h	h	h	b	h	h	h	h	b	b	h	b	b	b	b	b	b	b	h	b	b	h
Marker811696	2	154.975	h	h	b	h	h	b	h	b	b	b	b	b	h	b	h	h	b	b	h	h	h	b	h	b	b	h	h	h	b	h	h	h	h	b	b	h	b	b	b	b	b	b	b	h	b	b	h
Marker1122098	2	154.975	h	h	b	h	h	b	h	b	b	b	b	b	h	b	h	h	b	b	h	h	h	b	h	b	b	h	h	h	b	h	h	h	h	b	b	h	b	b	b	b	b	b	b	h	b	b	h
Marker297055	2	154.975	h	h	b	h	h	b	h	b	b	b	b	b	h	b	h	h	b	b	h	h	h	b	h	b	b	h	h	h	b	h	h	h	h	b	b	h	b	b	b	b	b	b	b	h	b	b	h
Marker1961754	2	154.996	h	h	b	h	h	b	h	b	b	b	b	b	h	b	h	h	b	b	h	h	h	b	h	b	b	h	h	h	b	h	h	h	h	b	b	h	b	b	b	b	b	b	b	h	b	b	h
Marker1570788	2	154.996	h	h	b	h	h	b	h	b	b	b	b	b	h	b	h	h	b	b	h	h	h	b	h	b	b	h	h	h	b	h	h	h	h	b	b	h	b	b	b	b	b	b	b	h	b	b	h
Marker3678032	2	155.049	h	h	b	h	h	b	h	b	b	b	b	b	h	b	h	h	b	b	h	h	h	b	h	b	b	h	h	h	b	h	h	h	h	b	b	h	b	b	b	b	b	b	b	h	b	b	h
Marker745292	2	155.07	h	h	b	h	h	b	h	b	b	b	b	b	h	b	h	h	b	b	h	b	h	b	h	b	b	h	h	h	b	h	h	h	h	b	b	h	b	b	b	b	b	b	b	h	b	b	h
Marker2432919	2	155.091	h	h	b	h	h	b	h	b	b	b	b	b	h	b	h	h	b	b	h	b	h	b	h	b	b	h	h	h	b	h	h	h	h	b	b	h	b	b	b	b	b	b	b	h	b	b	h
Marker3115846	2	155.091	h	h	b	h	h	b	h	b	b	b	b	b	h	b	h	h	b	b	h	b	h	b	h	b	b	h	h	h	b	h	h	h	h	b	b	h	b	b	b	b	b	b	b	h	b	b	h
Marker3791184	2	155.122	h	h	b	h	h	b	h	b	b	b	b	b	h	b	h	h	b	b	h	b	h	b	h	b	b	h	h	h	b	h	h	h	h	b	b	h	b	b	b	b	b	b	b	h	b	b	h
Marker3148552	2	155.143	h	h	b	h	h	b	h	b	b	b	b	b	h	b	h	h	b	b	h	b	h	b	h	b	b	h	h	h	b	h	h	h	h	b	b	h	b	b	b	b	b	b	b	b	b	b	h
Marker383644	2	155.143	h	h	b	h	h	b	h	b	b	b	b	b	h	b	h	h	b	b	h	b	h	b	h	b	b	h	h	h	b	h	h	h	h	b	b	h	b	b	b	b	b	b	b	b	b	b	h
Marker3387303	2	155.143	h	h	b	h	h	b	h	b	b	b	b	b	h	b	h	h	b	b	h	b	h	b	h	b	b	h	h	h	b	h	h	h	h	b	b	h	b	b	b	b	b	b	b	b	b	b	h
Marker930531	2	155.165	h	h	b	h	h	b	h	b	b	b	b	b	h	b	h	h	b	b	h	h	h	b	h	b	b	h	h	h	b	h	h	h	h	b	b	h	b	b	b	b	b	b	b	b	b	b	h
Marker426754	2	155.186	h	h	b	h	h	b	h	b	b	b	b	b	h	b	h	h	b	b	h	h	h	b	h	b	b	h	h	h	b	h	h	h	h	b	b	h	b	b	b	b	b	b	b	h	b	b	h
Marker804976	2	155.186	h	h	b	h	h	b	h	b	b	b	b	b	h	b	h	h	b	b	h	h	h	b	h	b	b	h	h	h	b	h	h	h	h	b	b	h	b	b	b	b	b	b	b	h	b	b	h
Marker3463203	2	155.186	h	h	b	h	h	b	h	b	b	b	b	b	h	b	h	h	b	b	h	h	h	b	h	b	b	h	h	h	b	h	h	h	h	b	b	h	b	b	b	b	b	b	b	h	b	b	h
Marker2757524	2	155.194	h	h	b	h	h	b	h	b	b	b	b	b	h	b	h	h	b	b	h	h	h	b	h	b	b	h	h	h	b	h	h	h	h	b	b	h	b	b	b	b	b	b	b	h	b	b	h
Marker2757868	2	155.194	h	h	b	h	h	b	h	b	b	b	b	b	h	b	h	h	b	b	h	h	h	b	h	b	b	h	h	h	b	h	h	h	h	b	b	h	b	b	b	b	b	b	b	h	b	b	h
Marker693278	2	155.194	h	h	b	h	h	b	h	b	b	b	b	b	h	b	h	h	b	b	h	h	h	b	h	b	b	h	h	h	b	h	h	h	h	b	b	h	b	b	b	b	b	b	b	h	b	b	h
Marker1818462	2	155.194	h	h	b	h	h	b	h	b	b	b	b	b	h	b	h	h	b	b	h	h	h	b	h	b	b	h	h	h	b	h	h	h	h	b	b	h	b	b	b	b	b	b	b	h	b	b	h
Marker2503366	2	155.194	h	h	b	h	h	b	h	b	b	b	b	b	h	b	h	h	b	b	h	h	h	b	h	b	b	h	h	h	b	h	h	h	h	b	b	h	b	b	b	b	b	b	b	h	b	b	h
Marker2133496	2	155.194	h	h	b	h	h	b	h	b	b	b	b	b	h	b	h	h	b	b	h	h	h	b	h	b	b	h	h	h	b	h	h	h	h	b	b	h	b	b	b	b	b	b	b	h	b	b	h
Marker3067554	2	155.194	h	h	b	h	h	b	h	b	b	b	b	b	h	b	h	h	b	b	h	h	h	b	h	b	b	h	h	h	b	h	h	h	h	b	b	h	b	b	b	b	b	b	b	h	b	b	h
Marker2892085	2	155.194	h	h	b	h	h	b	h	b	b	b	b	b	h	b	h	h	b	b	h	h	h	b	h	b	b	h	h	h	b	h	h	h	h	b	b	h	b	b	b	b	b	b	b	h	b	b	h
Marker121573	2	155.194	h	h	b	h	h	b	h	b	b	b	b	b	h	b	h	h	b	b	h	h	h	b	h	b	b	h	h	h	b	h	h	h	h	b	b	h	b	b	b	b	b	b	b	h	b	b	h
Marker1228835	2	155.226	h	h	b	h	h	b	h	b	b	b	b	b	h	b	h	h	b	b	h	h	h	b	h	b	b	h	h	h	b	h	h	h	h	b	b	h	b	b	b	b	b	b	b	h	b	b	h
Marker1206501	2	155.25	h	h	b	h	h	b	h	b	b	b	b	b	h	b	h	h	b	b	h	h	h	b	h	b	b	h	h	h	b	h	h	h	h	b	b	h	b	b	b	b	b	b	b	h	b	b	h
Marker2532616	2	155.25	h	h	b	h	h	b	h	b	b	b	b	b	h	b	h	h	b	b	h	h	h	b	h	b	b	h	h	h	b	h	h	h	h	b	b	h	b	b	b	b	b	b	b	h	b	b	h
Marker127527	2	155.326	h	h	b	h	h	b	h	b	b	b	b	b	h	b	h	h	b	b	h	h	h	b	h	b	b	h	h	h	b	h	h	h	h	b	b	h	b	b	b	b	b	b	b	h	b	b	h
Marker48263	2	155.326	h	h	b	h	h	b	h	b	b	b	b	b	h	b	h	h	b	b	h	h	h	b	h	b	b	h	h	h	b	h	h	h	h	b	b	h	b	b	b	b	b	b	b	h	b	b	h
Marker2819859	2	155.582	h	h	b	h	h	b	h	b	b	b	b	b	h	b	h	h	b	b	h	h	h	b	h	b	b	h	h	h	b	h	h	h	h	b	b	h	b	b	b	b	b	b	b	h	b	b	h
Marker1199754	2	155.977	h	h	b	h	h	b	h	b	b	b	b	b	h	b	h	h	b	b	h	h	h	b	h	b	b	h	h	h	b	h	h	h	h	b	b	h	b	b	b	b	b	b	b	h	b	b	h
Marker1663380	2	155.977	h	h	b	h	h	b	h	b	b	b	b	b	h	b	h	h	b	b	h	h	h	b	h	b	b	h	h	h	b	h	h	h	h	b	b	h	b	b	b	b	b	b	b	h	b	b	h
Marker3795683	2	155.977	h	h	b	h	h	b	h	b	b	b	b	b	h	b	h	h	b	b	h	h	h	b	h	b	b	h	h	h	b	h	h	h	h	b	b	h	b	b	b	b	b	b	b	h	b	b	h
Marker1952588	2	155.986	h	h	b	h	h	b	h	b	b	b	b	b	h	b	h	h	b	b	h	h	h	b	h	b	b	h	h	h	b	h	h	h	h	b	b	h	b	b	b	b	b	b	b	h	b	b	b
Marker2907286	2	155.987	h	h	b	h	h	b	h	b	b	b	b	b	h	b	h	h	b	b	h	h	h	b	h	b	b	h	h	h	b	h	h	h	h	b	b	h	b	b	b	b	b	b	b	h	b	b	b
Marker598176	2	156.046	h	h	b	h	h	b	h	b	b	b	b	b	h	b	h	h	b	b	h	h	h	b	h	b	b	h	h	h	b	h	h	h	h	b	b	h	b	b	b	b	b	b	b	h	b	b	b
Marker1113155	2	156.046	h	h	b	h	h	b	h	b	b	b	b	b	h	b	h	h	b	b	h	h	h	b	h	b	b	h	h	h	b	h	h	h	h	b	b	h	b	b	b	b	b	b	b	h	b	b	b
Marker895597	2	156.046	h	h	b	h	h	b	h	b	b	b	b	b	h	b	h	h	b	b	h	h	h	b	h	b	b	h	h	h	b	h	h	h	h	b	b	h	b	b	b	b	b	b	b	h	b	b	b
Marker746200	2	156.055	h	h	b	h	h	b	h	b	b	b	b	b	h	b	h	h	b	b	h	h	h	b	h	b	b	h	h	h	b	h	h	h	h	b	b	h	b	b	b	b	b	b	b	h	b	b	b
Marker1169000	2	156.055	h	h	b	h	h	b	h	b	b	b	b	b	h	b	h	h	b	b	h	h	h	b	h	b	b	h	h	h	b	h	h	h	h	b	b	h	b	b	b	b	b	b	b	h	b	b	b
Marker920176	2	156.055	h	h	b	h	h	b	h	b	b	b	b	b	h	b	h	h	b	b	h	h	h	b	h	b	b	h	h	h	b	h	h	h	h	b	b	h	b	b	b	b	b	b	b	h	b	b	b
Marker2626585	2	156.055	h	h	b	h	h	b	h	b	b	b	b	b	h	b	h	h	b	b	h	h	h	b	h	b	b	h	h	h	b	h	h	h	h	b	b	h	b	b	b	b	b	b	b	h	b	b	b
Marker1962211	2	156.145	h	h	b	h	h	b	h	b	b	b	b	b	h	b	h	h	b	b	h	h	b	b	h	b	b	h	h	h	b	h	h	h	h	b	b	h	b	b	b	b	b	b	b	h	b	b	h
Marker2321008	2	156.145	h	h	b	h	h	b	h	b	b	b	b	b	h	b	h	h	b	b	h	h	b	b	h	b	b	h	h	h	b	h	h	h	h	b	b	h	b	b	b	b	b	b	b	h	b	b	h
Marker3600065	2	156.145	h	h	b	h	h	b	h	b	b	b	b	b	h	b	h	h	b	b	h	h	b	b	h	b	b	h	h	h	b	h	h	h	h	b	b	h	b	b	b	b	b	b	b	h	b	b	h
Marker2757534	2	156.145	h	h	b	h	h	b	h	b	b	b	b	b	h	b	h	h	b	b	h	h	b	b	h	b	b	h	h	h	b	h	h	h	h	b	b	h	b	b	b	b	b	b	b	h	b	b	h
Marker3619787	2	156.206	h	h	b	h	b	b	h	b	b	b	b	b	h	b	h	h	b	b	h	h	h	b	h	b	b	h	h	h	b	h	h	h	h	b	b	h	b	b	b	b	b	b	b	h	b	b	h
Marker1653150	2	156.206	h	h	b	h	b	b	h	b	b	b	b	b	h	b	h	h	b	b	h	h	h	b	h	b	b	h	h	h	b	h	h	h	h	b	b	h	b	b	b	b	b	b	b	h	b	b	h
Marker2361216	2	156.206	h	h	b	h	b	b	h	b	b	b	b	b	h	b	h	h	b	b	h	h	h	b	h	b	b	h	h	h	b	h	h	h	h	b	b	h	b	b	b	b	b	b	b	h	b	b	h
Marker3717316	2	156.249	h	h	b	h	h	b	h	b	b	b	b	b	h	b	h	h	b	b	h	h	h	b	h	b	b	h	h	h	b	h	h	h	h	b	b	h	b	b	b	b	b	b	b	h	b	b	h
Marker3005549	2	156.249	h	h	b	h	h	b	h	b	b	b	b	b	h	b	h	h	b	b	h	h	h	b	h	b	b	h	h	h	b	h	h	h	h	b	b	h	b	b	b	b	b	b	b	h	b	b	h
Marker394826	2	156.249	h	h	b	h	h	b	h	b	b	b	b	b	h	b	h	h	b	b	h	h	h	b	h	b	b	h	h	h	b	h	h	h	h	b	b	h	b	b	b	b	b	b	b	h	b	b	h
Marker2048475	2	156.258	h	h	b	h	h	b	h	b	b	b	b	b	h	b	h	h	b	b	h	h	h	b	h	b	b	h	h	h	b	h	h	h	h	b	b	h	b	b	b	b	b	b	b	h	b	b	h
Marker2573282	2	156.374	h	h	b	h	h	b	h	b	b	b	b	b	h	b	h	h	b	b	h	h	h	b	h	b	b	h	h	h	b	h	h	h	h	b	b	h	b	b	b	b	b	b	b	h	b	b	h
Marker2075879	2	156.374	h	h	b	h	h	b	h	b	b	b	b	b	h	b	h	h	b	b	h	h	h	b	h	b	b	h	h	h	b	h	h	h	h	b	b	h	b	b	b	b	b	b	b	h	b	b	h
Marker2577093	2	156.388	h	h	b	h	h	b	h	b	b	b	b	b	h	b	h	h	b	b	h	h	h	b	h	b	b	h	h	h	b	h	h	h	h	b	b	h	b	b	b	b	b	b	b	h	b	b	h
Marker3587307	2	156.388	h	h	b	h	h	b	h	b	b	b	b	b	h	b	h	h	b	b	h	h	h	b	h	b	b	h	h	h	b	h	h	h	h	b	b	h	b	b	b	b	b	b	b	h	b	b	h
Marker3712043	2	156.526	h	h	b	h	h	b	h	b	b	b	b	b	h	b	h	h	b	b	h	h	h	b	h	b	b	h	h	h	b	h	h	h	h	b	b	h	b	b	b	b	b	b	b	h	b	b	h
Marker2945718	2	156.526	h	h	b	h	h	b	h	b	b	b	b	b	h	b	h	h	b	b	h	h	h	b	h	b	b	h	h	h	b	h	h	h	h	b	b	h	b	b	b	b	b	b	b	h	b	b	h
Marker2938368	2	156.614	h	h	b	h	h	b	h	b	b	b	b	b	h	b	h	h	b	b	h	h	h	b	h	b	b	h	h	h	b	h	h	h	h	b	b	h	b	b	b	b	b	b	b	h	b	b	h
Marker2685243	2	156.614	h	h	b	h	h	b	h	b	b	b	b	b	h	b	h	h	b	b	h	h	h	b	h	b	b	h	h	h	b	h	h	h	h	b	b	h	b	b	b	b	b	b	b	h	b	b	h
Marker21656	2	156.741	h	h	b	h	h	b	h	b	b	b	b	b	h	b	h	h	b	b	h	h	h	b	h	b	b	h	h	h	b	h	h	h	h	b	b	h	b	b	b	b	b	b	b	h	b	b	h
Marker1361323	2	156.822	h	h	b	h	h	b	h	b	b	b	b	b	h	b	h	h	b	b	h	h	h	b	h	b	b	h	h	h	b	h	h	h	h	b	b	h	b	b	b	b	b	b	b	h	b	b	h
Marker895529	2	156.825	h	h	b	h	h	b	h	b	b	b	b	b	h	b	h	h	b	b	h	h	h	b	h	b	b	h	h	h	b	h	h	h	h	b	b	h	b	b	b	b	b	b	b	h	b	b	h
Marker889602	2	156.943	h	h	b	h	h	b	h	b	b	b	b	b	h	b	h	h	b	b	h	h	h	b	h	b	b	h	h	h	b	h	h	h	h	b	b	h	b	b	b	b	b	b	b	h	b	b	h
Marker40487	2	157.235	h	h	b	h	h	b	h	b	b	b	b	b	h	b	h	h	b	b	h	h	h	b	h	b	b	h	h	h	b	h	h	h	h	b	b	h	b	b	b	b	b	b	b	h	b	b	h
Marker1972983	2	157.407	h	h	b	h	h	b	h	b	b	b	b	b	h	b	h	h	b	b	h	h	h	b	h	b	b	h	h	h	b	h	h	h	h	b	b	h	b	b	b	b	b	b	b	h	b	b	h
Marker1684357	2	157.407	h	h	b	h	h	b	h	b	b	b	b	b	h	b	h	h	b	b	h	h	h	b	h	b	b	h	h	h	b	h	h	h	h	b	b	h	b	b	b	b	b	b	b	h	b	b	h
Marker3062786	2	157.407	h	h	b	h	h	b	h	b	b	b	b	b	h	b	h	h	b	b	h	h	h	b	h	b	b	h	h	h	b	h	h	h	h	b	b	h	b	b	b	b	b	b	b	h	b	b	h
Marker2514739	2	157.421	h	h	b	h	h	b	h	b	b	b	b	b	h	b	h	h	b	b	h	h	h	b	h	b	b	h	h	h	b	h	h	h	h	b	b	h	b	b	b	b	b	b	b	h	b	b	h
Marker2483677	2	157.429	h	h	b	h	h	b	h	b	b	b	b	b	h	b	h	h	b	b	h	h	h	b	h	b	b	h	h	h	b	h	h	h	h	b	b	h	b	b	b	b	b	b	b	h	b	b	h
Marker3639498	2	157.429	h	h	b	h	h	b	h	b	b	b	b	b	h	b	h	h	b	b	h	h	h	b	h	b	b	h	h	h	b	h	h	h	h	b	b	h	b	b	b	b	b	b	b	h	b	b	h
Marker2759489	2	157.566	h	h	b	h	h	b	h	b	b	b	b	b	h	b	h	h	b	b	h	h	h	b	h	b	b	h	h	h	b	h	h	h	h	b	b	h	b	b	b	b	b	b	b	h	b	b	h
Marker2408736	2	157.711	h	h	b	h	h	b	h	b	b	b	b	b	h	b	h	h	b	b	h	h	h	b	h	b	b	h	h	h	b	h	h	h	h	b	b	h	b	b	b	b	b	b	b	h	b	b	h
Marker1418070	2	157.711	h	h	b	h	h	b	h	b	b	b	b	b	h	b	h	h	b	b	h	h	h	b	h	b	b	h	h	h	b	h	h	h	h	b	b	h	b	b	b	b	b	b	b	h	b	b	h
Marker1326592	2	157.718	h	h	b	h	h	b	h	b	b	b	b	b	h	b	h	h	b	b	h	h	h	b	h	b	b	h	h	h	b	h	h	h	h	b	b	h	b	b	b	b	b	b	b	h	b	b	h
Marker2055244	2	157.718	h	h	b	h	h	b	h	b	b	b	b	b	h	b	h	h	b	b	h	h	h	b	h	b	b	h	h	h	b	h	h	h	h	b	b	h	b	b	b	b	b	b	b	h	b	b	h
Marker2769720	2	157.725	h	h	b	h	h	b	h	b	b	b	b	b	h	b	h	h	b	b	h	h	h	b	h	b	b	h	h	h	b	h	h	h	h	b	b	h	b	b	b	b	b	b	b	h	b	b	h
Marker781726	2	157.902	h	h	b	h	h	b	h	b	b	b	b	b	h	b	h	h	b	b	h	h	h	b	h	b	b	h	h	h	b	h	h	h	h	b	b	h	b	b	b	b	b	b	b	h	b	b	h
Marker1412888	2	158.131	h	h	b	h	h	b	h	b	b	b	b	b	h	b	h	h	b	b	h	h	h	b	h	b	b	h	h	h	b	h	h	h	h	b	b	h	b	b	b	b	b	b	b	h	b	b	h
Marker2771211	2	158.131	h	h	b	h	h	b	h	b	b	b	b	b	h	b	h	h	b	b	h	h	h	b	h	b	b	h	h	h	b	h	h	h	h	b	b	h	b	b	b	b	b	b	b	h	b	b	h
Marker3246747	2	158.131	h	h	b	h	h	b	h	b	b	b	b	b	h	b	h	h	b	b	h	h	h	b	h	b	b	h	h	h	b	h	h	h	h	b	b	h	b	b	b	b	b	b	b	h	b	b	h
Marker3234820	2	158.131	h	h	b	h	h	b	h	b	b	b	b	b	h	b	h	h	b	b	h	h	h	b	h	b	b	h	h	h	b	h	h	h	h	b	b	h	b	b	b	b	b	b	b	h	b	b	h
Marker1927612	2	158.131	h	h	b	h	h	b	h	b	b	b	b	b	h	b	h	h	b	b	h	h	h	b	h	b	b	h	h	h	b	h	h	h	h	b	b	h	b	b	b	b	b	b	b	h	b	b	h
Marker399216	2	158.228	h	h	b	h	h	b	h	b	b	b	b	b	h	b	h	h	b	b	h	h	h	b	h	b	b	h	h	h	b	h	h	h	h	b	b	h	b	b	b	b	b	b	b	h	b	b	h
Marker598190	2	158.228	h	h	b	h	h	b	h	b	b	b	b	b	h	b	h	h	b	b	h	h	h	b	h	b	b	h	h	h	b	h	h	h	h	b	b	h	b	b	b	b	b	b	b	h	b	b	h
Marker1458663	2	158.364	h	h	b	h	h	b	h	b	b	b	b	b	h	b	h	h	b	b	h	h	h	b	h	b	b	h	h	h	b	h	h	h	h	b	b	h	b	b	b	b	b	b	b	h	b	b	h
Marker145784	2	158.364	h	h	b	h	h	b	h	b	b	b	b	b	h	b	h	h	b	b	h	h	h	b	h	b	b	h	h	h	b	h	h	h	h	b	b	h	b	b	b	b	b	b	b	h	b	b	h
Marker3361683	2	158.364	h	h	b	h	h	b	h	b	b	b	b	b	h	b	h	h	b	b	h	h	h	b	h	b	b	h	h	h	b	h	h	h	h	b	b	h	b	b	b	b	b	b	b	h	b	b	h
Marker54225	2	158.463	h	h	b	h	h	b	h	b	b	b	b	b	h	b	h	h	b	b	h	h	h	b	h	b	b	h	h	h	b	h	h	h	h	b	b	h	b	b	b	b	b	b	b	h	b	b	h
Marker2669335	2	158.463	h	h	b	h	h	b	h	b	b	b	b	b	h	b	h	h	b	b	h	h	h	b	h	b	b	h	h	h	b	h	h	h	h	b	b	h	b	b	b	b	b	b	b	h	b	b	h
Marker2735237	2	158.463	h	h	b	h	h	b	h	b	b	b	b	b	h	b	h	h	b	b	h	h	h	b	h	b	b	h	h	h	b	h	h	h	h	b	b	h	b	b	b	b	b	b	b	h	b	b	h
Marker2619616	2	158.463	h	h	b	h	h	b	h	b	b	b	b	b	h	b	h	h	b	b	h	h	h	b	h	b	b	h	h	h	b	h	h	h	h	b	b	h	b	b	b	b	b	b	b	h	b	b	h
Marker526648	2	158.463	h	h	b	h	h	b	h	b	b	b	b	b	h	b	h	h	b	b	h	h	h	b	h	b	b	h	h	h	b	h	h	h	h	b	b	h	b	b	b	b	b	b	b	h	b	b	h
Marker1279473	2	158.463	h	h	b	h	h	b	h	b	b	b	b	b	h	b	h	h	b	b	h	h	h	b	h	b	b	h	h	h	b	h	h	h	h	b	b	h	b	b	b	b	b	b	b	h	b	b	h
Marker2215692	2	158.463	h	h	b	h	h	b	h	b	b	b	b	b	h	b	h	h	b	b	h	h	h	b	h	b	b	h	h	h	b	h	h	h	h	b	b	h	b	b	b	b	b	b	b	h	b	b	h
Marker116153	2	158.463	h	h	b	h	h	b	h	b	b	b	b	b	h	b	h	h	b	b	h	h	h	b	h	b	b	h	h	h	b	h	h	h	h	b	b	h	b	b	b	b	b	b	b	h	b	b	h
Marker327023	2	158.61	h	h	b	h	h	b	h	b	b	b	b	b	h	b	h	h	b	b	h	h	h	b	h	b	b	h	h	h	b	h	h	h	h	b	b	b	b	b	b	b	b	b	b	h	b	b	h
Marker3708384	2	158.61	h	h	b	h	h	b	h	b	b	b	b	b	h	b	h	h	b	b	h	h	h	b	h	b	b	h	h	h	b	h	h	h	h	b	b	b	b	b	b	b	b	b	b	h	b	b	h
Marker3331647	2	158.758	h	h	b	h	h	b	h	b	b	b	b	b	h	b	h	h	b	b	h	h	h	b	h	b	b	h	h	h	b	h	h	h	h	b	b	b	b	b	b	b	b	b	b	h	b	b	h
Marker2327119	2	158.758	h	h	b	h	h	b	h	b	b	b	b	b	h	b	h	h	b	b	h	h	h	b	h	b	b	h	h	h	b	h	h	h	h	b	b	b	b	b	b	b	b	b	b	h	b	b	h
Marker2899206	2	158.758	h	h	b	h	h	b	h	b	b	b	b	b	h	b	h	h	b	b	h	h	h	b	h	b	b	h	h	h	b	h	h	h	h	b	b	b	b	b	b	b	b	b	b	h	b	b	h
Marker1804002	2	159.128	h	h	b	h	h	b	h	b	b	b	b	b	h	b	h	h	b	b	h	h	h	b	h	b	b	h	h	h	b	h	h	h	h	b	b	b	b	b	b	b	b	b	b	h	b	b	h
Marker633195	2	159.346	h	h	b	h	h	b	h	b	b	b	b	b	h	b	h	h	b	b	h	h	h	b	h	b	b	h	h	h	b	h	h	h	h	b	b	b	b	b	b	b	b	b	b	h	b	b	h
Marker208420	2	159.746	h	h	b	h	h	b	h	b	b	b	b	b	h	b	h	h	b	b	h	h	h	b	h	b	b	h	h	h	b	h	h	h	h	b	b	b	b	b	b	b	b	b	b	h	b	b	h
Marker2343922	2	159.746	h	h	b	h	h	b	h	b	b	b	b	b	h	b	h	h	b	b	h	h	h	b	h	b	b	h	h	h	b	h	h	h	h	b	b	b	b	b	b	b	b	b	b	h	b	b	h
Marker3710570	2	159.746	h	h	b	h	h	b	h	b	b	b	b	b	h	b	h	h	b	b	h	h	h	b	h	b	b	h	h	h	b	h	h	h	h	b	b	b	b	b	b	b	b	b	b	h	b	b	h
Marker2837861	2	160.18	h	h	b	h	h	b	h	b	b	b	b	b	h	b	h	h	b	b	h	h	h	b	h	b	b	h	h	h	b	h	h	h	h	b	b	h	b	b	b	b	b	b	b	h	b	b	h
Marker930503	2	160.18	h	h	b	h	h	b	h	b	b	b	b	b	h	b	h	h	b	b	h	h	h	b	h	b	b	h	h	h	b	h	h	h	h	b	b	h	b	b	b	b	b	b	b	h	b	b	h
Marker3608993	2	160.18	h	h	b	h	h	b	h	b	b	b	b	b	h	b	h	h	b	b	h	h	h	b	h	b	b	h	h	h	b	h	h	h	h	b	b	h	b	b	b	b	b	b	b	h	b	b	h
Marker1721514	2	160.18	h	h	b	h	h	b	h	b	b	b	b	b	h	b	h	h	b	b	h	h	h	b	h	b	b	h	h	h	b	h	h	h	h	b	b	h	b	b	b	b	b	b	b	h	b	b	h
Marker892688	2	160.18	h	h	b	h	h	b	h	b	b	b	b	b	h	b	h	h	b	b	h	h	h	b	h	b	b	h	h	h	b	h	h	h	h	b	b	h	b	b	b	b	b	b	b	h	b	b	h
Marker1060068	2	160.18	h	h	b	h	h	b	h	b	b	b	b	b	h	b	h	h	b	b	h	h	h	b	h	b	b	h	h	h	b	h	h	h	h	b	b	h	b	b	b	b	b	b	b	h	b	b	h
Marker1486867	2	160.18	h	h	b	h	h	b	h	b	b	b	b	b	h	b	h	h	b	b	h	h	h	b	h	b	b	h	h	h	b	h	h	h	h	b	b	h	b	b	b	b	b	b	b	h	b	b	h
Marker1848302	2	160.25	h	h	b	h	h	b	h	b	b	b	b	b	h	b	h	h	b	b	h	h	h	b	h	b	b	h	h	h	b	h	h	h	h	b	b	h	b	b	b	b	b	b	b	h	b	b	h
Marker3528290	2	160.497	h	h	b	h	h	b	h	b	b	b	b	b	h	b	h	h	b	b	h	h	h	b	h	b	b	h	h	h	b	h	h	h	h	b	b	h	b	b	b	b	b	b	b	h	b	b	h
Marker353168	2	160.497	h	h	b	h	h	b	h	b	b	b	b	b	h	b	h	h	b	b	h	h	h	b	h	b	b	h	h	h	b	h	h	h	h	b	b	h	b	b	b	b	b	b	b	h	b	b	h
Marker1923799	2	160.497	h	h	b	h	h	b	h	b	b	b	b	b	h	b	h	h	b	b	h	h	h	b	h	b	b	h	h	h	b	h	h	h	h	b	b	h	b	b	b	b	b	b	b	h	b	b	h
Marker1855730	2	160.721	h	h	b	h	h	b	h	b	b	b	b	b	h	b	h	h	b	b	h	h	h	b	h	b	b	h	h	h	b	h	h	h	h	b	b	h	b	b	b	b	b	b	b	h	b	b	h
Marker1915008	2	160.721	h	h	b	h	h	b	h	b	b	b	b	b	h	b	h	h	b	b	h	h	h	b	h	b	b	h	h	h	b	h	h	h	h	b	b	h	b	b	b	b	b	b	b	h	b	b	h
Marker1220317	2	160.721	h	h	b	h	h	b	h	b	b	b	b	b	h	b	h	h	b	b	h	h	h	b	h	b	b	h	h	h	b	h	h	h	h	b	b	h	b	b	b	b	b	b	b	h	b	b	h
Marker2504736	2	160.721	h	h	b	h	h	b	h	b	b	b	b	b	h	b	h	h	b	b	h	h	h	b	h	b	b	h	h	h	b	h	h	h	h	b	b	h	b	b	b	b	b	b	b	h	b	b	h
Marker1122151	2	161.016	h	h	b	h	h	b	h	b	b	b	b	b	h	b	h	h	b	b	h	h	h	b	h	b	b	h	h	h	b	h	h	h	h	b	b	h	b	b	b	b	b	b	b	h	b	b	h
Marker2577991	2	161.016	h	h	b	h	h	b	h	b	b	b	b	b	h	b	h	h	b	b	h	h	h	b	h	b	b	h	h	h	b	h	h	h	h	b	b	h	b	b	b	b	b	b	b	h	b	b	h
Marker3331730	2	161.016	h	h	b	h	h	b	h	b	b	b	b	b	h	b	h	h	b	b	h	h	h	b	h	b	b	h	h	h	b	h	h	h	h	b	b	h	b	b	b	b	b	b	b	h	b	b	h
Marker2418424	2	161.174	h	h	b	h	h	b	h	b	b	b	b	b	h	b	h	h	b	b	h	h	h	b	h	b	b	h	h	h	b	h	h	h	h	b	b	h	b	b	b	b	b	b	b	h	b	b	h
Marker1629660	2	161.174	h	h	b	h	h	b	h	b	b	b	b	b	h	b	h	h	b	b	h	h	h	b	h	b	b	h	h	h	b	h	h	h	h	b	b	h	b	b	b	b	b	b	b	h	b	b	h
Marker2432943	2	161.174	h	h	b	h	h	b	h	b	b	b	b	b	h	b	h	h	b	b	h	h	h	b	h	b	b	h	h	h	b	h	h	h	h	b	b	h	b	b	b	b	b	b	b	h	b	b	h
Marker1937347	2	161.174	h	h	b	h	h	b	h	b	b	b	b	b	h	b	h	h	b	b	h	h	h	b	h	b	b	h	h	h	b	h	h	h	h	b	b	h	b	b	b	b	b	b	b	h	b	b	h
Marker3571376	2	161.546	h	h	b	h	h	b	h	b	b	b	b	b	h	b	h	h	b	b	h	h	h	b	h	b	b	h	h	h	b	h	h	h	h	b	b	h	b	b	b	b	b	b	b	h	b	b	h
Marker2606107	2	161.546	h	h	b	h	h	b	h	b	b	b	b	b	h	b	h	h	b	b	h	h	h	b	h	b	b	h	h	h	b	h	h	h	h	b	b	h	b	b	b	b	b	b	b	h	b	b	h
Marker3048975	2	161.661	h	h	b	h	h	b	h	b	b	b	b	b	h	b	h	h	b	b	h	h	h	b	h	b	b	h	h	h	b	h	h	h	h	b	b	h	b	b	b	b	b	b	b	h	b	b	h
Marker1231552	2	161.661	h	h	b	h	h	b	h	b	b	b	b	b	h	b	h	h	b	b	h	h	h	b	h	b	b	h	h	h	b	h	h	h	h	b	b	h	b	b	b	b	b	b	b	h	b	b	h
Marker529217	2	161.661	h	h	b	h	h	b	h	b	b	b	b	b	h	b	h	h	b	b	h	h	h	b	h	b	b	h	h	h	b	h	h	h	h	b	b	h	b	b	b	b	b	b	b	h	b	b	h
Marker325571	2	161.661	h	h	b	h	h	b	h	b	b	b	b	b	h	b	h	h	b	b	h	h	h	b	h	b	b	h	h	h	b	h	h	h	h	b	b	h	b	b	b	b	b	b	b	h	b	b	h
Marker3795664	2	161.661	h	h	b	h	h	b	h	b	b	b	b	b	h	b	h	h	b	b	h	h	h	b	h	b	b	h	h	h	b	h	h	h	h	b	b	h	b	b	b	b	b	b	b	h	b	b	h
Marker975403	2	161.661	h	h	b	h	h	b	h	b	b	b	b	b	h	b	h	h	b	b	h	h	h	b	h	b	b	h	h	h	b	h	h	h	h	b	b	h	b	b	b	b	b	b	b	h	b	b	h
Marker1830038	2	161.661	h	h	b	h	h	b	h	b	b	b	b	b	h	b	h	h	b	b	h	h	h	b	h	b	b	h	h	h	b	h	h	h	h	b	b	h	b	b	b	b	b	b	b	h	b	b	h
Marker3101283	2	161.849	h	h	b	h	h	b	h	b	b	b	b	b	h	b	h	h	b	b	h	h	h	b	h	b	b	h	h	h	b	h	h	h	h	b	b	h	b	b	b	b	b	b	b	h	b	b	h
Marker3083391	2	162.379	h	h	b	h	h	b	h	b	b	b	b	b	h	b	h	h	b	b	h	h	h	b	h	b	b	h	h	h	b	h	h	h	h	b	b	h	b	b	b	b	b	b	b	h	b	b	h
Marker2958264	2	162.669	h	h	b	h	h	b	h	b	b	b	b	b	h	b	h	h	b	b	h	h	h	b	h	b	b	h	h	h	b	h	h	h	h	b	b	h	b	b	b	b	b	b	b	h	b	b	h
Marker2544553	2	162.685	h	h	b	h	h	b	h	b	b	b	b	b	h	b	h	h	b	b	h	h	h	b	h	b	b	h	h	h	b	h	h	h	h	b	b	h	b	b	b	b	b	b	b	h	b	b	h
Marker2789874	2	162.685	h	h	b	h	h	b	h	b	b	b	b	b	h	b	h	h	b	b	h	h	h	b	h	b	b	h	h	h	b	h	h	h	h	b	b	h	b	b	b	b	b	b	b	h	b	b	h
Marker1512473	2	162.689	h	h	b	h	h	b	h	b	b	b	b	b	h	b	h	h	b	b	h	h	h	b	h	b	b	h	h	h	b	h	h	h	h	b	b	h	b	b	b	b	b	b	b	h	b	b	h
Marker759593	2	162.724	h	h	b	h	h	b	h	b	b	b	b	b	h	b	h	h	b	b	h	h	h	b	h	b	b	h	h	h	b	h	h	h	h	b	b	h	b	b	b	b	b	b	b	h	b	b	h
Marker3301753	2	162.977	h	h	b	h	h	b	h	b	b	b	b	b	h	b	h	h	b	b	h	h	h	b	h	b	b	h	h	h	b	h	h	h	h	b	b	h	b	b	b	b	b	b	b	h	b	b	h
Marker627450	2	162.977	h	h	b	h	h	b	h	b	b	b	b	b	h	b	h	h	b	b	h	h	h	b	h	b	b	h	h	h	b	h	h	h	h	b	b	h	b	b	b	b	b	b	b	h	b	b	h
Marker1854506	2	162.984	h	h	b	h	h	b	h	b	b	b	b	b	h	b	h	h	b	b	h	h	h	b	h	b	b	h	h	h	b	h	h	h	h	b	b	h	b	b	b	b	b	b	b	h	b	b	h
Marker70136	2	163.238	h	h	b	h	h	b	h	b	b	b	b	b	h	b	h	h	b	b	h	h	h	b	h	b	b	h	h	h	b	h	h	h	h	b	b	h	b	b	b	b	b	b	b	h	b	b	h
Marker2738151	2	163.238	h	h	b	h	h	b	h	b	b	b	b	b	h	b	h	h	b	b	h	h	h	b	h	b	b	h	h	h	b	h	h	h	h	b	b	h	b	b	b	b	b	b	b	h	b	b	h
Marker3737897	2	163.656	h	h	b	h	h	b	h	b	b	b	b	b	h	b	h	h	b	b	h	h	h	b	h	b	b	h	h	h	b	h	h	h	h	b	b	h	b	b	b	b	b	b	b	h	b	b	h
Marker2456279	2	163.656	h	h	b	h	h	b	h	b	b	b	b	b	h	b	h	h	b	b	h	h	h	b	h	b	b	h	h	h	b	h	h	h	h	b	b	h	b	b	b	b	b	b	b	h	b	b	h
Marker300296	2	163.656	h	h	b	h	h	b	h	b	b	b	b	b	h	b	h	h	b	b	h	h	h	b	h	b	b	h	h	h	b	h	h	h	h	b	b	h	b	b	b	b	b	b	b	h	b	b	h
Marker3678045	2	163.656	h	h	b	h	h	b	h	b	b	b	b	b	h	b	h	h	b	b	h	h	h	b	h	b	b	h	h	h	b	h	h	h	h	b	b	h	b	b	b	b	b	b	b	h	b	b	h
Marker2620356	2	163.656	h	h	b	h	h	b	h	b	b	b	b	b	h	b	h	h	b	b	h	h	h	b	h	b	b	h	h	h	b	h	h	h	h	b	b	h	b	b	b	b	b	b	b	h	b	b	h
Marker3432916	2	163.656	h	h	b	h	h	b	h	b	b	b	b	b	h	b	h	h	b	b	h	h	h	b	h	b	b	h	h	h	b	h	h	h	h	b	b	h	b	b	b	b	b	b	b	h	b	b	h
Marker146065	2	163.909	h	h	b	h	h	b	h	b	b	b	b	b	h	b	h	h	b	b	h	h	h	b	h	b	b	h	h	h	b	h	h	h	h	b	b	h	b	b	b	b	b	b	b	h	b	b	h
Marker2579914	2	163.909	h	h	b	h	h	b	h	b	b	b	b	b	h	b	h	h	b	b	h	h	h	b	h	b	b	h	h	h	b	h	h	h	h	b	b	h	b	b	b	b	b	b	b	h	b	b	h
Marker1589549	2	163.909	h	h	b	h	h	b	h	b	b	b	b	b	h	b	h	h	b	b	h	h	h	b	h	b	b	h	h	h	b	h	h	h	h	b	b	h	b	b	b	b	b	b	b	h	b	b	h
Marker3712749	2	164.094	h	h	b	h	h	b	h	b	b	b	b	b	h	b	h	h	b	b	h	h	h	b	h	b	b	h	h	h	b	h	h	b	h	b	b	h	b	b	b	b	b	b	b	h	b	b	h
Marker2264823	2	164.632	h	h	b	h	h	b	h	b	b	b	h	b	h	b	h	h	b	b	h	h	h	b	h	b	b	h	h	h	b	b	h	b	h	b	b	h	b	b	b	b	b	b	b	h	b	b	h
Marker999044	2	164.667	h	h	b	h	h	b	h	b	b	b	h	b	h	b	h	h	b	b	h	h	h	b	h	b	b	h	h	h	b	b	h	b	h	b	b	h	b	b	b	b	b	b	b	h	b	b	h
Marker3701561	2	164.873	h	h	b	h	h	b	h	b	b	b	b	b	h	b	h	h	b	b	h	h	h	b	h	b	b	h	h	h	b	b	h	b	h	b	b	h	b	b	b	b	b	b	b	h	b	b	h
Marker3587376	2	165.462	h	h	b	h	h	b	h	b	b	b	b	b	h	b	h	h	b	b	h	h	h	b	h	b	b	h	h	h	b	b	h	-	h	b	b	h	b	b	b	b	b	b	b	h	b	b	h
Marker2434516	2	165.664	h	h	b	h	h	b	h	b	b	b	h	b	h	b	h	h	b	b	h	h	h	b	h	b	b	h	h	h	b	b	h	-	h	b	b	h	b	b	b	b	b	b	b	h	b	b	h
Marker2787454	2	166.039	h	h	b	h	h	b	h	b	b	b	h	b	h	b	h	h	b	b	h	h	h	b	h	b	b	h	h	h	b	b	h	h	h	b	b	h	b	b	b	b	b	b	b	h	b	b	h
Marker359358	2	166.813	h	h	b	h	h	b	h	b	b	b	b	b	h	b	h	h	b	b	h	h	h	b	h	b	b	h	h	h	b	h	h	h	h	b	b	h	b	b	b	b	b	b	b	h	b	b	h
Marker3341050	2	166.84	h	h	b	h	h	b	h	b	b	b	b	b	h	b	h	h	b	b	h	h	h	b	h	b	b	h	h	h	b	h	h	h	h	b	b	h	b	b	b	b	b	b	b	h	b	b	h
Marker2947779	2	166.84	h	h	b	h	h	b	h	b	b	b	b	b	h	b	h	h	b	b	h	h	h	b	h	b	b	h	h	h	b	h	h	h	h	b	b	h	b	b	b	b	b	b	b	h	b	b	h
Marker3432504	2	167.279	h	h	b	h	h	b	h	b	b	b	b	b	h	b	h	h	b	b	h	h	h	b	h	b	b	h	h	h	b	h	h	h	h	b	b	h	b	b	b	b	b	b	b	h	b	b	h
Marker2095061	2	167.279	h	h	b	h	h	b	h	b	b	b	b	b	h	b	h	h	b	b	h	h	h	b	h	b	b	h	h	h	b	h	h	h	h	b	b	h	b	b	b	b	b	b	b	h	b	b	h
Marker538840	2	167.279	h	h	b	h	h	b	h	b	b	b	b	b	h	b	h	h	b	b	h	h	h	b	h	b	b	h	h	h	b	h	h	h	h	b	b	h	b	b	b	b	b	b	b	h	b	b	h
Marker3018981	2	167.297	h	h	b	h	h	b	h	b	b	b	b	b	h	b	h	h	b	b	h	h	h	b	h	b	b	h	b	h	b	h	h	h	h	b	b	h	b	b	b	b	b	b	b	h	b	b	h
Marker1833495	2	167.297	h	h	b	h	h	b	h	b	b	b	b	b	h	b	h	h	b	b	h	h	h	b	h	b	b	h	b	h	b	h	h	h	h	b	b	h	b	b	b	b	b	b	b	h	b	b	h
Marker1470848	2	167.297	h	h	b	h	h	b	h	b	b	b	b	b	h	b	h	h	b	b	h	h	h	b	h	b	b	h	b	h	b	h	h	h	h	b	b	h	b	b	b	b	b	b	b	h	b	b	h
Marker2559440	2	167.297	h	h	b	h	h	b	h	b	b	b	b	b	h	b	h	h	b	b	h	h	h	b	h	b	b	h	b	h	b	h	h	h	h	b	b	h	b	b	b	b	b	b	b	h	b	b	h
Marker2434785	2	167.333	h	h	b	h	h	b	h	b	b	b	b	b	h	b	h	h	b	b	h	h	h	b	h	b	b	h	h	h	b	h	h	h	h	b	b	h	b	b	b	b	b	b	b	h	b	b	h
Marker1423410	2	167.333	h	h	b	h	h	b	h	b	b	b	b	b	h	b	h	h	b	b	h	h	h	b	h	b	b	h	h	h	b	h	h	h	h	b	b	h	b	b	b	b	b	b	b	h	b	b	h
Marker80805	2	167.333	h	h	b	h	h	b	h	b	b	b	b	b	h	b	h	h	b	b	h	h	h	b	h	b	b	h	h	h	b	h	h	h	h	b	b	h	b	b	b	b	b	b	b	h	b	b	h
Marker3466197	2	167.661	h	h	b	h	h	b	h	b	b	b	b	b	h	b	h	h	b	b	h	h	h	b	h	b	b	h	h	h	b	h	h	h	h	b	b	h	b	b	b	b	b	b	b	h	b	b	h
Marker271097	2	167.661	h	h	b	h	h	b	h	b	b	b	b	b	h	b	h	h	b	b	h	h	h	b	h	b	b	h	h	h	b	h	h	h	h	b	b	h	b	b	b	b	b	b	b	h	b	b	h
Marker3466282	2	167.661	h	h	b	h	h	b	h	b	b	b	b	b	h	b	h	h	b	b	h	h	h	b	h	b	b	h	h	h	b	h	h	h	h	b	b	h	b	b	b	b	b	b	b	h	b	b	h
Marker2725479	2	167.661	h	h	b	h	h	b	h	b	b	b	b	b	h	b	h	h	b	b	h	h	h	b	h	b	b	h	h	h	b	h	h	h	h	b	b	h	b	b	b	b	b	b	b	h	b	b	h
Marker233743	2	167.877	h	h	b	h	h	b	h	b	b	b	b	b	h	b	h	h	b	b	h	h	h	b	h	b	b	h	h	h	b	h	h	b	h	b	b	h	b	b	b	b	b	b	b	h	b	b	h
Marker3701622	2	167.877	h	h	b	h	h	b	h	b	b	b	b	b	h	b	h	h	b	b	h	h	h	b	h	b	b	h	h	h	b	h	h	b	h	b	b	h	b	b	b	b	b	b	b	h	b	b	h
Marker2890572	2	167.877	h	h	b	h	h	b	h	b	b	b	b	b	h	b	h	h	b	b	h	h	h	b	h	b	b	h	h	h	b	h	h	b	h	b	b	h	b	b	b	b	b	b	b	h	b	b	h
Marker2134876	2	167.877	h	h	b	h	h	b	h	b	b	b	b	b	h	b	h	h	b	b	h	h	h	b	h	b	b	h	h	h	b	h	h	b	h	b	b	h	b	b	b	b	b	b	b	h	b	b	h
Marker2046110	2	167.877	h	h	b	h	h	b	h	b	b	b	b	b	h	b	h	h	b	b	h	h	h	b	h	b	b	h	h	h	b	h	h	b	h	b	b	h	b	b	b	b	b	b	b	h	b	b	h
Marker2375878	2	167.877	h	h	b	h	h	b	h	b	b	b	b	b	h	b	h	h	b	b	h	h	h	b	h	b	b	h	h	h	b	h	h	b	h	b	b	h	b	b	b	b	b	b	b	h	b	b	h
Marker3583969	2	168.313	h	h	b	h	h	b	h	b	b	b	b	b	h	b	h	h	b	b	h	h	h	b	h	b	b	h	h	h	b	h	h	b	h	b	b	h	b	b	b	b	b	b	b	h	b	b	h
Marker1546160	2	168.675	b	h	b	h	h	b	h	b	b	b	b	b	h	b	h	h	b	b	h	h	h	b	h	b	b	h	h	h	b	h	h	b	h	b	b	h	b	b	b	b	b	b	b	h	b	b	h
Marker2335778	2	168.675	b	h	b	h	h	b	h	b	b	b	b	b	h	b	h	h	b	b	h	h	h	b	h	b	b	h	h	h	b	h	h	b	h	b	b	h	b	b	b	b	b	b	b	h	b	b	h
Marker2285648	2	169.022	b	h	b	h	h	b	h	b	b	b	b	b	h	b	h	h	b	b	h	h	h	b	h	b	b	h	h	h	b	h	h	b	h	b	b	h	b	b	b	b	b	b	b	h	b	b	h
Marker378641	2	169.022	b	h	b	h	h	b	h	b	b	b	b	b	h	b	h	h	b	b	h	h	h	b	h	b	b	h	h	h	b	h	h	b	h	b	b	h	b	b	b	b	b	b	b	h	b	b	h
Marker2043466	2	169.022	b	h	b	h	h	b	h	b	b	b	b	b	h	b	h	h	b	b	h	h	h	b	h	b	b	h	h	h	b	h	h	b	h	b	b	h	b	b	b	b	b	b	b	h	b	b	h
Marker3701605	2	169.369	b	h	b	h	h	b	h	b	b	b	b	b	h	b	h	h	b	b	h	h	h	b	h	b	b	h	h	h	b	h	h	b	h	b	b	h	b	b	b	b	b	b	b	h	b	b	h
Marker2364390	2	169.384	h	h	b	h	h	b	h	b	b	b	b	b	h	b	h	h	b	b	h	h	h	b	h	b	b	h	h	h	b	h	h	b	h	b	b	h	b	b	b	b	b	b	b	h	b	b	h
Marker3680994	2	169.433	h	h	b	h	h	b	h	b	b	b	b	b	b	b	h	h	b	b	h	h	h	b	h	b	b	h	h	h	b	h	h	b	h	b	b	h	b	b	b	b	b	b	b	h	b	b	h
Marker1154080	2	169.433	h	h	b	h	h	b	h	b	b	b	b	b	b	b	h	h	b	b	h	h	h	b	h	b	b	h	h	h	b	h	h	b	h	b	b	h	b	b	b	b	b	b	b	h	b	b	h
Marker245799	2	169.433	h	h	b	h	h	b	h	b	b	b	b	b	b	b	h	h	b	b	h	h	h	b	h	b	b	h	h	h	b	h	h	b	h	b	b	h	b	b	b	b	b	b	b	h	b	b	h
Marker1370198	2	169.526	h	h	b	h	h	b	h	b	b	b	b	b	b	b	h	h	b	b	h	h	h	b	h	b	b	h	h	h	b	h	h	h	h	b	b	h	b	b	b	b	b	b	b	h	b	b	h
Marker1804060	2	169.526	h	h	b	h	h	b	h	b	b	b	b	b	b	b	h	h	b	b	h	h	h	b	h	b	b	h	h	h	b	h	h	h	h	b	b	h	b	b	b	b	b	b	b	h	b	b	h
Marker619991	2	169.526	h	h	b	h	h	b	h	b	b	b	b	b	b	b	h	h	b	b	h	h	h	b	h	b	b	h	h	h	b	h	h	h	h	b	b	h	b	b	b	b	b	b	b	h	b	b	h
Marker2521684	2	169.526	h	h	b	h	h	b	h	b	b	b	b	b	b	b	h	h	b	b	h	h	h	b	h	b	b	h	h	h	b	h	h	h	h	b	b	h	b	b	b	b	b	b	b	h	b	b	h
Marker3568048	2	169.606	h	h	b	h	h	b	h	b	b	b	b	b	h	b	h	h	b	b	h	h	h	b	h	b	b	h	h	h	b	h	h	h	h	b	b	h	b	b	b	b	b	b	b	h	b	b	h
Marker1011733	2	169.606	h	h	b	h	h	b	h	b	b	b	b	b	h	b	h	h	b	b	h	h	h	b	h	b	b	h	h	h	b	h	h	h	h	b	b	h	b	b	b	b	b	b	b	h	b	b	h
Marker2733737	2	169.606	h	h	b	h	h	b	h	b	b	b	b	b	h	b	h	h	b	b	h	h	h	b	h	b	b	h	h	h	b	h	h	h	h	b	b	h	b	b	b	b	b	b	b	h	b	b	h
Marker1637397	2	169.606	h	h	b	h	h	b	h	b	b	b	b	b	h	b	h	h	b	b	h	h	h	b	h	b	b	h	h	h	b	h	h	h	h	b	b	h	b	b	b	b	b	b	b	h	b	b	h
Marker774955	2	169.606	h	h	b	h	h	b	h	b	b	b	b	b	h	b	h	h	b	b	h	h	h	b	h	b	b	h	h	h	b	h	h	h	h	b	b	h	b	b	b	b	b	b	b	h	b	b	h
Marker1486728	2	169.606	h	h	b	h	h	b	h	b	b	b	b	b	h	b	h	h	b	b	h	h	h	b	h	b	b	h	h	h	b	h	h	h	h	b	b	h	b	b	b	b	b	b	b	h	b	b	h
Marker2786988	2	169.963	h	h	b	h	h	b	h	b	b	b	b	b	h	b	h	h	b	b	h	h	h	b	h	b	b	h	h	h	b	h	h	h	h	b	b	h	b	b	b	b	b	b	b	h	b	b	h
Marker513354	2	169.963	h	h	b	h	h	b	h	b	b	b	b	b	h	b	h	h	b	b	h	h	h	b	h	b	b	h	h	h	b	h	h	h	h	b	b	h	b	b	b	b	b	b	b	h	b	b	h
Marker1182775	2	169.963	h	h	b	h	h	b	h	b	b	b	b	b	h	b	h	h	b	b	h	h	h	b	h	b	b	h	h	h	b	h	h	h	h	b	b	h	b	b	b	b	b	b	b	h	b	b	h
Marker2165495	2	170.278	h	h	b	h	h	b	h	b	b	b	b	b	h	b	h	h	b	b	h	h	h	b	h	b	b	h	h	h	b	h	h	h	h	b	b	h	b	b	b	b	b	b	b	h	b	b	h
Marker3788729	2	170.278	h	h	b	h	h	b	h	b	b	b	b	b	h	b	h	h	b	b	h	h	h	b	h	b	b	h	h	h	b	h	h	h	h	b	b	h	b	b	b	b	b	b	b	h	b	b	h
Marker118151	2	170.278	h	h	b	h	h	b	h	b	b	b	b	b	h	b	h	h	b	b	h	h	h	b	h	b	b	h	h	h	b	h	h	h	h	b	b	h	b	b	b	b	b	b	b	h	b	b	h
Marker3634374	2	170.278	h	h	b	h	h	b	h	b	b	b	b	b	h	b	h	h	b	b	h	h	h	b	h	b	b	h	h	h	b	h	h	h	h	b	b	h	b	b	b	b	b	b	b	h	b	b	h
Marker1869508	2	170.623	h	h	b	h	h	b	h	b	b	b	b	b	h	b	h	h	b	b	h	h	h	b	h	b	b	h	h	h	b	h	h	h	h	b	b	h	b	b	b	b	b	b	b	h	b	b	h
Marker3649038	2	170.941	h	h	b	h	h	b	h	b	b	b	b	b	h	b	h	h	b	b	h	h	h	b	h	b	b	h	h	h	b	h	h	h	h	b	b	h	b	b	b	b	b	b	b	h	b	b	h
Marker127668	2	171.604	h	h	b	h	h	b	h	b	b	b	b	b	h	b	h	h	b	b	h	h	h	b	h	b	b	h	h	h	b	h	h	h	h	b	b	h	b	b	b	b	b	b	b	h	b	b	h
Marker390968	2	171.604	h	h	b	h	h	b	h	b	b	b	b	b	h	b	h	h	b	b	h	h	h	b	h	b	b	h	h	h	b	h	h	h	h	b	b	h	b	b	b	b	b	b	b	h	b	b	h
Marker2018458	2	171.604	h	h	b	h	h	b	h	b	b	b	b	b	h	b	h	h	b	b	h	h	h	b	h	b	b	h	h	h	b	h	h	h	h	b	b	h	b	b	b	b	b	b	b	h	b	b	h
Marker90439	2	171.604	h	h	b	h	h	b	h	b	b	b	b	b	h	b	h	h	b	b	h	h	h	b	h	b	b	h	h	h	b	h	h	h	h	b	b	h	b	b	b	b	b	b	b	h	b	b	h
Marker274723	2	171.604	h	h	b	h	h	b	h	b	b	b	b	b	h	b	h	h	b	b	h	h	h	b	h	b	b	h	h	h	b	h	h	h	h	b	b	h	b	b	b	b	b	b	b	h	b	b	h
Marker2645634	2	171.604	h	h	b	h	h	b	h	b	b	b	b	b	h	b	h	h	b	b	h	h	h	b	h	b	b	h	h	h	b	h	h	h	h	b	b	h	b	b	b	b	b	b	b	h	b	b	h
Marker1972903	2	171.604	h	h	b	h	h	b	h	b	b	b	b	b	h	b	h	h	b	b	h	h	h	b	h	b	b	h	h	h	b	h	h	h	h	b	b	h	b	b	b	b	b	b	b	h	b	b	h
Marker3464721	2	171.604	h	h	b	h	h	b	h	b	b	b	b	b	h	b	h	h	b	b	h	h	h	b	h	b	b	h	h	h	b	h	h	h	h	b	b	h	b	b	b	b	b	b	b	h	b	b	h
Marker355769	2	171.604	h	h	b	h	h	b	h	b	b	b	b	b	h	b	h	h	b	b	h	h	h	b	h	b	b	h	h	h	b	h	h	h	h	b	b	h	b	b	b	b	b	b	b	h	b	b	h
Marker2668895	2	171.604	h	h	b	h	h	b	h	b	b	b	b	b	h	b	h	h	b	b	h	h	h	b	h	b	b	h	h	h	b	h	h	h	h	b	b	h	b	b	b	b	b	b	b	h	b	b	h
Marker2873010	2	171.604	h	h	b	h	h	b	h	b	b	b	b	b	h	b	h	h	b	b	h	h	h	b	h	b	b	h	h	h	b	h	h	h	h	b	b	h	b	b	b	b	b	b	b	h	b	b	h
Marker545803	2	171.604	h	h	b	h	h	b	h	b	b	b	b	b	h	b	h	h	b	b	h	h	h	b	h	b	b	h	h	h	b	h	h	h	h	b	b	h	b	b	b	b	b	b	b	h	b	b	h
Marker1367883	2	171.604	h	h	b	h	h	b	h	b	b	b	b	b	h	b	h	h	b	b	h	h	h	b	h	b	b	h	h	h	b	h	h	h	h	b	b	h	b	b	b	b	b	b	b	h	b	b	h
Marker1829682	2	171.604	h	h	b	h	h	b	h	b	b	b	b	b	h	b	h	h	b	b	h	h	h	b	h	b	b	h	h	h	b	h	h	h	h	b	b	h	b	b	b	b	b	b	b	h	b	b	h
Marker2948533	2	171.604	h	h	b	h	h	b	h	b	b	b	b	b	h	b	h	h	b	b	h	h	h	b	h	b	b	h	h	h	b	h	h	h	h	b	b	h	b	b	b	b	b	b	b	h	b	b	h
Marker2886938	2	171.604	h	h	b	h	h	b	h	b	b	b	b	b	h	b	h	h	b	b	h	h	h	b	h	b	b	h	h	h	b	h	h	h	h	b	b	h	b	b	b	b	b	b	b	h	b	b	h
Marker1129479	2	171.617	h	h	b	h	h	b	h	b	b	b	b	b	h	b	h	h	b	b	h	h	h	b	h	b	b	h	h	h	b	h	h	h	h	b	b	h	b	b	b	b	b	b	b	h	b	b	h
Marker2606145	2	171.758	h	h	b	h	h	b	h	b	b	b	b	b	h	b	h	h	b	b	h	h	h	b	h	b	b	h	h	h	b	h	h	h	h	b	b	h	b	b	b	b	b	b	b	h	b	b	h
Marker3268797	2	171.758	h	h	b	h	h	b	h	b	b	b	b	b	h	b	h	h	b	b	h	h	h	b	h	b	b	h	h	h	b	h	h	h	h	b	b	h	b	b	b	b	b	b	b	h	b	b	h
Marker3570301	2	171.758	h	h	b	h	h	b	h	b	b	b	b	b	h	b	h	h	b	b	h	h	h	b	h	b	b	h	h	h	b	h	h	h	h	b	b	h	b	b	b	b	b	b	b	h	b	b	h
Marker2492432	2	171.758	h	h	b	h	h	b	h	b	b	b	b	b	h	b	h	h	b	b	h	h	h	b	h	b	b	h	h	h	b	h	h	h	h	b	b	h	b	b	b	b	b	b	b	h	b	b	h
Marker625108	2	172.684	h	h	b	h	h	b	h	b	b	b	b	b	h	b	h	h	b	b	h	h	h	b	h	b	b	h	h	b	b	h	h	h	h	b	b	h	b	b	b	b	b	b	b	h	b	b	h
Marker2954033	2	173.152	h	h	b	h	h	b	h	b	b	b	b	b	h	b	h	h	b	b	h	h	h	b	h	b	b	h	h	b	b	h	h	h	h	b	b	h	b	b	b	b	b	b	b	h	b	b	h
Marker3704763	2	173.619	h	h	b	h	h	b	h	b	b	b	b	b	h	b	h	h	b	b	h	h	h	b	h	b	b	h	h	b	b	h	h	h	h	b	b	h	b	b	b	b	b	b	b	h	b	b	h
Marker2784255	2	174.099	h	h	b	h	h	b	h	b	b	b	b	b	h	b	h	h	b	b	h	h	h	b	h	b	b	h	h	b	b	h	h	h	h	b	b	h	b	b	b	b	b	b	b	h	b	b	h
Marker375287	2	174.404	h	h	b	h	h	b	h	b	b	b	b	b	h	b	h	h	b	b	h	h	h	b	h	b	b	h	h	h	b	h	h	h	h	b	b	h	b	b	b	b	b	b	b	h	b	b	h
Marker3083302	2	174.404	h	h	b	h	h	b	h	b	b	b	b	b	h	b	h	h	b	b	h	h	h	b	h	b	b	h	h	h	b	h	h	h	h	b	b	h	b	b	b	b	b	b	b	h	b	b	h
Marker300586	2	174.404	h	h	b	h	h	b	h	b	b	b	b	b	h	b	h	h	b	b	h	h	h	b	h	b	b	h	h	h	b	h	h	h	h	b	b	h	b	b	b	b	b	b	b	h	b	b	h
Marker1962595	2	174.404	h	h	b	h	h	b	h	b	b	b	b	b	h	b	h	h	b	b	h	h	h	b	h	b	b	h	h	h	b	h	h	h	h	b	b	h	b	b	b	b	b	b	b	h	b	b	h
Marker935781	2	174.428	h	h	b	h	h	b	h	b	b	b	b	b	h	b	h	h	b	b	h	h	h	b	h	b	b	h	h	h	b	h	h	h	h	b	b	h	b	b	b	b	b	b	b	h	b	b	h
Marker2005321	2	174.428	h	h	b	h	h	b	h	b	b	b	b	b	h	b	h	h	b	b	h	h	h	b	h	b	b	h	h	h	b	h	h	h	h	b	b	h	b	b	b	b	b	b	b	h	b	b	h
Marker1246675	2	174.44	h	h	b	h	h	b	h	b	b	b	b	b	h	b	h	h	b	b	h	h	h	b	h	b	b	h	h	h	b	h	h	h	h	b	b	h	b	b	b	b	b	b	b	h	b	b	h
Marker2907221	2	174.453	h	h	b	h	h	b	h	b	b	b	b	b	h	b	h	h	b	b	h	h	h	b	h	b	b	h	h	h	b	h	h	h	h	b	b	h	b	b	b	b	b	b	b	h	b	b	h
Marker3011758	2	174.821	h	h	b	h	h	b	h	b	b	b	b	b	h	b	h	h	b	b	h	h	h	b	h	b	b	h	h	h	b	h	h	h	h	b	b	h	b	b	b	b	b	b	b	h	b	b	h
Marker1313496	2	174.821	h	h	b	h	h	b	h	b	b	b	b	b	h	b	h	h	b	b	h	h	h	b	h	b	b	h	h	h	b	h	h	h	h	b	b	h	b	b	b	b	b	b	b	h	b	b	h
Marker2678506	2	174.821	h	h	b	h	h	b	h	b	b	b	b	b	h	b	h	h	b	b	h	h	h	b	h	b	b	h	h	h	b	h	h	h	h	b	b	h	b	b	b	b	b	b	b	h	b	b	h
Marker783802	2	174.821	h	h	b	h	h	b	h	b	b	b	b	b	h	b	h	h	b	b	h	h	h	b	h	b	b	h	h	h	b	h	h	h	h	b	b	h	b	b	b	b	b	b	b	h	b	b	h
Marker3493901	2	174.821	h	h	b	h	h	b	h	b	b	b	b	b	h	b	h	h	b	b	h	h	h	b	h	b	b	h	h	h	b	h	h	h	h	b	b	h	b	b	b	b	b	b	b	h	b	b	h
Marker2994288	2	174.821	h	h	b	h	h	b	h	b	b	b	b	b	h	b	h	h	b	b	h	h	h	b	h	b	b	h	h	h	b	h	h	h	h	b	b	h	b	b	b	b	b	b	b	h	b	b	h
Marker2479535	2	174.821	h	h	b	h	h	b	h	b	b	b	b	b	h	b	h	h	b	b	h	h	h	b	h	b	b	h	h	h	b	h	h	h	h	b	b	h	b	b	b	b	b	b	b	h	b	b	h
Marker1375884	2	175.959	h	h	b	h	h	b	h	b	b	b	b	b	h	b	h	h	b	b	h	h	h	b	h	b	b	h	h	h	b	h	h	h	h	b	b	h	b	b	b	b	b	b	b	h	b	b	h
Marker1486753	2	176.363	h	h	b	h	h	b	h	b	b	b	b	b	h	b	h	h	b	b	h	h	h	b	h	b	b	h	h	h	b	h	h	h	h	b	b	h	b	b	b	b	b	b	b	h	b	b	h
Marker2215697	2	176.778	h	h	b	h	h	b	h	b	b	b	b	b	h	b	h	h	b	b	h	h	h	b	h	b	b	h	h	h	b	h	h	h	h	b	b	h	b	b	b	b	b	b	b	h	b	b	h
Marker3498555	2	177.536	h	h	b	h	h	b	h	b	b	b	b	b	h	b	h	h	b	b	h	h	h	b	h	b	b	h	h	h	b	h	h	h	h	b	b	h	b	b	b	b	b	b	b	h	b	b	h
Marker1636226	2	177.567	h	h	b	h	h	b	h	b	b	b	b	b	h	b	h	h	b	b	h	h	h	b	h	b	b	h	h	h	b	h	h	h	h	b	b	h	b	b	b	b	b	b	b	h	b	b	h
Marker2427539	2	177.956	h	h	b	h	h	b	h	b	b	b	b	b	h	b	h	h	b	b	h	h	h	b	h	b	b	h	h	h	b	h	h	h	h	b	b	h	b	b	b	b	b	b	b	h	b	b	h
Marker1460432	2	177.956	h	h	b	h	h	b	h	b	b	b	b	b	h	b	h	h	b	b	h	h	h	b	h	b	b	h	h	h	b	h	h	h	h	b	b	h	b	b	b	b	b	b	b	h	b	b	h
Marker1079726	2	177.956	h	h	b	h	h	b	h	b	b	b	b	b	h	b	h	h	b	b	h	h	h	b	h	b	b	h	h	h	b	h	h	h	h	b	b	h	b	b	b	b	b	b	b	h	b	b	h
Marker778734	2	178.64	h	h	b	h	h	b	h	b	b	b	b	b	h	b	h	h	b	b	h	h	h	b	h	b	b	h	h	h	b	b	h	h	h	b	b	h	b	b	b	b	b	b	b	h	b	b	h
Marker1672836	2	178.64	h	h	b	h	h	b	h	b	b	b	b	b	h	b	h	h	b	b	h	h	h	b	h	b	b	h	h	h	b	b	h	h	h	b	b	h	b	b	b	b	b	b	b	h	b	b	h
Marker3086399	2	178.64	h	h	b	h	h	b	h	b	b	b	b	b	h	b	h	h	b	b	h	h	h	b	h	b	b	h	h	h	b	b	h	h	h	b	b	h	b	b	b	b	b	b	b	h	b	b	h
Marker1418480	2	178.64	h	h	b	h	h	b	h	b	b	b	b	b	h	b	h	h	b	b	h	h	h	b	h	b	b	h	h	h	b	b	h	h	h	b	b	h	b	b	b	b	b	b	b	h	b	b	h
Marker2546787	2	178.64	h	h	b	h	h	b	h	b	b	b	b	b	h	b	h	h	b	b	h	h	h	b	h	b	b	h	h	h	b	b	h	h	h	b	b	h	b	b	b	b	b	b	b	h	b	b	h
Marker3605102	2	179.21	h	h	b	h	h	b	h	b	b	b	b	b	h	b	h	h	b	b	h	h	h	b	h	b	b	h	h	h	b	b	h	h	h	b	b	h	b	b	b	b	b	b	b	h	b	b	h
Marker3631284	2	179.678	h	h	b	h	h	b	h	b	b	b	b	b	h	b	h	h	b	b	h	h	h	b	h	b	b	h	h	h	b	b	h	h	h	b	b	h	b	b	b	b	b	b	b	h	b	b	h
Marker1372215	2	180.035	h	h	b	h	h	b	h	b	b	b	b	b	h	b	h	h	b	b	h	h	h	b	h	b	b	h	h	h	b	b	h	h	h	b	b	h	b	b	b	b	b	b	b	h	b	b	h
Marker741777	2	180.035	h	h	b	h	h	b	h	b	b	b	b	b	h	b	h	h	b	b	h	h	h	b	h	b	b	h	h	h	b	b	h	h	h	b	b	h	b	b	b	b	b	b	b	h	b	b	h
Marker3694914	2	180.035	h	h	b	h	h	b	h	b	b	b	b	b	h	b	h	h	b	b	h	h	h	b	h	b	b	h	h	h	b	b	h	h	h	b	b	h	b	b	b	b	b	b	b	h	b	b	h
Marker3368517	2	180.392	h	h	b	h	h	b	h	b	b	b	b	b	h	b	h	h	b	b	h	h	h	b	h	b	b	h	h	h	b	h	h	h	h	b	b	h	b	b	b	b	b	b	b	h	b	b	h
Marker494632	2	180.392	h	h	b	h	h	b	h	b	b	b	b	b	h	b	h	h	b	b	h	h	h	b	h	b	b	h	h	h	b	h	h	h	h	b	b	h	b	b	b	b	b	b	b	h	b	b	h
Marker3173767	2	180.392	h	h	b	h	h	b	h	b	b	b	b	b	h	b	h	h	b	b	h	h	h	b	h	b	b	h	h	h	b	h	h	h	h	b	b	h	b	b	b	b	b	b	b	h	b	b	h
Marker3293973	2	180.392	h	h	b	h	h	b	h	b	b	b	b	b	h	b	h	h	b	b	h	h	h	b	h	b	b	h	h	h	b	h	h	h	h	b	b	h	b	b	b	b	b	b	b	h	b	b	h
Marker2959266	2	180.392	h	h	b	h	h	b	h	b	b	b	b	b	h	b	h	h	b	b	h	h	h	b	h	b	b	h	h	h	b	h	h	h	h	b	b	h	b	b	b	b	b	b	b	h	b	b	h
Marker3062828	2	180.392	h	h	b	h	h	b	h	b	b	b	b	b	h	b	h	h	b	b	h	h	h	b	h	b	b	h	h	h	b	h	h	h	h	b	b	h	b	b	b	b	b	b	b	h	b	b	h
Marker323456	2	180.392	h	h	b	h	h	b	h	b	b	b	b	b	h	b	h	h	b	b	h	h	h	b	h	b	b	h	h	h	b	h	h	h	h	b	b	h	b	b	b	b	b	b	b	h	b	b	h
Marker1380525	2	180.523	h	h	b	h	h	b	h	b	b	b	b	b	h	b	h	h	b	b	h	h	h	b	h	b	b	h	h	h	b	h	h	h	h	b	b	h	b	b	b	b	b	b	b	h	b	b	h
Marker1664733	2	180.523	h	h	b	h	h	b	h	b	b	b	b	b	h	b	h	h	b	b	h	h	h	b	h	b	b	h	h	h	b	h	h	h	h	b	b	h	b	b	b	b	b	b	b	h	b	b	h
Marker2948524	2	180.523	h	h	b	h	h	b	h	b	b	b	b	b	h	b	h	h	b	b	h	h	h	b	h	b	b	h	h	h	b	h	h	h	h	b	b	h	b	b	b	b	b	b	b	h	b	b	h
Marker2048122	2	180.523	h	h	b	h	h	b	h	b	b	b	b	b	h	b	h	h	b	b	h	h	h	b	h	b	b	h	h	h	b	h	h	h	h	b	b	h	b	b	b	b	b	b	b	h	b	b	h
Marker941624	2	180.523	h	h	b	h	h	b	h	b	b	b	b	b	h	b	h	h	b	b	h	h	h	b	h	b	b	h	h	h	b	h	h	h	h	b	b	h	b	b	b	b	b	b	b	h	b	b	h
Marker2996685	2	180.523	h	h	b	h	h	b	h	b	b	b	b	b	h	b	h	h	b	b	h	h	h	b	h	b	b	h	h	h	b	h	h	h	h	b	b	h	b	b	b	b	b	b	b	h	b	b	h
Marker364435	2	180.566	h	h	b	h	h	b	h	b	b	b	b	b	h	b	h	h	b	b	h	h	h	b	h	b	b	h	h	h	b	h	h	h	h	b	b	h	b	b	b	b	b	b	b	h	b	b	h
Marker2022549	2	180.566	h	h	b	h	h	b	h	b	b	b	b	b	h	b	h	h	b	b	h	h	h	b	h	b	b	h	h	h	b	h	h	h	h	b	b	h	b	b	b	b	b	b	b	h	b	b	h
Marker801037	2	180.566	h	h	b	h	h	b	h	b	b	b	b	b	h	b	h	h	b	b	h	h	h	b	h	b	b	h	h	h	b	h	h	h	h	b	b	h	b	b	b	b	b	b	b	h	b	b	h
Marker903055	2	180.566	h	h	b	h	h	b	h	b	b	b	b	b	h	b	h	h	b	b	h	h	h	b	h	b	b	h	h	h	b	h	h	h	h	b	b	h	b	b	b	b	b	b	b	h	b	b	h
Marker3414563	2	180.566	h	h	b	h	h	b	h	b	b	b	b	b	h	b	h	h	b	b	h	h	h	b	h	b	b	h	h	h	b	h	h	h	h	b	b	h	b	b	b	b	b	b	b	h	b	b	h
Marker917760	2	180.566	h	h	b	h	h	b	h	b	b	b	b	b	h	b	h	h	b	b	h	h	h	b	h	b	b	h	h	h	b	h	h	h	h	b	b	h	b	b	b	b	b	b	b	h	b	b	h
Marker1386301	2	180.566	h	h	b	h	h	b	h	b	b	b	b	b	h	b	h	h	b	b	h	h	h	b	h	b	b	h	h	h	b	h	h	h	h	b	b	h	b	b	b	b	b	b	b	h	b	b	h
Marker3715765	2	180.566	h	h	b	h	h	b	h	b	b	b	b	b	h	b	h	h	b	b	h	h	h	b	h	b	b	h	h	h	b	h	h	h	h	b	b	h	b	b	b	b	b	b	b	h	b	b	h
Marker2334554	2	181.108	h	h	b	h	h	b	h	b	b	b	b	b	h	b	h	h	b	b	h	h	h	b	h	b	b	h	h	h	b	h	h	h	h	b	b	h	b	b	b	b	b	b	b	h	b	b	h
Marker3429458	2	181.108	h	h	b	h	h	b	h	b	b	b	b	b	h	b	h	h	b	b	h	h	h	b	h	b	b	h	h	h	b	h	h	h	h	b	b	h	b	b	b	b	b	b	b	h	b	b	h
Marker2173093	2	181.64	h	h	b	h	h	b	h	b	b	b	b	b	h	b	h	h	b	b	h	h	h	b	h	b	b	h	h	h	b	h	h	h	h	b	b	h	b	b	b	b	b	b	b	h	b	b	h
Marker2700576	2	181.64	h	h	b	h	h	b	h	b	b	b	b	b	h	b	h	h	b	b	h	h	h	b	h	b	b	h	h	h	b	h	h	h	h	b	b	h	b	b	b	b	b	b	b	h	b	b	h
Marker2642694	2	181.64	h	h	b	h	h	b	h	b	b	b	b	b	h	b	h	h	b	b	h	h	h	b	h	b	b	h	h	h	b	h	h	h	h	b	b	h	b	b	b	b	b	b	b	h	b	b	h
Marker2546975	2	181.64	h	h	b	h	h	b	h	b	b	b	b	b	h	b	h	h	b	b	h	h	h	b	h	b	b	h	h	h	b	h	h	h	h	b	b	h	b	b	b	b	b	b	b	h	b	b	h
Marker78539	2	181.64	h	h	b	h	h	b	h	b	b	b	b	b	h	b	h	h	b	b	h	h	h	b	h	b	b	h	h	h	b	h	h	h	h	b	b	h	b	b	b	b	b	b	b	h	b	b	h
Marker852845	2	181.64	h	h	b	h	h	b	h	b	b	b	b	b	h	b	h	h	b	b	h	h	h	b	h	b	b	h	h	h	b	h	h	h	h	b	b	h	b	b	b	b	b	b	b	h	b	b	h
Marker2216759	2	181.64	h	h	b	h	h	b	h	b	b	b	b	b	h	b	h	h	b	b	h	h	h	b	h	b	b	h	h	h	b	h	h	h	h	b	b	h	b	b	b	b	b	b	b	h	b	b	h
Marker2656185	2	182.162	h	h	b	h	h	b	h	b	b	b	b	b	h	b	h	h	b	b	h	h	h	b	h	b	b	h	h	h	b	h	h	h	h	b	b	h	b	b	b	b	b	b	b	h	b	b	h
Marker3631396	2	182.162	h	h	b	h	h	b	h	b	b	b	b	b	h	b	h	h	b	b	h	h	h	b	h	b	b	h	h	h	b	h	h	h	h	b	b	h	b	b	b	b	b	b	b	h	b	b	h
Marker1144605	2	182.162	h	h	b	h	h	b	h	b	b	b	b	b	h	b	h	h	b	b	h	h	h	b	h	b	b	h	h	h	b	h	h	h	h	b	b	h	b	b	b	b	b	b	b	h	b	b	h
Marker3695429	2	182.162	h	h	b	h	h	b	h	b	b	b	b	b	h	b	h	h	b	b	h	h	h	b	h	b	b	h	h	h	b	h	h	h	h	b	b	h	b	b	b	b	b	b	b	h	b	b	h
Marker2755820	2	182.162	h	h	b	h	h	b	h	b	b	b	b	b	h	b	h	h	b	b	h	h	h	b	h	b	b	h	h	h	b	h	h	h	h	b	b	h	b	b	b	b	b	b	b	h	b	b	h
Marker2755911	2	182.162	h	h	b	h	h	b	h	b	b	b	b	b	h	b	h	h	b	b	h	h	h	b	h	b	b	h	h	h	b	h	h	h	h	b	b	h	b	b	b	b	b	b	b	h	b	b	h
Marker1924547	2	182.162	h	h	b	h	h	b	h	b	b	b	b	b	h	b	h	h	b	b	h	h	h	b	h	b	b	h	h	h	b	h	h	h	h	b	b	h	b	b	b	b	b	b	b	h	b	b	h
Marker2421992	2	182.162	h	h	b	h	h	b	h	b	b	b	b	b	h	b	h	h	b	b	h	h	h	b	h	b	b	h	h	h	b	h	h	h	h	b	b	h	b	b	b	b	b	b	b	h	b	b	h
Marker1530295	2	182.162	h	h	b	h	h	b	h	b	b	b	b	b	h	b	h	h	b	b	h	h	h	b	h	b	b	h	h	h	b	h	h	h	h	b	b	h	b	b	b	b	b	b	b	h	b	b	h
Marker1347588	2	182.162	h	h	b	h	h	b	h	b	b	b	b	b	h	b	h	h	b	b	h	h	h	b	h	b	b	h	h	h	b	h	h	h	h	b	b	h	b	b	b	b	b	b	b	h	b	b	h
Marker2779377	2	182.162	h	h	b	h	h	b	h	b	b	b	b	b	h	b	h	h	b	b	h	h	h	b	h	b	b	h	h	h	b	h	h	h	h	b	b	h	b	b	b	b	b	b	b	h	b	b	h
Marker3126696	2	182.162	h	h	b	h	h	b	h	b	b	b	b	b	h	b	h	h	b	b	h	h	h	b	h	b	b	h	h	h	b	h	h	h	h	b	b	h	b	b	b	b	b	b	b	h	b	b	h
Marker1151812	2	182.162	h	h	b	h	h	b	h	b	b	b	b	b	h	b	h	h	b	b	h	h	h	b	h	b	b	h	h	h	b	h	h	h	h	b	b	h	b	b	b	b	b	b	b	h	b	b	h
Marker1740444	2	182.162	h	h	b	h	h	b	h	b	b	b	b	b	h	b	h	h	b	b	h	h	h	b	h	b	b	h	h	h	b	h	h	h	h	b	b	h	b	b	b	b	b	b	b	h	b	b	h
Marker1184586	2	182.162	h	h	b	h	h	b	h	b	b	b	b	b	h	b	h	h	b	b	h	h	h	b	h	b	b	h	h	h	b	h	h	h	h	b	b	h	b	b	b	b	b	b	b	h	b	b	h
Marker2262743	2	182.162	h	h	b	h	h	b	h	b	b	b	b	b	h	b	h	h	b	b	h	h	h	b	h	b	b	h	h	h	b	h	h	h	h	b	b	h	b	b	b	b	b	b	b	h	b	b	h
Marker2994284	2	182.162	h	h	b	h	h	b	h	b	b	b	b	b	h	b	h	h	b	b	h	h	h	b	h	b	b	h	h	h	b	h	h	h	h	b	b	h	b	b	b	b	b	b	b	h	b	b	h
Marker316274	2	182.162	h	h	b	h	h	b	h	b	b	b	b	b	h	b	h	h	b	b	h	h	h	b	h	b	b	h	h	h	b	h	h	h	h	b	b	h	b	b	b	b	b	b	b	h	b	b	h
Marker2101845	2	182.162	h	h	b	h	h	b	h	b	b	b	b	b	h	b	h	h	b	b	h	h	h	b	h	b	b	h	h	h	b	h	h	h	h	b	b	h	b	b	b	b	b	b	b	h	b	b	h
Marker747552	2	182.162	h	h	b	h	h	b	h	b	b	b	b	b	h	b	h	h	b	b	h	h	h	b	h	b	b	h	h	h	b	h	h	h	h	b	b	h	b	b	b	b	b	b	b	h	b	b	h
Marker3261489	2	182.162	h	h	b	h	h	b	h	b	b	b	b	b	h	b	h	h	b	b	h	h	h	b	h	b	b	h	h	h	b	h	h	h	h	b	b	h	b	b	b	b	b	b	b	h	b	b	h
Marker2875059	2	182.81	h	h	b	h	h	b	h	b	b	b	b	b	h	b	h	h	b	b	h	h	h	b	h	b	b	h	h	h	b	h	h	h	h	b	b	h	b	b	b	b	b	b	b	h	b	b	h
Marker2946480	2	182.81	h	h	b	h	h	b	h	b	b	b	b	b	h	b	h	h	b	b	h	h	h	b	h	b	b	h	h	h	b	h	h	h	h	b	b	h	b	b	b	b	b	b	b	h	b	b	h
Marker494654	2	182.81	h	h	b	h	h	b	h	b	b	b	b	b	h	b	h	h	b	b	h	h	h	b	h	b	b	h	h	h	b	h	h	h	h	b	b	h	b	b	b	b	b	b	b	h	b	b	h
Marker3005502	2	182.828	h	h	b	h	h	b	h	b	b	b	b	b	h	b	h	h	b	b	h	h	h	b	h	b	b	h	h	h	b	h	h	h	h	b	b	h	b	b	b	b	b	b	b	h	b	b	h
Marker790538	2	182.828	h	h	b	h	h	b	h	b	b	b	b	b	h	b	h	h	b	b	h	h	h	b	h	b	b	h	h	h	b	h	h	h	h	b	b	h	b	b	b	b	b	b	b	h	b	b	h
Marker3361873	2	182.828	h	h	b	h	h	b	h	b	b	b	b	b	h	b	h	h	b	b	h	h	h	b	h	b	b	h	h	h	b	h	h	h	h	b	b	h	b	b	b	b	b	b	b	h	b	b	h
Marker302709	2	182.828	h	h	b	h	h	b	h	b	b	b	b	b	h	b	h	h	b	b	h	h	h	b	h	b	b	h	h	h	b	h	h	h	h	b	b	h	b	b	b	b	b	b	b	h	b	b	h
Marker235913	2	183.47	h	h	b	h	h	b	h	b	b	b	b	b	h	b	h	h	b	b	h	h	h	b	h	b	b	h	h	h	b	h	h	h	h	b	b	h	b	b	b	b	b	b	b	h	b	b	h
Marker3152524	2	184.128	h	h	b	h	h	b	h	b	b	b	b	b	h	b	h	h	b	b	h	h	h	b	b	b	b	h	h	h	b	h	h	h	h	b	b	h	b	b	b	b	b	b	b	h	b	b	h
Marker2950673	2	184.128	h	h	b	h	h	b	h	b	b	b	b	b	h	b	h	h	b	b	h	h	h	b	b	b	b	h	h	h	b	h	h	h	h	b	b	h	b	b	b	b	b	b	b	h	b	b	h
Marker239049	2	184.128	h	h	b	h	h	b	h	b	b	b	b	b	h	b	h	h	b	b	h	h	h	b	b	b	b	h	h	h	b	h	h	h	h	b	b	h	b	b	b	b	b	b	b	h	b	b	h
Marker546582	2	184.762	h	h	b	h	h	b	h	b	b	b	b	b	h	b	h	h	b	b	h	h	h	b	b	b	b	h	h	h	b	h	h	h	h	b	b	h	b	b	b	b	b	b	b	h	b	b	h
Marker106578	2	184.79	h	h	b	h	h	b	h	b	b	b	b	h	b	b	h	h	b	b	h	h	h	b	h	b	b	h	h	h	b	h	h	h	h	b	b	h	b	b	b	b	b	b	b	h	b	b	h
Marker934406	2	185.454	h	h	b	h	h	b	h	b	b	b	b	b	b	b	h	h	b	b	h	h	h	b	h	b	b	h	h	h	b	h	h	h	h	b	b	h	b	b	b	b	b	b	b	h	b	b	h
Marker2221620	2	185.454	h	h	b	h	h	b	h	b	b	b	b	b	b	b	h	h	b	b	h	h	h	b	h	b	b	h	h	h	b	h	h	h	h	b	b	h	b	b	b	b	b	b	b	h	b	b	h
Marker2244941	2	185.454	h	h	b	h	h	b	h	b	b	b	b	b	b	b	h	h	b	b	h	h	h	b	h	b	b	h	h	h	b	h	h	h	h	b	b	h	b	b	b	b	b	b	b	h	b	b	h
Marker3594824	2	185.454	h	h	b	h	h	b	h	b	b	b	b	b	b	b	h	h	b	b	h	h	h	b	h	b	b	h	h	h	b	h	h	h	h	b	b	h	b	b	b	b	b	b	b	h	b	b	h
Marker1594228	2	185.454	h	h	b	h	h	b	h	b	b	b	b	b	b	b	h	h	b	b	h	h	h	b	h	b	b	h	h	h	b	h	h	h	h	b	b	h	b	b	b	b	b	b	b	h	b	b	h
Marker1565462	2	185.454	h	h	b	h	h	b	h	b	b	b	b	b	b	b	h	h	b	b	h	h	h	b	h	b	b	h	h	h	b	h	h	h	h	b	b	h	b	b	b	b	b	b	b	h	b	b	h
Marker665392	2	186.748	h	h	b	h	h	b	h	b	b	b	b	b	b	b	h	h	b	b	h	h	h	b	h	b	b	h	h	h	b	h	h	h	h	b	b	h	b	b	b	b	b	b	b	h	b	b	h
Marker2492186	2	187.433	h	h	b	h	h	b	h	b	b	b	b	h	b	b	h	h	b	b	h	h	h	b	h	b	b	h	h	h	b	h	h	h	h	b	b	h	b	b	b	b	b	b	b	h	b	b	h
Marker2014032	2	187.433	h	h	b	h	h	b	h	b	b	b	b	h	b	b	h	h	b	b	h	h	h	b	h	b	b	h	h	h	b	h	h	h	h	b	b	h	b	b	b	b	b	b	b	h	b	b	h
Marker990422	3	0	h	h	b	h	b	b	b	h	h	b	h	h	b	b	h	b	h	b	b	b	h	h	b	b	h	b	b	h	h	h	h	b	b	b	b	h	h	b	h	b	b	h	h	h	b	h	h
Marker3309304	3	0	h	h	b	h	b	b	b	h	h	b	h	h	b	b	h	b	h	b	b	b	h	h	b	b	h	b	b	h	h	h	h	b	b	b	b	h	h	b	h	b	b	h	h	h	b	h	h
Marker2890783	3	0.427	h	h	b	h	b	b	b	h	h	b	h	h	b	b	h	b	h	b	b	b	h	h	b	b	h	b	b	h	h	h	h	b	b	b	b	h	h	b	h	b	b	h	h	h	b	h	h
Marker1611427	3	0.854	h	h	b	h	b	b	b	h	h	b	h	h	b	b	h	b	h	b	b	b	h	h	b	b	h	b	b	h	h	h	h	b	b	b	b	h	h	b	h	b	b	h	h	h	b	h	h
Marker3309302	3	0.856	h	h	b	h	b	b	b	h	h	b	h	h	b	b	h	b	h	b	b	b	h	h	b	b	h	b	b	h	h	h	h	b	b	b	b	h	h	b	h	b	b	h	h	h	b	h	h
Marker3363733	3	0.856	h	h	b	h	b	b	b	h	h	b	h	h	b	b	h	b	h	b	b	b	h	h	b	b	h	b	b	h	h	h	h	b	b	b	b	h	h	b	h	b	b	h	h	h	b	h	h
Marker3309436	3	1.428	h	h	b	h	b	b	b	h	h	b	h	h	b	b	h	b	h	b	b	b	h	h	b	b	h	b	b	h	h	h	h	b	b	b	b	h	h	b	h	b	b	h	h	h	b	h	h
Marker1610966	3	1.88	h	h	b	h	b	b	b	h	h	b	h	h	b	b	h	b	h	b	b	b	h	h	b	b	h	b	b	h	h	h	h	b	b	b	b	h	h	b	h	b	b	h	h	h	b	h	h
Marker1634529	3	1.881	h	h	b	h	b	b	b	h	h	b	h	h	b	b	h	b	h	b	b	b	h	h	b	b	h	b	b	h	h	h	h	b	b	b	b	h	h	b	h	b	b	h	h	h	b	h	h
Marker1611514	3	2.016	h	h	b	h	b	b	b	h	h	b	h	h	b	b	h	b	h	b	b	b	h	h	b	b	h	b	b	h	h	h	h	b	b	b	b	h	h	b	h	b	b	h	h	h	b	h	b
Marker3364468	3	2.877	h	h	b	h	b	b	b	h	h	b	h	h	b	b	h	b	h	b	b	b	h	h	b	b	h	b	b	h	h	h	h	b	b	b	b	h	h	b	h	b	b	h	h	h	b	h	b
Marker3363916	3	3.43	h	h	b	h	b	b	b	h	h	b	h	h	b	b	h	b	h	b	b	b	h	h	b	b	h	b	b	h	h	h	h	b	b	b	b	h	h	b	h	b	b	h	h	h	b	h	b
Marker2255961	3	3.699	h	h	b	h	b	b	b	h	b	b	h	h	b	b	h	b	h	b	b	b	h	h	b	b	h	b	b	h	h	h	h	b	b	b	b	h	h	b	h	b	b	h	h	h	b	h	b
Marker261273	3	3.948	h	h	b	h	b	b	b	h	h	b	h	h	b	b	h	b	h	b	b	b	h	h	b	b	h	b	b	h	h	h	h	b	b	b	b	h	h	b	h	b	b	h	h	h	b	h	b
Marker1492774	3	4	h	h	b	h	b	b	b	h	b	b	h	h	b	b	h	b	h	b	b	b	h	h	b	b	h	b	b	h	h	h	h	b	b	b	b	h	h	b	h	b	b	h	h	h	b	h	b
Marker2552708	3	4.563	h	h	b	h	b	b	b	h	b	b	h	h	b	b	h	b	h	b	b	b	h	h	b	b	h	b	b	h	h	h	h	b	b	b	b	h	h	b	h	b	b	h	h	h	b	h	h
Marker2826348	3	5.166	h	h	b	h	b	b	b	h	h	b	h	h	b	b	h	b	h	b	b	b	h	h	b	b	h	b	b	h	h	h	h	b	b	b	b	h	h	b	h	b	b	h	h	h	b	h	h
Marker260995	3	5.166	h	h	b	h	b	b	b	h	h	b	h	h	b	b	h	b	h	b	b	b	h	h	b	b	h	b	b	h	h	h	h	b	b	b	b	h	h	b	h	b	b	h	h	h	b	h	h
Marker1538794	3	5.24	h	h	b	h	b	b	b	h	h	b	h	h	b	b	h	b	h	b	b	b	h	h	b	b	h	b	b	h	h	h	h	b	b	b	b	h	h	b	h	b	b	h	h	h	b	h	h
Marker990788	3	5.401	h	h	b	h	b	b	b	h	h	b	h	h	b	b	h	b	h	b	b	b	h	h	b	b	h	b	b	h	h	h	h	b	b	b	b	h	h	b	h	b	b	h	h	h	b	h	h
Marker990465	3	5.401	h	h	b	h	b	b	b	h	h	b	h	h	b	b	h	b	h	b	b	b	h	h	b	b	h	b	b	h	h	h	h	b	b	b	b	h	h	b	h	b	b	h	h	h	b	h	h
Marker3309408	3	6.477	h	h	b	h	b	b	b	h	h	b	h	h	b	b	h	b	h	b	b	b	b	h	b	b	h	b	b	h	h	h	h	b	b	b	b	h	h	b	h	b	b	h	h	h	b	h	h
Marker1495396	3	8.925	h	h	b	h	b	b	b	h	h	b	h	h	b	b	h	b	h	b	b	b	b	h	b	b	h	b	b	h	h	h	h	b	h	b	b	h	h	b	h	b	b	h	h	h	b	h	h
Marker901981	3	9.56	h	h	b	h	b	b	b	h	h	b	h	h	b	b	h	b	h	b	b	b	b	h	b	b	h	b	b	h	h	h	h	b	h	b	b	h	h	b	h	b	b	h	h	h	b	h	h
Marker3369415	3	9.972	h	h	b	h	b	b	b	h	h	b	h	h	b	b	h	b	h	b	b	b	b	h	b	b	h	b	b	h	h	h	h	b	h	b	b	h	h	b	h	b	b	h	h	h	b	h	h
Marker901761	3	10.269	h	h	b	h	b	b	b	h	h	b	h	h	b	b	h	b	h	b	b	b	b	h	b	b	h	b	b	h	h	h	h	b	h	b	b	h	h	b	h	b	b	h	h	h	b	h	h
Marker2310789	3	10.941	h	h	b	h	b	b	b	b	h	b	h	h	b	b	h	b	h	b	b	b	h	h	b	b	h	b	b	h	h	h	h	b	b	b	b	h	h	b	h	b	b	h	h	h	b	h	h
Marker1723320	3	13.368	h	h	b	h	b	b	b	h	h	b	h	h	b	b	h	b	h	b	b	b	b	h	b	b	h	b	b	h	h	h	h	b	h	b	b	h	h	b	h	b	b	h	h	h	b	h	h
Marker707215	3	15.172	h	h	b	h	b	b	b	b	h	b	h	h	b	b	h	b	h	b	b	b	b	h	b	b	h	b	b	h	h	h	h	b	h	b	b	h	h	b	h	b	b	h	h	h	b	h	h
Marker707471	3	15.601	h	h	b	h	b	b	b	b	h	b	h	h	b	b	h	b	h	b	b	b	b	h	b	b	h	b	b	h	h	h	h	b	h	b	b	h	h	b	h	b	b	h	h	h	b	h	h
Marker3109716	3	15.852	h	h	b	h	b	b	b	-	h	b	h	h	b	b	h	b	h	b	b	b	b	h	b	b	h	b	b	h	h	h	h	b	h	b	b	h	h	b	h	b	b	h	-	h	b	h	h
Marker706861	3	16.819	h	h	b	h	b	b	b	-	h	b	h	h	b	b	h	b	h	b	b	b	-	h	b	b	h	b	b	h	h	h	h	b	-	b	b	h	h	b	h	b	b	h	-	h	b	h	h
Marker707144	3	17.771	h	h	b	h	b	b	b	b	h	b	h	h	b	b	h	b	h	b	b	b	b	h	b	b	h	b	b	h	h	h	h	b	h	b	b	h	h	b	h	b	b	h	h	h	b	h	h
Marker261390	3	17.85	h	h	b	h	b	b	b	-	h	b	h	h	b	b	h	b	h	b	b	b	b	h	b	b	h	b	b	h	h	h	h	b	h	b	b	h	h	b	h	b	b	h	h	h	b	h	h
Marker2604892	3	19.336	h	h	b	b	b	b	b	b	h	b	h	h	b	b	h	b	h	b	b	b	b	h	b	b	h	b	b	h	h	h	h	b	h	b	b	h	h	b	h	b	b	h	b	h	b	h	h
Marker3098699	3	22.339	h	h	b	b	b	b	b	b	h	b	h	h	b	b	h	b	h	b	b	b	b	h	b	b	h	b	b	h	h	h	h	b	h	b	b	h	h	b	h	b	b	h	b	h	b	h	h
Marker324550	3	22.796	h	h	b	b	b	b	b	b	h	b	h	h	b	b	h	b	h	b	b	b	b	h	b	b	h	b	b	h	h	h	h	b	h	b	b	h	h	b	h	b	b	h	b	h	b	h	h
Marker354212	3	23.259	h	h	b	b	b	b	b	b	h	b	h	h	b	b	h	b	h	b	b	b	b	h	b	b	h	b	b	h	h	h	h	b	h	b	b	h	h	b	h	b	b	h	b	h	b	h	h
Marker1866057	3	26.081	h	h	b	b	b	b	b	b	h	b	h	h	b	b	h	b	h	b	b	b	b	h	b	b	h	b	b	h	h	h	b	b	h	b	b	h	h	b	h	b	b	h	b	h	b	b	h
Marker40134	3	26.313	h	h	b	b	b	b	b	b	h	b	h	h	b	b	h	b	h	b	b	b	b	h	b	b	h	b	b	h	h	h	b	b	h	b	b	h	h	b	h	b	b	h	b	h	b	h	h
Marker1014482	3	27.363	h	h	b	b	b	b	b	b	h	b	h	h	b	b	h	b	h	b	b	h	b	h	b	b	h	b	b	h	h	h	b	b	h	b	b	h	h	b	h	b	b	h	b	h	b	h	h
Marker1823395	3	28.156	h	h	b	b	b	b	b	b	h	b	h	h	b	b	h	b	h	b	b	-	b	h	b	b	h	b	b	h	h	h	b	b	h	b	b	h	h	b	h	b	b	h	b	h	b	h	h
Marker3721426	3	28.432	h	h	b	b	b	b	b	b	h	b	h	h	b	b	h	b	h	b	b	h	b	h	b	b	h	b	b	h	h	h	b	b	h	b	b	h	h	b	h	b	b	h	b	h	b	-	h
Marker2938775	3	28.475	h	h	b	b	b	b	b	b	h	b	h	h	b	b	h	b	h	b	b	h	b	h	b	b	h	b	b	h	h	h	b	b	h	b	b	h	h	b	h	b	b	h	b	h	b	h	h
Marker413231	3	28.776	h	h	b	b	b	b	b	b	h	b	h	h	b	b	h	b	h	b	b	h	b	h	b	b	h	b	b	h	h	h	b	b	h	b	b	h	h	b	h	b	b	h	b	h	b	h	h
Marker413239	3	31.716	h	h	b	b	h	b	b	b	h	b	h	h	b	b	-	b	h	b	h	h	b	h	b	b	-	b	b	h	h	h	b	b	h	b	b	h	h	b	h	b	b	h	b	h	b	h	h
Marker2939448	3	34.309	h	h	b	b	b	b	b	b	h	b	h	h	b	b	h	b	h	b	b	h	b	h	b	b	h	b	b	h	h	h	b	b	h	b	b	h	h	b	h	b	b	h	b	h	b	h	h
Marker3249229	3	34.394	h	h	b	b	b	b	b	b	h	b	h	h	b	b	-	b	h	b	b	h	b	h	b	b	h	b	b	h	h	h	b	b	h	b	b	h	h	b	h	b	b	h	b	h	b	h	h
Marker2021598	3	34.587	h	h	b	b	b	b	b	b	h	b	h	h	b	b	h	b	h	b	b	h	b	h	b	b	h	b	b	h	h	h	b	b	h	b	b	h	h	b	h	b	b	h	b	h	b	h	h
Marker743132	3	34.849	h	h	b	b	b	b	b	b	h	b	h	h	b	b	h	b	h	b	b	h	b	h	b	b	h	b	b	h	h	h	b	b	h	b	b	h	h	b	h	b	b	h	b	h	b	h	h
Marker2939934	3	36.372	h	h	b	b	-	b	b	b	h	b	h	h	b	b	-	b	h	b	-	h	b	h	b	b	-	b	b	h	h	h	b	b	h	b	b	h	h	b	h	b	b	h	b	h	b	h	h
Marker2939687	3	37.715	h	h	b	b	b	b	b	b	h	b	h	h	b	b	h	b	h	b	b	h	b	h	b	b	h	b	b	h	h	h	b	b	h	b	b	h	h	b	h	b	b	h	b	h	b	h	h
Marker581739	3	38.781	h	h	b	b	b	b	b	b	h	b	h	h	b	b	h	b	h	b	b	h	b	h	b	b	h	b	b	h	h	h	b	b	h	b	b	h	h	b	h	b	b	h	b	h	b	h	h
Marker1135460	3	39.03	h	h	b	b	b	b	b	b	h	b	h	h	b	b	-	b	h	b	b	h	b	h	b	b	h	b	b	h	h	h	b	b	h	b	b	h	h	b	h	b	b	h	b	h	b	h	h
Marker2939803	3	40.075	h	h	b	b	b	b	b	b	h	-	h	h	b	b	-	b	h	b	b	h	b	h	b	b	-	b	b	h	h	h	b	b	h	b	b	h	h	b	h	b	b	h	b	h	b	h	h
Marker581904	3	40.571	h	h	b	b	b	b	b	b	h	b	h	h	b	b	h	b	h	b	b	h	b	h	b	b	h	b	b	h	h	h	b	b	h	b	b	h	h	b	h	b	b	h	b	h	b	h	h
Marker2939896	3	40.821	h	h	b	b	b	b	b	b	h	b	h	h	b	b	h	b	h	b	b	h	b	h	b	b	h	b	b	h	h	h	b	b	h	b	b	h	h	b	h	b	b	h	b	h	b	b	h
Marker1014739	3	41.205	h	h	b	b	b	b	b	b	h	b	h	h	b	b	h	b	h	b	b	h	b	h	b	b	h	b	b	h	h	h	b	b	h	b	b	h	h	b	h	b	b	h	b	h	b	b	h
Marker351364	3	41.896	h	h	b	b	b	b	b	b	h	b	h	h	b	b	h	b	h	b	b	h	b	h	b	b	h	b	b	h	h	h	-	b	h	b	b	h	h	b	h	b	b	h	b	h	b	b	h
Marker3314739	3	46.338	h	h	b	b	h	b	b	b	h	h	h	h	b	b	b	b	h	b	b	h	b	h	b	b	h	b	b	h	h	h	b	b	h	b	b	h	h	b	h	b	b	h	b	h	b	h	h
Marker3315186	3	48.095	h	h	b	b	h	b	b	b	h	h	h	h	b	b	b	b	h	b	h	h	b	h	b	b	h	b	b	h	h	h	b	b	h	b	b	h	h	b	h	b	b	h	b	h	b	h	h
Marker635298	3	48.537	h	h	b	b	h	b	b	b	h	h	h	h	b	b	b	b	h	b	h	h	b	h	b	b	h	b	b	h	h	h	b	b	h	b	b	h	h	b	h	b	b	h	b	h	b	h	h
Marker3420356	3	48.537	h	h	b	b	h	b	b	b	h	h	h	h	b	b	b	b	h	b	h	h	b	h	b	b	h	b	b	h	h	h	b	b	h	b	b	h	h	b	h	b	b	h	b	h	b	h	h
Marker3677664	3	50.675	h	h	b	b	h	b	b	b	h	h	h	h	b	b	b	b	h	b	h	h	b	h	b	b	-	b	b	h	h	h	b	b	h	b	b	h	-	b	h	b	b	h	b	h	b	h	h
Marker643757	3	51.743	-	h	b	b	h	b	b	b	h	h	h	h	b	b	b	b	h	b	h	h	b	h	b	b	b	b	b	h	h	h	b	b	h	b	b	h	h	b	h	b	b	h	b	h	b	h	h
Marker3774727	3	51.751	h	h	b	b	h	b	b	b	h	h	h	h	b	b	b	b	h	b	h	h	b	h	b	b	b	b	b	h	h	h	b	b	h	b	b	h	h	b	h	b	b	h	b	h	b	h	h
Marker1165555	3	53.032	-	h	b	b	h	b	b	b	h	h	h	h	b	b	b	b	h	b	h	h	b	h	b	b	-	b	b	h	h	h	b	b	h	b	b	h	h	b	h	b	b	h	b	h	b	h	h
Marker3314934	3	55.309	h	h	b	b	b	b	b	b	h	h	h	h	b	b	b	b	h	b	h	h	b	h	b	b	-	b	b	h	h	h	b	b	h	b	b	h	h	b	h	b	b	h	b	h	b	h	h
Marker1171387	3	56.875	h	h	b	b	h	b	b	b	h	h	h	h	b	b	b	b	h	b	h	h	b	h	b	b	h	b	b	h	h	h	b	b	h	b	b	h	h	b	h	b	b	h	b	h	b	h	h
Marker3774735	3	57.384	h	h	b	b	h	b	b	b	h	h	h	h	b	b	b	b	h	b	h	h	b	h	b	b	-	b	b	h	h	h	b	b	h	b	b	h	h	b	h	b	b	h	b	h	b	h	h
Marker3677307	3	57.574	h	h	b	b	h	b	b	b	h	h	h	h	b	b	b	b	h	b	b	h	b	h	b	b	-	b	b	h	h	h	b	b	h	b	b	h	h	b	h	b	b	h	b	h	b	h	h
Marker3774716	3	57.947	h	h	b	b	h	b	b	b	h	h	h	h	b	b	b	b	h	b	h	h	b	h	b	b	h	b	b	h	h	h	b	b	h	b	b	h	h	b	h	b	b	h	b	h	b	h	h
Marker1180558	3	58.717	h	h	b	b	h	b	b	b	h	h	h	h	b	b	b	b	h	b	h	h	b	h	b	b	h	b	b	h	h	h	b	b	h	b	b	h	h	b	h	b	b	h	b	h	b	h	h
Marker130223	3	59.207	b	h	b	b	h	b	b	b	h	h	h	h	b	b	b	b	h	b	h	h	b	h	b	b	-	b	b	h	h	h	b	b	h	b	b	h	h	b	h	b	b	h	b	h	b	h	h
Marker2595105	3	59.627	b	h	b	b	h	b	b	b	h	h	h	h	b	b	b	b	h	b	h	h	b	h	b	b	-	b	b	h	h	h	b	b	h	b	b	h	h	b	h	b	b	h	b	h	b	h	h
Marker3314989	3	59.76	b	h	b	b	h	b	b	b	h	h	h	h	b	b	b	b	h	b	h	h	b	h	b	b	h	b	b	h	h	h	b	b	h	b	b	h	h	b	h	b	b	h	b	h	b	h	h
Marker3774691	3	59.859	b	h	b	b	h	b	b	b	h	h	h	h	b	b	b	b	h	b	h	h	b	h	b	b	h	b	b	h	h	h	b	b	h	b	b	h	h	b	h	b	b	h	b	h	b	h	h
Marker202938	3	62.804	h	h	b	b	h	b	b	b	h	h	h	h	b	b	b	b	h	b	h	h	b	h	b	b	h	h	b	h	h	h	b	b	h	b	b	h	h	b	h	b	b	h	b	h	b	h	h
Marker264855	3	64.99	b	h	b	b	h	b	b	b	h	h	h	h	b	b	b	b	h	b	h	h	b	h	b	b	-	h	b	h	h	h	b	b	h	b	b	h	h	b	h	b	b	h	b	h	b	h	h
Marker1802923	3	66.406	b	h	b	b	h	b	b	b	h	h	h	h	b	b	b	b	h	b	h	h	b	h	b	b	b	h	b	h	h	h	b	b	h	b	b	h	b	b	h	b	b	h	b	h	b	h	h
Marker2740080	3	67.035	b	h	b	b	h	b	b	b	h	h	h	h	b	b	b	b	h	b	h	h	b	h	b	b	b	h	b	h	h	h	b	b	h	b	b	h	b	b	h	b	b	h	b	h	b	h	h
Marker3440072	3	68.324	b	h	b	b	h	b	b	b	h	h	h	h	b	b	b	b	h	b	h	h	b	h	b	b	b	h	b	h	h	h	b	b	h	b	b	h	-	b	h	b	b	h	b	h	b	h	h
Marker1543255	3	68.756	b	h	b	b	h	b	b	b	h	h	h	h	b	b	b	b	h	b	h	h	b	h	b	b	b	h	b	h	h	h	b	b	h	b	b	h	h	b	h	b	b	h	b	h	b	h	h
Marker3278160	3	69.953	b	h	b	b	h	b	b	b	h	h	h	h	b	b	b	b	h	b	h	h	b	h	b	b	b	h	b	h	h	h	b	b	h	b	b	h	-	b	h	b	b	h	b	-	b	h	h
Marker2188211	3	70.442	b	h	b	b	h	b	b	b	h	h	h	h	b	b	b	b	h	b	h	h	b	h	b	b	b	h	b	h	h	h	b	b	h	b	b	h	b	b	h	b	b	h	b	b	b	h	h
Marker3539532	3	72.793	b	h	b	b	h	b	b	b	h	h	h	h	b	b	b	b	h	b	h	h	b	h	b	b	b	h	b	h	h	h	b	b	h	b	b	h	h	b	h	b	b	h	b	h	b	h	h
Marker3277998	3	73.981	b	h	b	b	h	b	b	b	h	h	h	h	b	b	b	b	h	b	h	h	b	h	b	b	b	h	b	h	h	h	b	b	h	b	b	h	-	b	h	b	b	h	b	b	b	h	h
Marker3162624	3	74.119	b	h	b	b	h	b	b	b	h	h	h	h	b	b	b	b	h	b	h	h	b	h	b	b	b	h	b	h	h	h	b	b	h	b	b	h	-	b	h	b	b	h	b	b	b	h	h
Marker3162669	3	76.019	b	h	b	b	h	b	b	b	h	h	h	h	b	b	b	b	h	b	h	h	b	h	b	b	b	h	b	h	h	h	b	b	h	b	b	h	b	b	h	b	b	h	b	b	b	h	h
Marker3162802	3	76.035	b	h	b	b	h	b	b	b	h	h	h	h	b	b	b	b	h	b	h	h	b	h	b	b	b	h	b	h	h	h	b	b	h	b	b	h	b	b	h	b	b	h	b	b	b	h	h
Marker2427141	3	76.357	b	h	b	b	h	b	b	b	h	h	h	h	b	b	b	b	h	b	h	h	b	h	b	b	b	h	b	h	h	h	b	b	h	b	b	h	b	b	h	b	b	h	b	b	b	b	h
Marker377931	3	76.963	b	h	b	b	h	b	b	b	h	h	h	h	b	b	b	b	h	b	h	h	b	h	b	b	b	h	b	h	h	h	b	b	h	b	b	h	b	b	h	b	b	h	b	b	b	b	h
Marker2113488	3	77.775	b	h	b	b	h	b	b	b	h	h	h	h	b	b	b	b	h	b	h	h	b	h	b	b	b	h	b	h	h	h	b	b	h	b	b	h	b	b	h	b	b	h	b	b	b	b	h
Marker2520915	3	79.491	b	h	b	b	h	b	b	b	h	h	h	h	b	b	b	b	h	b	h	h	b	h	b	b	b	h	b	h	h	h	b	b	h	b	b	h	b	b	h	b	b	h	b	b	b	b	h
Marker2614105	3	79.963	b	h	b	b	h	b	b	b	h	h	h	h	b	b	b	b	h	b	h	h	b	h	b	b	b	h	b	h	h	h	b	b	h	b	b	h	b	b	h	b	b	h	b	b	b	b	h
Marker2351171	3	80.764	b	h	b	b	h	b	b	b	h	h	h	h	b	b	b	b	h	b	h	h	b	h	b	b	b	h	b	h	h	h	b	b	h	b	b	h	b	b	h	b	b	h	b	b	b	-	h
Marker2701356	3	81.969	b	h	b	b	h	b	b	b	h	h	h	h	b	b	b	b	h	b	h	h	b	h	b	b	b	h	b	h	-	h	b	b	h	b	b	h	b	b	h	b	b	h	b	b	b	h	h
Marker1331350	3	82.077	b	h	b	b	h	b	b	b	h	h	h	h	b	b	b	b	h	b	h	h	b	h	b	b	b	h	b	h	h	h	b	b	h	b	b	h	b	b	h	b	b	h	b	b	b	h	h
Marker3162632	3	82.153	b	h	b	b	h	b	b	b	h	h	h	h	b	b	b	b	h	b	h	h	b	h	b	b	b	h	b	h	h	h	b	b	h	b	b	h	b	b	h	b	b	h	b	b	b	-	h
Marker3758832	3	82.63	b	h	b	b	h	b	b	b	h	h	h	h	b	b	b	b	h	b	h	h	b	h	b	b	b	h	b	h	h	h	b	b	h	b	b	h	b	b	h	b	b	h	b	b	b	h	h
Marker3539288	3	83.048	b	h	b	b	h	b	b	b	h	h	h	h	b	b	b	b	h	b	h	h	b	h	b	b	b	h	b	h	h	h	b	b	h	b	b	h	b	b	h	b	b	h	b	b	b	h	h
Marker2188304	3	84.757	b	h	b	b	h	b	b	b	h	h	h	h	b	b	b	b	h	b	h	h	b	h	b	b	b	h	b	h	b	h	b	b	h	b	b	h	b	b	h	b	b	h	b	b	b	h	h
Marker607516	3	85.522	b	h	b	b	h	b	b	b	h	h	h	h	b	b	b	b	h	b	h	h	b	h	b	b	b	h	b	h	b	b	b	b	h	h	b	h	b	b	h	b	b	h	b	b	b	h	h
Marker3075473	3	86.556	b	h	b	b	h	b	b	b	h	h	h	h	b	b	b	b	h	b	h	h	b	h	b	b	b	h	b	h	b	h	b	b	h	b	b	h	b	b	h	b	b	h	b	b	b	h	h
Marker2188249	3	86.614	b	h	b	b	h	b	b	b	h	h	h	h	b	b	b	b	h	b	h	h	b	h	b	b	b	h	b	h	b	h	b	b	h	b	b	h	b	b	h	b	b	h	b	b	b	h	h
Marker2800010	3	87.775	b	h	b	b	h	b	b	b	h	h	h	h	b	b	b	b	h	b	h	h	b	h	b	b	b	h	b	h	b	h	b	b	h	b	b	h	b	b	h	b	b	h	b	b	b	h	h
Marker2188167	3	87.85	b	h	b	b	h	b	b	b	h	h	h	h	b	b	b	b	h	b	h	h	b	h	b	b	b	h	b	h	b	h	b	b	h	b	b	h	b	b	h	b	b	h	b	b	b	h	h
Marker3110847	3	88.487	b	h	b	b	h	b	b	b	h	h	h	h	b	b	b	b	h	b	h	h	b	h	b	b	b	h	b	h	b	b	b	b	h	h	b	h	b	b	h	b	b	h	b	b	b	h	h
Marker3264901	3	88.625	b	h	b	b	h	b	b	b	h	h	h	h	b	b	b	b	h	b	h	h	b	h	b	b	b	h	b	h	b	b	b	b	h	h	b	h	b	b	h	b	b	h	b	b	b	h	h
Marker3265076	3	88.625	b	h	b	b	h	b	b	b	h	h	h	h	b	b	b	b	h	b	h	h	b	h	b	b	b	h	b	h	b	b	b	b	h	h	b	h	b	b	h	b	b	h	b	b	b	h	h
Marker2277606	3	88.709	b	h	b	b	h	b	b	b	h	h	h	h	b	b	b	b	h	b	h	h	b	h	b	b	b	h	b	h	b	b	b	b	h	h	b	h	b	b	h	b	b	h	b	b	b	h	h
Marker82806	3	88.793	b	h	b	b	h	b	b	b	h	h	h	h	b	b	b	b	h	b	h	h	b	h	b	b	b	h	b	h	b	b	b	b	h	h	b	h	b	b	h	b	b	h	b	b	b	h	h
Marker2173870	3	88.794	b	h	b	b	h	b	b	b	h	h	h	h	b	b	b	b	h	b	h	h	b	h	b	b	b	h	b	h	b	b	b	b	h	h	b	h	b	b	h	b	b	h	b	b	b	h	h
Marker1657504	3	88.903	b	h	b	b	h	b	b	b	h	h	h	h	b	b	b	b	h	b	h	h	b	h	b	b	b	h	b	h	b	b	b	b	h	h	b	h	b	b	h	b	b	h	b	b	b	h	h
Marker607896	3	89.012	b	h	b	b	h	b	b	b	h	h	h	h	b	b	b	b	h	b	h	h	b	h	b	b	b	h	b	h	b	b	b	b	h	h	b	h	b	b	h	b	b	h	b	b	b	h	h
Marker2148095	3	89.059	b	h	b	b	h	b	b	b	h	h	h	h	b	b	b	b	h	b	h	h	b	h	b	b	b	h	b	h	b	b	b	b	h	h	b	h	b	b	h	b	b	h	b	b	b	h	h
Marker773471	3	89.241	b	h	b	b	h	b	b	b	h	h	h	h	b	b	b	b	h	b	h	h	b	h	b	b	b	h	b	h	b	b	b	b	h	h	b	h	b	b	h	b	b	h	b	b	b	h	h
Marker82460	3	89.498	b	h	b	b	h	b	b	b	h	h	h	h	b	b	b	b	h	b	h	h	b	h	b	b	b	h	b	h	b	b	b	b	h	h	b	h	b	b	h	b	b	h	b	b	b	h	h
Marker3110797	3	89.827	b	h	b	b	h	b	b	b	h	h	h	h	b	b	b	b	h	b	h	h	b	h	b	b	b	h	b	h	b	b	b	b	h	h	b	h	b	b	h	b	b	h	b	b	b	h	h
Marker3264972	3	90.057	b	h	b	b	h	b	b	b	h	h	h	h	b	b	b	b	h	b	h	h	b	h	b	b	b	h	b	h	b	b	b	b	h	h	b	h	b	b	h	b	b	h	b	b	b	h	h
Marker2515436	3	91.883	b	h	b	b	h	b	b	b	h	h	h	h	b	b	b	b	h	b	h	h	b	h	b	b	b	h	b	h	b	b	b	b	h	h	b	h	b	b	h	b	b	h	b	b	b	-	h
Marker1699307	3	92.006	b	h	b	b	h	b	b	b	h	h	h	h	b	b	b	b	h	b	h	h	b	h	b	b	b	h	b	h	b	b	b	b	h	h	b	h	b	b	h	b	b	h	b	b	b	h	h
Marker82820	3	92.021	b	h	b	b	h	b	b	b	h	h	h	h	b	b	b	b	h	b	h	h	b	h	b	b	b	h	b	h	b	b	b	b	h	h	b	h	b	b	h	b	b	h	b	b	b	h	h
Marker2004362	3	92.957	b	h	b	b	h	b	b	b	h	h	h	h	b	b	b	b	h	b	h	h	b	h	b	b	b	h	b	h	b	b	b	b	h	h	b	h	b	b	h	b	b	h	b	b	b	b	h
Marker2906335	3	93.327	b	h	b	b	h	b	b	b	h	h	h	h	b	b	b	b	h	b	h	h	b	h	b	b	b	h	b	h	b	b	b	b	h	h	b	h	b	b	h	b	b	h	b	b	b	b	h
Marker82954	3	93.329	b	h	b	b	h	b	b	b	h	h	h	h	b	b	b	b	h	b	h	h	b	h	b	b	b	h	b	h	b	b	b	b	h	h	b	h	b	b	h	b	b	h	b	b	b	b	h
Marker1341722	3	96.252	b	h	b	b	h	b	b	b	h	h	h	h	b	b	b	b	h	b	h	h	b	h	b	h	b	h	b	h	b	b	h	b	h	h	b	h	b	b	h	b	b	h	b	b	b	b	h
Marker2161069	3	98.985	b	h	b	b	h	b	b	b	h	h	h	h	b	b	b	b	h	b	h	h	b	h	b	b	b	h	b	h	b	b	-	b	h	h	b	h	b	b	h	b	b	h	b	b	b	b	h
Marker2515527	3	99.061	b	h	b	b	h	b	b	b	h	h	h	h	b	b	b	b	h	b	h	h	b	h	b	b	b	h	b	h	b	b	b	b	h	h	b	h	b	b	h	b	b	h	b	b	b	b	h
Marker2701657	3	99.84	b	h	b	b	h	b	b	b	h	h	h	h	b	b	b	b	h	b	h	h	b	h	b	b	b	h	b	h	b	b	-	b	h	h	b	h	b	b	h	b	b	h	b	b	b	b	h
Marker2439738	3	100.205	b	h	b	b	h	b	b	b	h	h	h	h	b	b	b	b	h	b	h	h	b	h	b	b	b	h	b	h	b	b	h	b	h	h	b	h	b	b	h	b	b	h	b	b	b	b	h
Marker3707972	3	100.439	b	h	b	b	h	b	b	b	h	h	h	h	b	b	b	b	h	b	h	h	b	h	b	b	b	h	b	h	b	b	h	b	h	h	b	h	b	b	h	b	b	h	b	b	b	b	h
Marker1876555	3	101.587	b	h	b	b	h	b	b	b	h	h	h	h	b	b	b	b	h	b	h	h	b	h	b	b	b	h	b	h	b	b	-	b	h	h	b	h	b	b	h	b	b	h	b	b	b	b	h
Marker1341929	3	103.349	b	h	b	b	h	b	b	b	h	h	h	h	b	b	b	b	h	b	h	h	b	h	b	b	b	h	b	h	b	b	h	b	h	h	b	h	b	b	h	b	b	h	b	b	b	b	h
Marker1341845	3	103.46	b	h	b	b	h	b	b	b	h	h	h	h	b	b	b	b	h	b	h	h	b	h	b	b	b	h	b	h	b	b	h	b	h	h	b	h	b	b	h	b	b	h	b	b	b	b	h
Marker304732	3	105.793	b	h	b	b	h	b	b	b	h	h	h	h	b	b	b	b	h	b	h	h	b	h	b	b	b	h	b	h	b	b	b	b	h	h	b	h	b	b	h	b	b	h	b	b	b	b	h
Marker3339555	3	107.483	b	h	b	b	h	b	b	b	h	h	h	h	b	b	b	b	h	b	h	h	b	h	b	b	b	h	b	h	b	b	h	b	h	h	b	h	b	b	h	b	b	h	b	b	b	b	h
Marker3743797	3	108.489	b	h	b	b	h	b	b	b	h	h	h	h	b	b	b	b	h	b	h	h	b	h	b	-	b	h	b	h	b	b	h	b	h	h	b	h	b	b	h	b	b	h	b	b	b	b	h
Marker2347746	3	109.471	b	h	b	b	h	b	b	b	h	h	h	h	b	b	b	b	h	b	h	h	b	-	b	h	b	h	b	h	b	b	h	b	h	h	b	h	b	b	h	b	b	h	b	b	b	b	h
Marker278518	3	109.481	b	h	b	b	h	b	b	b	h	h	h	h	b	b	b	b	h	b	h	h	b	-	b	h	b	h	b	h	b	b	h	b	h	h	b	h	b	b	h	b	b	h	b	b	b	b	h
Marker1322028	3	110.149	b	h	b	b	h	b	b	b	h	h	h	h	b	b	b	b	h	b	h	h	b	h	b	h	b	h	b	h	b	b	h	b	h	h	b	h	b	b	h	b	b	h	b	b	b	b	h
Marker774320	3	111.758	b	h	b	b	h	b	b	b	h	h	h	h	b	b	b	b	h	b	h	h	b	b	b	h	b	h	b	h	b	b	h	b	h	h	b	h	b	b	h	b	b	h	b	b	b	b	h
Marker1884536	3	112.056	b	h	b	b	h	b	b	b	h	h	h	h	b	b	b	b	h	b	h	h	b	-	b	h	b	h	b	h	b	b	h	b	h	h	b	h	b	b	h	b	b	h	b	b	b	b	h
Marker3776524	3	112.475	b	h	b	b	h	b	b	b	h	h	h	h	b	b	b	b	h	b	h	h	b	h	b	h	b	h	b	h	b	b	h	b	h	h	b	h	b	b	h	b	b	h	b	b	b	b	h
Marker1645391	3	113.133	b	h	b	b	h	b	b	b	h	h	h	h	b	b	b	b	h	b	h	h	b	b	b	b	b	h	b	h	b	b	h	b	h	h	b	h	b	b	h	b	b	h	b	b	b	b	h
Marker2724143	3	114.948	b	h	b	b	h	b	b	b	h	h	h	h	b	b	b	b	h	b	h	h	b	b	b	h	b	h	b	h	b	b	h	b	h	h	b	h	b	b	h	b	-	h	b	b	b	b	h
Marker3193481	3	115.459	b	h	b	b	h	b	b	b	h	h	h	h	b	b	b	b	h	b	h	h	b	h	b	h	b	h	b	h	b	b	h	b	h	h	b	h	b	b	h	b	b	h	b	b	b	b	h
Marker3218252	3	116.063	b	h	b	b	h	b	b	b	h	h	h	h	b	b	b	b	h	b	h	h	b	b	b	h	b	h	b	h	b	b	h	b	h	h	b	h	b	b	h	b	b	h	b	b	b	b	h
Marker3218495	3	116.368	b	h	b	b	h	b	b	b	h	h	h	h	b	b	b	b	h	b	h	h	b	b	b	h	b	h	b	h	b	b	h	b	h	h	b	h	b	b	h	b	b	h	b	b	b	b	h
Marker529909	3	117.06	b	h	b	b	h	b	b	b	h	h	h	h	b	b	b	b	h	b	h	h	b	b	b	h	b	h	b	h	b	b	h	b	h	h	b	h	b	b	h	b	h	h	b	b	b	b	h
Marker3244919	3	117.06	b	h	b	b	h	b	b	b	h	h	h	h	b	b	b	b	h	b	h	h	b	b	b	h	b	h	b	h	b	b	h	b	h	h	b	h	b	b	h	b	h	h	b	b	b	b	h
Marker3328565	3	117.242	b	h	b	b	h	b	b	b	h	h	h	h	b	b	b	b	h	b	h	h	b	b	b	h	b	h	b	h	b	b	h	b	h	h	b	h	b	b	h	b	h	h	b	b	b	b	h
Marker2903860	3	118.736	b	h	b	b	h	b	b	b	h	h	h	h	b	h	b	b	h	b	h	h	b	b	b	h	b	h	b	h	b	b	h	b	h	h	b	h	b	b	h	b	h	h	b	b	b	b	h
Marker552248	3	119.307	b	h	b	b	h	b	b	b	h	h	h	h	b	h	b	b	h	b	h	h	b	b	b	h	b	h	b	h	b	b	h	b	h	h	b	h	b	b	h	b	h	h	b	b	b	b	h
Marker535064	3	119.797	b	h	b	b	h	b	b	b	h	h	h	h	b	h	b	b	h	b	b	h	b	b	b	h	b	h	b	h	b	b	h	b	h	h	b	h	b	b	h	b	h	-	b	b	b	b	h
Marker730875	3	120.443	b	h	b	b	h	b	b	b	h	h	h	h	b	h	b	b	h	b	b	h	b	b	b	h	b	h	b	h	b	b	h	b	h	h	b	h	b	b	h	b	h	h	b	b	b	b	h
Marker3328550	3	121.434	b	h	b	b	h	b	b	b	h	h	h	h	b	h	b	b	h	b	b	h	b	b	b	h	b	h	b	h	b	b	h	b	h	h	b	h	b	b	h	b	h	h	b	b	b	b	h
Marker2351529	3	122.619	b	h	b	b	h	b	h	b	h	h	h	h	b	b	b	h	h	b	b	h	b	b	b	h	b	h	b	h	b	b	h	b	h	h	b	h	b	b	h	b	h	-	b	b	b	b	h
Marker3305498	3	122.988	b	h	b	b	h	b	b	b	h	h	h	h	b	b	b	h	h	b	h	h	b	b	b	h	b	h	b	h	b	b	h	b	-	h	b	h	b	b	h	b	h	-	b	b	b	b	h
Marker1066917	3	123.334	b	h	b	b	h	b	h	b	h	h	h	h	b	b	b	h	h	b	h	h	b	b	b	h	b	h	b	h	b	b	h	b	h	h	b	h	b	b	h	b	h	b	b	b	b	b	h
Marker3613405	3	123.834	b	h	b	b	h	b	b	b	h	h	h	h	b	h	b	h	h	b	h	h	b	b	b	h	b	h	b	h	b	b	h	b	h	h	b	h	b	b	h	b	h	b	b	b	b	b	h
Marker730890	3	124.521	b	h	b	b	h	b	h	b	h	h	h	h	b	h	b	h	h	b	h	b	b	b	b	h	b	h	b	h	b	b	h	b	h	h	b	h	b	b	h	b	h	b	b	b	b	b	h
Marker2903861	3	124.887	b	h	b	b	h	b	h	b	h	h	h	h	b	h	b	h	h	b	h	b	b	b	b	h	b	h	b	h	b	b	h	b	h	h	b	h	b	b	h	b	h	b	b	b	b	b	h
Marker3349278	3	125.421	b	h	b	b	h	b	h	b	h	h	h	h	b	h	b	h	h	b	h	b	b	b	b	h	b	h	b	h	b	b	h	b	h	h	b	h	b	b	h	b	h	b	b	b	b	b	h
Marker24669	3	125.82	b	h	b	b	h	b	h	b	h	h	h	h	b	h	b	h	h	b	h	b	b	b	b	h	b	h	b	h	b	b	h	b	h	h	b	h	b	b	h	b	h	b	b	b	b	b	h
Marker3722976	3	125.962	b	h	b	b	h	b	h	b	h	h	h	h	b	h	b	h	h	b	h	b	b	b	b	h	b	h	b	h	b	b	h	b	h	h	b	h	b	b	h	b	h	b	b	b	b	b	h
Marker3302339	3	126.016	b	h	b	b	h	b	h	b	h	h	h	h	b	h	b	h	h	b	h	h	b	b	b	h	b	h	b	h	b	b	h	b	h	h	b	h	b	b	h	b	h	b	b	b	b	b	h
Marker1882103	3	126.381	b	h	b	b	h	b	b	b	h	h	h	h	b	-	b	-	h	b	h	h	b	b	b	h	b	h	b	h	b	b	h	b	h	h	b	h	b	b	h	b	h	b	b	b	b	b	h
Marker3613354	3	126.697	b	h	b	b	h	b	b	b	h	h	h	h	b	h	b	h	h	b	h	h	b	b	b	h	b	h	b	h	b	b	h	b	h	h	b	h	b	b	h	b	h	b	b	b	b	b	h
Marker2734276	3	126.845	b	h	b	b	h	b	b	b	h	h	h	h	b	h	b	h	h	b	h	h	b	b	b	h	b	h	b	h	b	b	h	b	h	h	b	h	b	b	h	b	h	b	b	b	b	b	h
Marker1491064	3	127.161	b	h	b	b	h	b	b	b	h	h	h	h	b	h	b	h	h	b	h	h	b	b	b	h	b	h	b	h	b	b	h	b	h	h	b	h	b	b	h	b	h	b	b	b	b	b	h
Marker3125562	3	129.581	b	h	b	b	h	b	h	b	h	h	h	h	b	h	b	h	h	b	h	h	b	b	b	h	b	h	b	h	b	b	h	b	h	h	b	h	b	b	h	b	h	b	b	b	b	b	h
Marker2560636	3	130.124	b	h	b	b	h	b	h	b	h	h	h	h	b	h	b	h	h	b	h	h	b	b	b	h	b	h	b	h	b	b	h	b	h	h	b	h	b	b	h	b	h	b	b	b	b	b	h
[truncated: 2,082 more rows]
[truncated: 100 more columns]
