# Supplementary material for: Quantitative trait loci (QTL) analysis of leaf related traits in spinach (Spinacia oleracea L.)
Source: BMC Plant Biol. 2021 Jun 24;21:290. doi: 10.1186/s12870-021-03092-5 (PMC8223354; doi:10.1186/s12870-021-03092-5)
Supplement: Supplementary file 2 — Additional file 2:Table S2. The information of 181 KASP markers in 147 individuals of BC1 population from 2015 (XLSX). [file 12870_2021_3092_MOESM2_ESM.xlsx]

## Sheet: Table S2
Table S2 The information of 181 KASP markers in 147 individuals of BC1 population from 2015
MarkerID	Linkage groups	Genetic distance(cM)	1	2	4	5	6	7	8	9	10	11	12	13	16	17	18	19	20	21	23	24	25	26	28	29	30	31	34	35	41	42	45	46	47	48	49	50	51	57	58	61	62	63	64	65	67	69	70
KM256247	1	0	h	h	b	h	b	h	h	h	b	b	h	b	b	b	b	b	h	b	b	b	h	b	h	b	b	b	h	h	h	h	b	b	b	b	b	h	b	b	b	h	h	b	h	b	h	h	h
KM1091570	1	2.932	h	h	b	h	b	h	h	h	b	b	h	b	b	b	b	b	h	b	b	b	-	b	h	b	b	b	h	h	h	h	b	b	b	b	b	h	b	b	b	h	h	b	h	b	b	h	h
KM256436	1	3.32	h	h	b	h	b	h	h	h	b	b	-	b	b	b	b	b	h	b	b	b	h	b	h	b	b	b	h	h	h	h	b	b	b	b	b	h	b	b	b	h	h	b	h	b	b	h	h
KM2544246	1	4.245	h	h	b	h	b	h	h	h	b	b	h	b	b	b	b	b	h	b	b	b	h	b	h	b	b	b	b	h	h	h	b	b	b	b	b	h	b	b	b	h	h	b	h	b	b	h	h
KM2532038	1	8.991	b	h	b	h	b	h	h	h	b	h	h	b	b	b	b	b	h	b	b	b	h	b	b	b	b	b	b	h	h	h	b	b	b	b	b	h	b	b	b	h	h	b	h	b	b	h	h
KM2578244	1	32.667	b	h	h	h	h	h	h	h	b	h	h	b	b	b	b	h	h	b	b	b	h	b	b	b	b	b	b	h	b	h	b	b	b	b	b	h	b	b	b	h	h	h	b	b	h	h	h
KM1262138	1	53.139	b	b	h	h	h	h	h	h	b	h	h	b	b	b	b	h	h	b	b	b	b	b	b	b	h	b	b	h	b	h	b	b	b	b	b	h	b	b	b	b	h	h	b	b	h	h	h
KM32072	1	60.623	b	b	h	h	h	h	h	h	b	h	h	b	b	b	b	h	h	b	b	b	b	b	b	b	h	b	b	h	b	h	b	b	b	b	b	h	b	b	b	b	h	h	b	b	h	h	h
KM645391	1	71.112	b	b	h	h	h	h	h	h	b	h	h	b	b	b	b	h	h	h	b	b	b	b	b	b	h	b	b	h	b	b	b	b	b	b	b	h	b	b	h	b	h	h	b	b	h	h	h
KM1698891	1	74.753	b	b	h	h	h	h	h	h	b	h	h	b	b	b	b	h	h	h	b	b	b	b	b	b	h	b	b	h	b	b	b	b	b	b	b	h	b	b	h	b	h	h	b	b	h	h	h
KM3663929	1	79.577	b	b	h	h	h	h	h	h	b	h	-	b	b	b	b	h	b	h	b	b	b	b	b	b	h	b	b	h	b	b	b	b	b	b	b	h	b	b	h	b	h	h	b	b	h	h	h
KM3223572	1	82.784	b	b	h	h	h	h	h	b	b	h	h	b	b	h	h	b	b	h	b	b	b	b	b	b	h	b	b	h	b	b	b	b	h	b	b	h	b	b	h	b	h	h	b	b	h	h	h
KM2786190	1	83.886	b	b	h	h	h	h	h	b	b	h	h	b	b	b	h	h	b	h	b	b	b	b	b	b	h	b	b	h	b	b	b	b	h	b	b	h	b	b	h	b	h	h	b	b	h	h	h
KM3534754	1	84.763	b	b	h	h	h	h	h	b	b	h	h	b	b	b	h	-	h	h	b	b	b	h	b	b	h	b	b	h	b	b	b	b	h	b	b	h	h	b	h	b	h	h	b	b	h	h	h
KM2448502	1	85.352	b	b	h	h	h	h	h	b	b	h	h	b	b	b	h	h	b	h	b	b	b	b	b	b	h	b	b	h	b	b	-	b	h	b	b	h	b	b	h	b	h	h	b	b	h	h	h
KM1659163	1	85.751	b	b	h	h	h	h	h	b	b	h	h	b	b	b	h	h	b	h	b	b	b	h	h	b	h	b	b	h	b	b	b	b	h	b	b	h	b	b	h	b	h	h	b	b	h	h	h
KM2292864	1	86.109	b	b	h	h	h	h	h	b	b	h	h	b	b	b	h	-	b	h	b	b	b	b	b	b	h	b	b	h	b	b	b	b	h	b	b	h	b	b	h	b	h	h	b	b	h	h	h
KM1462434	1	86.601	b	b	h	h	h	h	h	b	b	h	b	b	b	b	h	h	b	h	b	b	b	h	h	b	h	b	b	h	b	b	b	b	h	b	b	h	b	b	h	b	h	h	b	b	h	h	h
KM3546158	1	86.969	b	b	h	h	h	h	h	b	b	h	h	b	b	b	h	h	b	h	b	b	b	b	b	b	h	b	b	h	b	b	b	b	h	b	b	h	b	b	h	b	h	h	b	b	h	h	h
KM1655994	1	87.466	b	b	h	h	h	h	h	b	b	h	h	b	b	b	h	h	b	h	b	b	b	h	b	b	h	b	b	h	b	b	b	b	h	b	b	h	b	b	h	b	h	h	b	b	h	h	h
KM2064071	1	87.493	b	b	h	h	h	h	h	b	b	h	h	b	b	b	h	h	b	h	b	b	b	h	b	b	h	b	b	h	b	b	b	b	h	b	b	h	b	b	h	b	h	h	b	b	h	h	h
KM1839661	1	87.497	b	b	h	h	h	h	h	b	b	h	h	b	b	b	h	h	b	h	b	b	b	h	b	b	h	b	b	h	b	b	b	b	h	b	b	h	b	b	h	b	h	h	b	b	-	h	h
KM980854	1	87.872	b	b	b	h	h	h	h	b	b	h	b	b	b	h	h	h	b	h	b	b	b	h	b	b	h	h	b	h	b	b	b	b	h	b	b	h	b	b	h	b	h	h	b	b	h	h	h
KM2612163	1	87.998	b	b	h	h	h	h	h	b	b	h	b	b	b	b	h	h	b	h	b	b	b	h	b	b	h	b	b	h	b	b	b	b	h	b	b	h	b	b	h	b	h	h	b	b	h	h	h
KM645421	1	88.156	b	b	h	h	h	h	h	b	b	h	b	b	b	b	h	h	b	h	b	b	h	h	b	b	h	b	b	h	-	b	b	b	h	b	b	h	b	b	h	b	h	h	b	b	h	h	h
KM2845673	1	88.289	b	b	h	h	h	h	h	b	b	h	b	b	b	b	h	h	b	h	b	b	b	h	b	b	h	b	b	h	b	b	b	b	h	b	b	h	b	b	h	b	h	h	b	b	h	h	h
KM3334282	1	88.313	b	b	h	h	h	h	h	b	b	h	b	b	b	b	h	h	b	h	b	b	b	h	b	b	h	b	b	h	b	b	b	b	h	b	b	h	b	b	h	b	h	h	b	b	h	h	h
KM2670262	1	88.389	b	b	h	h	h	h	h	b	b	h	b	b	b	b	h	h	b	h	b	b	b	h	b	b	h	b	b	h	b	b	b	b	h	b	b	h	b	b	h	b	h	h	b	b	h	h	h
KM2699771	1	88.971	b	b	b	h	h	h	h	b	b	h	b	b	b	b	h	h	b	h	b	b	b	h	b	b	h	b	b	h	b	b	b	b	h	b	b	h	b	b	h	b	h	h	b	b	h	h	h
KM3379239	1	88.974	b	b	b	h	h	h	h	b	b	h	b	b	b	b	h	h	b	h	b	b	b	h	b	b	h	b	b	h	b	b	b	b	h	b	b	h	b	b	h	b	h	h	b	b	h	h	h
KM2165593	1	88.974	b	b	b	h	h	h	h	b	b	h	b	b	b	b	h	h	b	h	b	b	b	h	b	b	h	b	b	h	b	b	b	b	h	b	b	h	b	b	h	b	h	h	b	b	h	h	h
KM772523	1	88.974	b	b	b	h	h	h	h	b	b	h	b	b	b	b	h	h	b	h	b	b	b	h	b	b	h	b	b	h	b	b	b	b	h	b	b	h	b	b	h	b	h	h	b	b	h	h	h
KM2066671	1	88.988	b	b	b	h	h	h	h	b	b	h	b	b	b	b	h	h	b	h	b	b	b	h	b	b	h	b	b	h	b	b	b	b	h	b	b	h	b	b	h	b	h	h	b	b	h	h	h
KM3771605	1	89.026	b	b	b	h	h	h	h	b	b	h	b	b	b	b	h	h	b	h	b	b	b	h	b	b	h	b	b	h	b	b	b	b	h	b	b	h	b	b	h	b	h	h	b	b	h	h	h
KM2897873	1	89.026	b	b	b	h	h	h	h	b	b	h	b	b	b	b	h	h	b	h	b	b	b	h	b	b	h	b	b	h	b	b	b	b	h	b	b	h	b	b	h	b	h	h	b	b	h	h	h
KM1398636	1	89.707	b	b	b	h	h	h	h	b	b	h	b	b	b	b	h	h	b	h	b	b	h	h	b	b	h	b	b	h	b	b	b	b	h	b	b	h	b	b	h	b	h	h	b	b	h	h	h
KM3645835	1	89.909	b	b	b	h	h	h	h	b	b	h	b	b	b	b	h	h	b	h	b	b	b	h	b	b	h	b	b	h	b	b	b	b	h	b	b	h	b	b	h	b	h	h	b	b	h	h	h
KM1985241	1	89.909	b	b	b	h	h	h	h	b	b	h	b	b	b	b	h	h	b	h	b	b	b	h	b	b	h	b	b	h	b	b	b	b	h	b	b	h	b	b	h	b	h	h	b	b	h	h	h
KM3562470	1	90.1	b	b	b	h	h	h	h	b	b	h	b	b	b	b	h	h	b	h	b	b	b	h	b	b	h	b	b	h	b	b	b	b	h	b	b	h	b	b	h	b	h	h	b	b	h	h	h
KM1459732	1	90.103	b	b	b	h	h	h	h	b	b	h	b	b	b	b	h	h	b	h	b	b	b	h	b	b	h	b	b	h	b	b	b	b	h	b	b	h	-	b	h	b	h	h	b	b	h	h	h
KM2499592	1	90.112	b	b	b	h	h	h	h	b	b	h	b	b	b	b	h	h	b	h	b	b	b	h	b	b	h	b	b	h	b	b	b	b	h	b	b	h	b	b	h	b	h	h	b	b	h	h	h
KM138717	1	90.115	b	b	b	h	h	h	h	b	b	h	b	b	b	b	h	h	b	h	b	b	b	h	b	b	h	b	b	h	b	b	b	b	h	b	b	h	b	b	h	b	h	h	b	b	h	h	h
KM424671	1	90.141	b	b	b	h	h	h	h	b	b	h	b	b	b	b	h	h	b	h	b	b	b	h	b	b	h	b	b	h	b	b	b	b	h	b	b	h	b	b	h	b	h	h	b	b	h	h	h
KM3540547	1	90.141	b	b	b	h	h	h	h	b	b	h	b	b	b	b	h	h	b	h	b	b	b	h	b	b	h	b	b	h	b	b	b	b	h	b	b	h	b	b	h	b	h	h	b	b	h	h	h
KM1067787	1	90.147	b	b	b	h	h	h	h	b	b	h	b	b	b	b	h	h	b	h	b	b	b	h	b	b	h	b	b	h	b	b	b	b	h	b	b	h	b	b	h	b	h	h	b	b	h	h	h
KM169473	1	90.248	b	b	b	h	h	h	h	b	b	h	b	b	b	b	h	h	b	h	b	b	b	h	b	b	h	b	b	h	b	b	b	b	h	b	b	h	b	b	h	b	h	h	b	b	h	h	h
KM3770537	1	90.425	b	b	b	h	h	h	h	b	b	h	b	b	b	b	h	h	b	h	b	b	b	h	b	b	h	b	b	h	b	b	b	b	h	b	b	h	b	b	h	b	h	h	b	b	h	h	h
KM1871659	1	90.576	b	b	b	h	h	h	h	b	b	h	b	b	b	b	h	h	b	h	b	b	b	h	b	b	h	b	b	h	b	b	b	b	h	b	b	h	b	b	h	b	h	h	b	b	h	h	h
KM2499415	1	90.768	b	b	b	h	h	h	h	b	b	h	b	b	b	b	h	h	b	h	b	b	b	h	b	b	h	b	b	h	-	b	b	b	h	b	b	h	b	b	h	b	h	h	b	b	h	h	h
KM3194195	1	90.906	b	b	b	h	h	h	h	b	b	h	b	b	b	b	h	h	b	h	b	-	b	h	b	b	h	b	b	h	b	b	b	b	h	b	b	-	b	b	h	b	h	h	b	b	h	h	h
KM2559390	1	91.241	b	b	b	h	h	h	h	b	b	h	b	b	b	b	h	-	b	h	b	b	b	h	b	b	h	b	b	h	b	b	b	b	h	b	b	h	b	-	h	b	h	h	b	b	h	h	h
KM2323866	1	91.552	b	b	b	h	h	h	h	b	b	h	b	b	b	b	h	h	b	h	b	b	b	h	h	b	h	b	b	h	b	b	b	b	h	b	b	h	b	b	h	b	h	h	b	b	h	h	h
KM393744	1	91.761	b	b	b	h	h	h	h	b	b	h	b	b	b	b	h	h	b	h	b	b	b	h	h	b	h	b	b	h	b	b	b	b	h	b	b	h	b	b	h	b	h	h	b	b	h	h	h
KM631122	1	91.838	b	b	b	h	h	h	h	b	b	h	b	b	b	b	h	h	b	h	b	b	b	h	h	b	h	b	b	h	b	b	b	b	h	b	b	h	b	b	h	b	h	h	b	b	b	h	h
KM1855970	1	92.323	b	b	b	h	h	h	h	b	b	h	b	b	b	b	h	h	b	h	b	b	b	h	b	b	h	b	b	h	b	b	h	b	h	b	b	h	b	b	h	b	h	h	b	b	h	h	h
KM2843560	1	92.404	b	b	b	h	h	h	h	b	b	h	b	b	b	b	h	h	b	h	b	b	b	h	b	b	h	b	b	h	b	b	h	b	h	b	b	h	b	b	h	b	h	h	b	b	h	h	h
KM2331746	1	92.54	b	b	b	h	h	h	h	b	b	h	b	b	b	b	h	h	b	h	b	b	b	h	b	b	-	b	b	h	b	b	h	-	h	b	b	h	b	b	h	b	h	-	b	b	h	h	h
KM3462312	1	92.716	b	b	b	h	h	h	h	b	b	h	b	b	b	b	h	h	b	h	b	b	b	h	b	b	h	b	b	h	b	b	h	b	h	b	b	h	b	b	h	b	h	h	b	b	h	h	h
KM53887	1	92.994	b	b	b	h	h	h	h	b	b	h	b	b	b	b	h	h	b	h	b	b	b	h	h	b	h	b	b	h	b	b	b	b	h	b	b	h	b	b	h	b	h	h	b	b	h	h	h
KM3618800	1	93.353	b	b	h	h	h	h	h	b	b	h	b	b	-	b	h	h	b	h	b	h	b	h	h	b	h	b	b	h	b	b	b	b	h	b	b	h	b	b	h	b	h	h	b	b	h	h	h
KM3216877	1	93.67	b	b	b	h	h	h	h	b	b	h	b	b	h	b	h	h	b	h	b	b	h	h	b	b	h	b	b	h	b	b	b	b	h	b	b	h	b	b	h	b	h	h	b	b	h	h	h
KM758948	1	94.017	b	b	b	h	h	h	h	b	b	h	b	b	b	b	h	h	b	h	b	b	b	h	b	b	h	b	b	h	b	b	h	b	h	b	b	h	b	b	h	b	h	h	b	b	h	h	h
KM1227649	1	94.279	b	b	b	h	h	h	h	b	b	h	b	b	b	b	h	h	b	h	b	h	b	h	b	b	h	b	b	h	b	b	h	b	h	b	b	h	b	b	h	b	h	h	b	b	h	h	h
KM1845366	1	94.691	b	b	b	h	h	h	h	b	b	h	b	b	b	b	h	h	b	h	b	b	b	h	b	b	h	b	b	h	b	b	h	b	h	b	b	h	b	b	h	b	h	h	b	b	h	h	h
KM253429	1	94.954	b	b	b	h	h	h	h	b	b	h	b	b	b	b	h	h	b	h	b	h	h	h	b	b	h	b	b	h	b	b	h	b	h	b	b	h	b	b	h	b	h	h	b	b	h	h	h
KM147917	1	95.381	b	b	h	h	h	h	h	b	b	h	b	h	b	b	h	-	b	h	b	b	b	h	b	b	h	b	b	h	b	b	b	b	h	b	b	h	b	b	h	b	h	h	h	b	h	h	h
KM2121730	1	95.588	b	b	h	h	h	h	h	b	b	h	b	h	b	b	h	-	b	h	b	b	b	h	b	b	h	b	b	h	b	b	b	b	h	b	b	h	b	b	h	b	h	h	h	b	h	h	h
KM2547976	1	96.29	b	b	b	h	h	h	h	b	b	h	b	h	b	b	h	h	b	h	b	b	b	h	b	b	h	b	b	h	b	b	h	b	h	b	b	h	b	b	h	b	h	h	b	b	h	h	h
KM570377	2	0	b	b	b	b	h	b	h	h	h	h	h	b	b	b	b	b	b	b	b	h	h	b	b	h	h	h	b	b	b	h	h	b	h	h	b	b	b	b	h	h	h	h	h	b	b	b	b
KM1877774	2	3.214	b	b	b	b	h	b	h	h	h	h	h	b	b	b	b	b	b	b	b	h	h	b	b	h	h	h	b	b	b	h	h	b	h	h	b	b	b	b	h	b	h	h	h	b	b	b	b
KM1595	2	11.436	h	b	b	b	h	b	h	h	h	h	h	b	b	b	b	b	b	b	b	h	h	b	b	h	h	h	b	b	b	h	h	b	h	h	b	b	b	b	b	b	h	h	b	b	b	b	b
KM1425406	2	17.321	h	b	b	b	h	b	h	h	h	h	h	b	b	b	b	h	b	b	b	h	h	b	h	h	h	h	b	b	b	h	h	b	h	h	b	b	b	b	b	b	h	h	b	b	b	b	b
KM272118	2	18.822	h	b	b	b	h	b	h	h	h	h	h	b	b	b	b	h	b	b	b	h	b	b	b	h	h	h	b	b	b	h	h	b	h	h	b	b	b	b	b	b	h	h	b	b	b	b	b
KM3312451	2	21.226	h	b	b	b	h	b	h	h	h	h	h	b	b	b	b	h	b	b	b	h	b	b	b	h	h	h	b	b	b	h	h	b	h	h	b	b	b	b	b	b	h	h	b	b	b	b	b
KM1072425	2	28.964	h	b	b	b	h	b	h	h	h	h	h	b	b	b	h	h	b	b	b	h	b	b	b	h	h	h	b	b	b	h	h	b	h	h	b	b	b	b	b	b	h	h	b	b	b	b	b
KM1668736	2	32.357	h	b	b	b	h	b	b	h	h	h	h	b	b	b	h	h	b	b	b	h	b	b	h	h	b	h	-	b	b	h	h	b	h	h	b	b	b	b	b	b	h	h	b	b	b	b	b
KM2994818	2	35.729	h	h	b	b	h	b	b	h	h	h	h	b	b	b	h	h	b	b	b	h	b	b	h	h	b	h	b	b	b	h	h	b	h	h	b	b	b	b	b	b	h	h	b	b	b	b	b
KM423156	2	39.36	h	h	b	b	h	b	b	h	h	b	h	b	b	b	h	h	b	b	b	h	b	b	b	h	b	h	b	b	b	h	h	b	h	h	b	b	b	b	b	h	h	h	b	h	b	b	b
KM2959655	2	41.781	h	h	b	b	h	b	b	h	h	b	h	b	b	b	h	h	b	b	b	h	b	b	h	h	b	h	b	b	b	h	h	b	h	h	b	b	b	b	b	b	h	h	b	h	b	b	b
KM1344692	2	49.084	h	h	b	b	h	b	b	h	h	b	h	b	b	b	h	h	b	b	b	h	b	b	h	h	b	h	b	b	b	h	h	b	h	h	b	h	b	b	b	b	h	h	b	h	b	b	h
KM3101678	2	55.148	h	h	b	b	h	b	b	b	h	b	h	b	b	b	h	h	b	b	b	h	b	b	b	h	b	h	b	b	b	h	h	b	h	b	b	h	b	b	b	b	b	h	b	-	b	b	h
KM2594850	2	57.357	h	h	b	b	h	b	b	b	h	b	h	b	b	b	h	h	b	b	h	h	b	b	h	h	b	h	h	b	b	h	h	b	h	b	b	h	b	b	b	b	b	h	b	h	b	b	h
KM3204	2	57.361	h	h	b	b	h	b	b	b	h	b	h	b	b	b	h	h	b	b	h	h	b	b	h	h	b	h	h	b	b	h	h	b	h	b	b	h	b	b	b	b	b	h	b	h	b	b	h
KM127073	2	65.048	h	h	b	b	h	b	b	b	b	b	h	b	h	b	h	h	b	b	h	h	b	b	b	h	b	h	h	h	b	h	h	b	h	b	b	h	b	-	b	b	b	b	b	h	b	b	h
KM1913586	2	65.592	h	h	b	b	h	b	b	b	b	b	h	b	h	b	h	h	b	b	h	h	b	b	b	h	b	h	h	h	b	h	h	b	h	b	b	h	b	b	b	b	b	b	b	h	b	b	h
KM3256126	2	69.342	h	h	b	h	h	b	b	b	b	b	h	b	h	b	h	h	b	b	h	h	h	b	b	b	b	h	h	h	b	h	h	b	h	b	b	h	b	b	b	b	b	b	b	h	b	b	h
KM3712749	2	71.677	h	h	b	h	h	b	h	b	b	b	h	b	h	b	h	h	b	b	h	h	h	b	h	b	b	h	h	h	b	h	h	b	h	b	b	h	b	b	b	b	b	b	b	h	b	b	h
KM1939411	2	74.239	h	h	b	h	h	b	h	b	b	b	h	b	h	b	h	h	b	b	h	h	h	b	-	b	b	h	h	h	b	h	h	h	h	b	b	h	b	b	b	b	b	b	b	h	b	b	h
KM625108	2	74.969	h	h	b	h	h	b	h	b	b	b	b	b	h	b	h	h	b	b	h	h	h	b	b	b	b	h	h	h	b	h	h	h	h	b	b	h	b	b	b	b	b	b	b	h	b	b	h
KM23882	2	76.617	h	h	b	h	h	b	h	b	b	b	b	b	h	b	h	h	b	b	h	h	h	b	h	b	b	h	h	h	b	h	h	h	h	b	b	h	b	b	b	b	b	b	b	h	b	b	h
KM598176	2	79.106	h	h	b	h	h	b	h	b	b	b	b	b	h	b	h	h	b	h	h	h	h	b	h	b	b	h	h	b	b	h	h	h	h	b	b	h	b	b	b	b	b	b	b	h	b	b	h
KM3309304	3	0	h	h	b	h	b	b	b	h	h	b	h	h	b	b	h	b	h	b	b	b	h	h	b	b	h	b	b	h	h	b	h	b	b	b	b	h	h	b	h	b	b	h	h	h	b	h	h
KM3363916	3	2.7	h	h	b	h	b	b	b	h	h	b	h	h	b	b	h	b	h	b	b	b	h	h	h	b	h	b	b	h	h	h	h	b	b	b	b	h	h	b	h	b	b	h	h	h	b	h	h
KM706861	3	13.681	h	h	b	h	b	b	b	b	h	b	h	h	b	b	h	b	h	b	b	b	b	h	h	h	h	b	b	h	h	h	h	b	h	b	b	h	h	b	h	b	b	h	h	h	b	h	h
KM324550	3	21.272	h	h	b	b	b	b	b	b	h	b	h	h	b	b	h	b	h	b	b	b	b	h	b	b	h	b	b	h	h	h	h	b	h	b	b	h	h	b	h	b	b	h	b	h	b	h	h
KM2939803	3	23.393	h	h	b	b	b	b	b	b	h	b	h	h	h	b	h	b	h	b	b	h	b	h	h	b	h	b	b	h	h	h	h	b	h	b	b	h	h	b	h	b	b	h	b	h	h	h	h
KM101448	3	27.414	h	h	b	-	b	b	b	b	h	b	h	h	b	b	h	b	h	b	b	h	b	h	b	b	h	b	b	h	h	h	b	b	h	b	b	h	h	b	h	b	b	h	b	h	b	h	h
KM2939934	3	28.361	h	h	b	b	b	b	b	b	h	b	h	h	b	b	h	b	h	b	b	h	b	h	b	b	h	b	b	h	h	h	b	b	h	b	b	h	h	b	h	b	b	h	b	h	b	h	h
KM1823395	3	30.152	h	h	b	b	h	b	b	b	h	b	h	h	b	b	h	b	h	b	b	h	b	h	b	b	h	b	b	h	h	h	b	b	h	b	b	h	h	b	h	b	b	h	b	h	b	h	h
KM413239	3	32.229	h	h	b	b	h	b	b	b	h	b	h	h	b	b	h	b	h	b	h	h	b	h	h	b	h	b	b	h	h	h	b	b	h	b	b	h	h	b	h	b	b	h	b	h	h	h	h
KM3774691	3	36.299	h	h	b	b	h	b	b	b	h	h	h	h	b	b	b	b	h	b	h	h	b	h	b	b	h	b	b	h	h	h	b	b	h	b	b	h	h	b	h	b	b	h	b	h	b	h	h
KM636298	3	36.451	h	h	b	b	h	b	b	b	h	h	h	h	b	b	b	b	h	b	h	h	b	h	b	b	h	b	b	h	h	h	b	b	h	b	-	h	h	b	h	b	b	h	b	h	b	h	h
KM41831444	3	37.623	h	h	b	-	h	b	b	b	h	h	h	h	b	b	b	b	h	b	h	h	b	h	b	b	h	b	b	h	h	h	b	b	h	b	b	h	h	b	h	b	b	-	b	h	b	h	h
KM3677664	3	38.196	h	h	b	b	h	b	b	b	h	h	h	h	b	b	b	b	h	b	h	h	b	h	b	b	h	b	b	h	h	h	b	b	h	b	b	h	h	b	h	b	b	h	b	h	b	h	h
KM2595105	3	39.139	h	h	b	b	h	b	b	b	h	h	h	h	b	b	h	h	b	h	h	h	b	h	b	b	h	b	b	h	h	h	-	b	h	b	b	h	h	b	-	b	b	h	-	h	b	h	h
KM3677307	3	41.316	h	h	b	b	h	b	b	h	h	h	h	h	b	b	h	h	b	h	h	h	b	h	b	b	h	b	b	h	h	h	b	b	h	b	b	h	h	b	h	b	b	h	b	h	h	h	h
KM3315186	3	45.894	h	h	b	b	h	b	b	b	h	h	h	h	b	b	b	b	h	b	h	h	b	h	h	b	h	b	b	h	h	h	b	b	h	b	b	h	h	b	h	b	b	h	b	h	b	h	h
KM1171387	3	47.222	h	h	b	b	h	b	b	b	h	h	h	h	b	b	b	b	h	b	h	h	b	h	h	b	h	h	b	h	h	h	b	b	h	b	b	h	h	b	h	b	b	h	b	h	b	h	h
KM3539532	3	52.173	b	h	b	b	h	b	b	b	h	h	h	h	b	b	b	b	h	b	h	h	b	h	b	b	h	h	b	h	h	h	b	b	h	b	b	h	h	b	h	b	b	h	b	h	b	h	h
KM2614105	3	58.54	b	h	b	b	h	b	b	b	h	h	h	h	b	b	b	b	h	b	h	h	b	h	h	b	b	h	b	h	h	h	b	b	h	b	b	h	b	b	h	b	b	h	b	b	b	h	h
KM2188167	3	61.185	b	h	b	b	h	b	b	b	h	h	h	h	b	b	b	b	h	b	h	h	b	h	b	b	b	h	b	h	b	h	b	b	h	b	b	h	b	b	h	b	b	h	b	b	b	h	h
KM1699307	3	66.828	b	h	b	b	h	b	b	b	h	h	h	h	b	b	b	b	h	b	h	h	b	h	b	b	b	h	b	h	b	b	b	b	h	h	b	h	b	b	h	b	b	h	b	b	b	h	h
KM1341722	3	71.37	b	h	b	h	b	b	b	h	h	h	h	h	b	b	b	b	h	b	h	h	b	h	h	h	b	h	b	h	b	b	h	b	h	h	b	h	b	b	h	b	b	h	b	b	b	b	h
KM3218252	3	74.362	b	h	b	b	h	b	b	b	h	h	h	h	b	b	b	b	h	b	h	h	b	b	b	h	b	h	b	h	b	b	h	b	h	h	b	h	b	b	h	b	b	h	b	b	b	b	h
KM730875	3	77.485	b	h	b	b	h	b	b	b	h	h	h	h	b	h	b	b	h	b	h	h	b	b	b	h	b	h	b	h	b	b	h	b	h	h	b	h	b	b	h	b	h	h	b	b	h	b	h
KM1491064	3	81.94	b	h	b	b	h	b	b	b	h	h	h	h	b	h	b	h	h	b	h	h	b	b	b	h	b	h	b	h	b	b	h	b	h	h	b	h	b	b	h	b	h	b	b	b	h	b	h
KM492542	3	87.241	b	h	b	b	h	b	h	b	h	h	h	h	b	h	b	h	h	b	h	h	b	b	b	h	b	h	b	h	b	b	h	b	h	h	b	h	b	b	h	b	h	b	b	b	b	b	h
KM3184979	3	91.574	b	h	b	b	h	b	h	b	h	h	h	h	b	h	b	h	h	b	h	h	b	b	b	h	b	h	b	h	b	h	h	b	h	h	b	h	b	b	h	b	h	b	b	b	b	b	h
KM2511558	3	93.904	b	h	b	b	h	b	h	b	h	h	h	h	b	h	b	h	h	b	h	h	b	b	b	h	b	h	b	h	b	h	h	b	h	h	b	h	b	b	h	b	h	b	b	b	b	b	h
KM2937983	3	100.331	b	h	b	b	h	b	h	b	h	h	b	h	b	h	b	h	h	b	h	h	b	b	b	h	b	h	b	h	b	h	h	b	h	b	b	h	b	b	h	b	h	h	b	b	b	b	h
KM987958	3	100.351	b	h	b	b	h	b	h	b	h	h	b	h	b	h	b	h	h	b	h	h	b	b	-	h	b	h	b	h	b	h	h	b	h	b	b	h	b	b	h	b	h	h	b	b	-	b	h
KM2708102	3	103.799	b	h	b	b	h	b	h	b	h	h	b	h	b	h	b	h	h	b	h	h	b	b	b	h	b	h	b	h	b	h	h	b	h	b	b	h	b	b	h	b	h	h	b	b	h	b	h
KM3238076	3	105.666	b	h	b	b	h	b	h	b	h	h	b	h	b	h	b	h	h	b	h	h	b	b	b	h	b	h	b	h	b	h	h	b	h	b	b	h	b	b	h	b	h	h	b	b	b	b	h
KM1720210	4	0	h	b	h	h	b	h	h	b	b	h	b	b	b	-	b	h	h	b	b	h	h	b	h	b	b	b	b	b	h	h	h	b	h	h	b	h	h	b	h	h	b	b	b	b	h	h	h
KM1994836	4	10.936	h	b	b	h	b	b	h	b	b	h	b	b	b	b	h	h	h	b	b	b	h	b	b	h	b	b	b	b	h	h	h	b	h	h	b	h	h	b	h	h	b	b	b	b	h	h	h
KM641516	4	23.443	h	b	b	h	b	b	h	b	b	h	b	-	h	b	h	b	h	b	b	b	h	b	b	h	b	b	b	-	h	h	b	h	h	h	b	h	h	b	h	b	b	b	h	b	h	h	h
KM352229	4	28.589	b	b	b	h	b	b	h	b	b	h	b	b	h	b	h	b	h	b	b	b	h	b	b	h	h	h	b	b	h	h	h	h	h	h	b	h	h	b	h	b	b	b	h	b	h	h	h
KM372740	4	29.187	b	b	b	h	b	b	h	b	b	h	b	-	h	b	h	b	h	b	b	b	h	b	b	h	h	h	b	b	h	h	h	h	h	h	b	h	h	b	h	b	b	b	h	b	h	h	h
KM1021634	4	30.572	b	b	b	h	b	b	h	b	b	h	b	b	h	b	h	b	h	b	b	b	h	b	h	h	h	h	b	b	h	h	h	h	h	h	b	h	h	b	h	h	b	b	h	b	h	h	h
KM3536797	4	37.293	b	b	b	h	b	b	h	b	b	h	-	b	h	b	h	b	h	b	b	b	-	b	b	h	h	h	b	b	h	h	h	h	h	h	b	b	h	b	b	b	b	b	h	b	h	h	h
KM646480	4	41.212	b	b	b	h	b	b	h	b	b	h	b	b	h	b	h	b	h	b	b	b	-	b	b	h	h	h	b	b	h	h	h	h	h	h	b	b	h	b	b	b	b	b	h	b	h	h	h
KM3033851	4	51.657	b	b	b	h	b	b	h	b	b	b	b	b	h	b	h	b	h	b	b	b	b	h	b	h	h	h	b	b	h	h	h	h	h	h	b	h	h	b	b	b	h	b	h	b	h	h	b
KMD431057	4	54.662	b	b	b	h	b	b	h	b	b	b	b	b	h	b	h	b	h	b	b	b	b	h	b	h	h	h	b	b	h	h	h	h	h	h	b	b	h	b	b	b	h	b	h	b	h	h	b
KM1805465	4	62.805	b	b	b	h	b	b	h	b	b	h	b	b	h	b	h	h	h	b	b	h	b	h	b	h	h	h	b	b	h	h	b	h	h	h	b	b	h	b	b	b	h	b	h	b	h	h	b
KM1845960	4	67.585	b	b	b	h	b	b	h	b	b	h	b	b	h	b	h	h	h	b	b	h	h	h	b	h	h	h	b	b	h	b	b	h	h	h	b	b	h	b	b	b	b	b	h	b	h	h	b
KM2634167	4	69.374	b	b	b	h	b	b	h	b	b	h	b	b	h	b	h	h	h	b	b	h	h	h	b	h	h	h	b	b	h	b	b	h	h	h	b	b	h	b	b	b	h	b	b	b	-	h	b
KM2178369	4	70.856	b	b	b	h	b	b	h	b	b	h	h	b	h	b	h	h	-	b	b	h	h	h	b	h	h	h	b	b	h	b	b	h	h	h	b	b	h	b	b	b	h	b	h	b	h	h	b
KM263781	4	84.263	b	b	b	h	b	b	h	b	b	h	b	h	h	b	h	h	h	b	b	h	h	h	b	h	b	h	b	b	h	b	b	h	h	h	b	b	b	b	h	b	h	b	h	h	b	h	b
KM1188940	4	94.051	b	b	h	h	b	b	h	b	b	b	b	h	h	b	h	h	h	h	b	h	b	h	b	h	b	h	b	b	b	b	b	h	h	h	b	b	b	b	h	b	h	b	b	h	b	h	b
KM35189	4	101.117	b	b	h	h	b	b	h	b	b	b	b	h	h	b	h	h	h	h	b	h	b	h	h	h	b	h	b	b	b	b	b	h	h	h	b	h	b	b	h	b	h	b	b	b	b	h	b
KM447371	4	109.911	b	b	h	h	b	b	b	b	h	b	b	h	h	b	h	h	h	h	b	h	b	h	h	h	b	h	b	b	b	h	b	h	h	h	b	h	b	b	h	b	h	b	b	b	b	h	b
KM2377800	5	0	h	b	b	b	b	h	h	h	h	b	h	-	h	h	b	b	b	h	h	b	b	b	h	b	b	h	h	b	h	h	h	b	h	b	h	h	b	b	b	h	b	h	b	h	h	h	b
KM3245154	5	36.75	h	b	b	b	b	h	h	b	b	b	h	h	h	h	b	b	b	h	b	b	h	b	h	h	b	h	h	b	h	h	h	b	h	b	h	h	h	b	b	h	b	h	b	b	h	h	b
KM3181710	5	44.659	h	b	b	b	b	h	h	b	b	b	h	h	h	h	b	b	b	h	b	b	h	b	h	h	b	h	h	b	h	h	h	b	h	b	h	h	h	b	b	h	b	b	b	b	h	h	b
KM2093131	5	50.298	h	b	b	b	b	h	b	b	b	b	h	h	h	h	b	b	b	h	b	b	h	b	h	h	b	h	h	b	b	h	h	b	h	b	h	h	h	b	b	h	b	b	b	b	-	h	b
KM58609	5	55.033	h	b	b	b	b	h	b	b	b	b	h	-	h	h	b	b	h	h	b	b	h	b	b	h	b	h	b	-	b	h	h	b	h	h	b	h	h	b	b	h	b	b	b	-	b	h	b
KM3553	5	68.695	h	b	b	h	h	h	b	b	b	-	h	h	h	h	-	-	-	-	b	-	h	b	h	h	b	h	b	h	-	h	h	b	-	-	-	-	h	b	-	b	-	b	b	b	b	h	b
KM234618	5	73.431	h	b	h	b	b	h	b	b	b	h	h	h	h	h	b	b	h	h	b	b	h	b	h	h	b	h	b	h	b	h	h	b	b	b	b	h	h	b	b	b	b	b	b	b	b	h	b
KM1647544	5	75.335	h	b	h	b	b	h	b	b	b	h	h	h	h	b	b	b	h	h	b	b	h	b	h	h	b	h	b	h	b	h	h	b	b	b	b	h	h	b	b	b	b	b	b	b	b	h	b
KM964461	5	78.41	h	b	h	b	b	h	b	b	b	h	b	h	h	b	b	h	b	h	b	b	h	b	h	h	b	h	b	h	b	h	h	b	b	b	b	h	-	b	b	b	b	b	b	b	b	h	b
KM3357504	5	78.606	h	b	h	b	b	h	b	b	b	h	b	h	h	b	b	h	b	h	b	b	h	b	h	h	b	h	b	h	b	h	h	b	b	b	b	h	h	b	b	b	b	b	b	b	b	h	b
KM3645350	5	80.022	h	b	h	b	b	h	b	b	b	h	b	h	h	b	b	h	b	h	b	b	h	b	b	h	b	h	b	h	b	h	h	b	b	b	b	h	h	b	b	b	b	b	b	b	b	h	b
KM3718793	5	80.804	h	b	h	b	b	h	b	b	b	h	b	h	b	b	b	h	b	h	b	b	h	b	h	h	b	h	b	-	b	h	h	b	b	b	b	h	h	b	b	b	b	b	b	b	b	h	b
KM1360385	5	81.689	h	b	h	b	b	h	b	b	b	h	b	h	h	b	b	b	b	h	b	b	h	b	h	h	-	h	b	h	b	h	h	b	b	b	b	h	h	b	b	b	b	b	b	b	b	h	b
KM483812	5	86.745	h	b	h	b	b	h	b	b	b	h	b	h	h	b	b	b	b	h	b	b	h	b	h	h	b	h	b	h	b	h	h	b	b	b	b	h	h	b	b	b	b	b	b	b	b	h	b
KM2191098	5	87.503	h	b	h	b	b	h	b	b	b	h	b	h	h	b	b	b	b	h	b	b	h	b	h	h	b	h	b	h	b	h	h	b	b	b	b	h	h	b	b	b	b	b	b	b	b	h	b
KM3102838	5	88.638	h	b	h	b	b	h	b	b	b	h	b	h	h	b	b	b	b	h	b	b	h	b	h	h	b	h	b	h	b	h	h	b	b	b	b	h	-	b	b	b	b	-	b	b	b	h	b
KM732156	5	93.975	h	b	h	b	b	h	b	b	b	h	b	h	h	b	b	b	b	b	b	b	h	b	h	h	b	h	b	h	b	h	h	b	b	h	b	h	h	b	b	b	b	b	b	b	b	h	b
KM1030874	5	96.121	h	b	h	b	h	h	b	b	b	h	b	h	h	b	h	b	b	b	b	h	h	b	h	h	b	h	b	h	b	h	-	b	b	b	b	h	h	b	-	b	b	b	b	b	b	h	b
KM2843206	5	116.133	h	b	h	b	h	h	b	b	b	h	b	h	h	b	h	b	b	b	-	h	h	-	h	h	b	h	b	h	b	h	-	-	b	-	-	h	b	h	h	b	b	b	b	h	h	h	h
KM513426	6	0	h	h	h	h	b	h	h	b	h	b	h	b	h	b	h	b	b	h	h	b	h	b	b	b	h	h	b	h	h	h	h	h	b	h	b	b	h	b	h	h	b	b	b	h	b	b	b
KM3235963	6	0.768	h	h	h	h	b	h	h	b	h	b	h	b	h	b	h	b	b	h	h	b	h	b	b	b	h	h	b	h	h	b	h	h	b	h	b	b	h	b	h	h	b	b	b	h	b	b	b
KM2298212	6	1.354	h	h	h	h	b	h	h	b	h	b	h	b	h	b	h	b	b	h	h	b	h	b	b	b	h	h	b	h	h	b	h	h	b	h	b	b	h	b	h	h	b	b	b	h	b	b	b
KM759409	6	1.38	h	h	h	h	b	h	h	b	h	b	h	b	h	b	h	b	b	h	h	b	h	b	b	b	h	h	b	h	h	b	h	h	b	h	b	b	h	b	h	h	b	b	b	h	b	b	b
KM2052378	6	1.433	h	h	h	h	b	h	h	b	h	b	h	b	h	b	h	b	b	h	h	b	h	b	b	b	h	h	b	h	h	b	h	h	b	h	b	b	h	b	h	h	b	b	b	h	b	b	b
KM3159625	6	1.649	h	h	h	h	b	h	h	b	h	b	h	b	h	b	h	b	b	h	h	b	h	b	b	b	h	h	b	h	h	b	h	h	b	h	b	b	h	b	h	h	b	b	b	h	b	b	b
KM2038719	6	2.963	h	h	h	h	b	h	h	b	h	b	h	b	h	b	h	b	b	h	h	b	h	b	b	b	h	h	b	h	h	b	h	h	b	h	b	h	h	b	h	h	h	b	b	h	b	b	b
KM3709728	6	6.603	h	h	h	h	b	h	h	b	h	b	h	h	h	h	b	b	b	h	h	b	h	b	h	b	h	h	b	h	h	b	h	h	b	h	b	b	h	b	h	h	b	b	b	h	b	b	b
KM1302549	6	12.304	h	h	h	h	b	h	h	b	h	b	h	h	h	h	b	b	b	h	h	b	h	h	h	b	h	h	b	h	h	b	h	h	b	h	b	b	h	b	h	h	b	b	b	h	b	h	b
KM2555034	6	13.095	h	h	h	h	b	h	h	b	h	b	h	h	h	h	b	h	b	h	h	b	h	h	-	b	h	h	b	h	h	b	h	h	b	h	b	b	h	b	h	h	b	b	b	h	b	h	b
KM1418842	6	13.197	h	h	h	h	b	h	h	b	h	b	h	h	h	h	b	h	b	h	h	b	h	h	b	b	h	h	b	h	h	b	h	h	b	h	b	b	h	b	h	h	b	b	b	h	b	h	b
KM1937727	6	19.176	h	b	h	h	h	h	h	b	h	b	h	h	h	h	b	h	b	h	h	b	h	h	b	h	h	h	b	h	h	b	h	b	b	h	b	b	h	b	h	h	b	b	b	h	b	h	b
KM931705	6	19.984	h	b	h	h	h	h	h	b	h	b	h	h	h	h	b	h	b	h	h	b	h	h	h	h	h	h	b	h	h	b	h	b	b	h	b	b	b	b	h	h	b	b	b	h	b	h	b
KM2623357	6	27.617	h	b	h	h	h	h	h	b	h	b	h	h	h	h	b	h	b	h	h	b	h	h	h	h	b	h	h	h	h	b	b	b	b	h	b	b	b	b	h	h	b	b	h	h	b	h	b
KM1167938	6	37.987	h	b	h	h	h	h	b	b	h	b	h	h	h	h	b	h	h	b	h	b	h	h	-	h	b	h	h	h	b	b	b	h	b	h	b	b	b	b	h	h	b	h	h	h	b	h	h
KM1759847	6	38.995	h	b	h	h	h	h	b	b	h	b	h	h	h	h	b	h	h	b	h	b	h	h	b	h	b	h	h	h	b	b	b	h	b	h	b	b	b	b	h	h	b	h	h	h	b	h	h
KM1770006	6	49.824	h	b	h	h	h	h	b	b	h	b	h	h	h	h	b	h	h	b	h	b	h	h	b	h	b	h	h	h	b	b	b	h	b	h	b	b	b	b	h	h	b	h	h	h	b	h	h
KM560999	6	52.046	h	b	h	h	h	h	b	b	h	b	h	h	h	h	b	h	h	b	h	b	h	h	b	h	b	h	h	h	b	b	b	h	b	h	b	b	-	b	h	h	h	h	h	h	b	h	h
KM2415601	6	60.693	h	b	h	h	h	h	b	b	h	b	h	h	h	h	b	h	h	b	h	b	h	h	-	h	b	h	h	h	b	b	b	h	h	h	b	b	b	b	h	h	b	h	h	h	b	h	h
KM508379	6	66.682	h	b	h	h	h	h	b	b	h	h	h	h	h	h	b	h	h	b	h	b	h	h	b	h	b	h	h	h	b	b	b	h	h	h	b	b	b	b	h	h	b	h	h	h	b	h	h
KM1708657	6	78.346	h	b	h	h	h	h	b	h	h	h	h	h	h	h	b	h	h	b	h	b	b	h	h	h	b	h	h	h	b	h	b	h	h	h	b	h	b	b	h	h	b	h	h	h	b	h	h
[truncated: 100 more columns]
