# Supplementary material for: Quantitative trait loci (QTL) analysis of leaf related traits in spinach (Spinacia oleracea L.)
Source: BMC Plant Biol. 2021 Jun 24;21:290. doi: 10.1186/s12870-021-03092-5 (PMC8223354; doi:10.1186/s12870-021-03092-5)
Supplement: Supplementary file 3 — Additional file 3: Table S3. The information of 37 KASP markers in 147 individuals of BC1 population from 2019 (XLSX). [file 12870_2021_3092_MOESM3_ESM.xlsx]

## Sheet: Table S3
Table S3 The information of 37 KASP markers in 147 individuals of BC1 population from 2019
MarkerID	Linkage groups	Genetic distance(cM)	1	2	3	4	5	6	7	8	9	10	11	12	13	14	15	16	17	18	19	20	21	22	23	24	26	27	28	29	30	31	32	33	34	35	36	37	38	40	41	42	43	44	45	46	47	48	49
KM3309304	3	0	h	h	b	h	h	b	b	h	h	h	h	h	h	b	h	b	b	b	h	h	b	b	h	h	h	b	b	h	h	h	h	h	h	b	b	h	b	b	h	h	b	b	h	h	h	b	b
KM3363916	3	7.602	-	h	b	h	h	b	b	h	h	h	h	h	h	b	-	b	b	b	h	h	b	b	h	h	h	b	b	h	h	h	h	b	h	b	b	h	b	b	-	b	b	b	-	h	h	b	b
KM706861	3	10.574	h	h	b	h	b	b	b	h	h	h	h	h	h	b	h	b	b	b	h	h	b	b	h	h	h	b	b	h	h	h	h	b	h	b	b	h	b	b	-	b	b	b	h	h	h	h	b
KM324550	3	13.947	h	h	b	h	b	b	b	h	h	h	h	h	h	b	h	b	b	b	h	h	b	b	h	h	h	b	b	b	h	h	h	b	h	b	b	h	b	b	-	b	b	b	h	h	h	h	b
KM2939934	3	18.634	h	h	b	h	b	b	b	h	h	h	h	h	h	b	h	b	b	b	h	h	b	b	h	h	h	b	b	h	h	b	h	b	h	b	b	h	b	b	b	b	b	b	h	h	h	h	b
KM413239	3	18.634	h	h	b	h	b	b	b	h	h	h	h	h	h	b	h	b	b	b	h	h	b	b	h	h	h	b	b	h	h	b	h	b	h	b	b	h	b	b	b	b	b	b	h	h	h	h	b
KM1823395	3	18.634	h	h	b	h	b	b	b	h	h	h	h	h	h	b	h	b	b	b	h	h	b	b	h	h	h	b	b	h	h	b	h	b	h	b	b	h	b	b	b	b	b	b	h	h	h	h	b
KM3774691	3	20.071	h	h	b	h	b	b	b	h	h	h	b	h	h	b	h	b	b	b	h	h	b	b	h	h	h	b	b	h	h	b	h	b	h	b	b	h	b	b	b	b	b	b	h	h	h	h	b
KM3315186	3	21.338	h	h	b	h	b	b	b	h	h	h	b	h	h	b	h	b	b	b	h	h	b	b	h	h	h	b	b	h	h	b	h	b	h	b	b	h	b	b	b	b	b	b	h	h	h	h	b
KM3677664	3	21.414	h	h	b	h	b	b	b	h	h	h	b	h	h	b	h	b	b	b	h	h	b	b	h	h	h	b	b	h	h	b	h	b	h	b	b	h	b	b	b	b	b	b	h	h	h	h	b
KM1171387	3	22.116	h	h	b	h	b	b	b	h	h	h	b	h	h	b	h	b	b	b	h	h	b	b	h	h	h	b	b	h	h	b	h	b	h	b	b	h	b	b	b	b	b	b	h	h	h	h	b
KM3539532	3	26.623	h	h	b	h	b	b	b	h	h	h	b	h	h	b	h	b	b	b	h	h	b	b	h	h	h	b	b	h	h	b	h	b	h	b	b	h	b	b	b	b	b	b	h	b	h	h	b
KM2614105	3	37.434	h	h	b	h	b	b	b	h	h	h	b	h	b	h	h	b	b	b	h	h	b	b	h	b	h	b	h	h	h	b	h	b	h	b	b	h	h	b	b	b	b	b	h	b	h	h	b
KM2188167	3	41.848	-	h	b	h	b	b	b	h	h	h	b	h	b	h	-	b	b	b	h	h	b	b	h	b	h	b	h	h	h	b	h	b	h	b	b	b	h	h	b	b	b	b	h	b	h	h	b
KM1699307	3	51.922	b	h	b	h	b	h	b	h	h	h	b	h	b	h	b	b	b	b	h	h	b	b	h	b	h	b	h	h	h	b	h	b	h	b	b	b	h	h	b	b	b	b	h	b	h	h	b
KM1341722	3	61.409	b	h	b	h	b	h	b	h	h	b	b	h	b	h	b	b	b	b	h	h	b	b	h	b	h	b	h	h	h	b	h	b	h	b	b	b	h	h	b	b	b	b	b	b	h	h	b
KM3218252	3	62.767	b	h	b	h	b	h	b	h	h	b	b	h	b	h	b	b	b	b	h	-	b	b	h	b	h	b	h	h	h	b	h	b	h	b	b	b	h	h	b	b	b	b	b	b	h	h	b
KM730875	3	64.992	b	h	h	h	b	h	b	h	h	b	b	h	b	h	b	b	b	b	h	h	b	b	h	b	h	b	h	h	h	b	h	b	h	b	b	b	h	h	b	b	b	b	b	b	h	h	b
KM1491064	3	67.439	b	h	h	h	b	h	b	h	h	b	b	h	b	h	b	b	b	h	b	h	b	b	h	b	h	b	h	h	h	b	h	b	b	b	b	b	h	h	b	b	b	b	b	b	h	h	b
KM492542	3	68.91	b	h	h	h	b	h	b	h	h	b	b	h	b	h	b	b	b	h	b	h	b	b	h	b	h	b	h	h	h	b	h	b	h	b	b	b	h	h	b	b	b	b	b	b	h	h	b
KM3184979	3	72.411	b	h	h	h	b	h	b	h	b	b	b	h	b	h	b	b	b	h	b	h	h	b	h	b	h	b	b	h	h	b	h	b	h	b	b	b	h	h	b	b	b	b	b	b	h	h	b
KM987958	3	92.538	b	h	h	h	b	h	b	h	b	b	b	h	b	h	b	b	b	h	b	h	h	b	b	b	b	b	b	h	h	b	b	b	h	b	b	b	h	h	b	b	b	b	b	h	h	b	b
KM2937983	3	93.336	b	h	h	h	b	h	b	h	b	b	b	h	b	h	b	b	b	h	b	h	h	b	b	b	b	b	b	h	h	b	b	b	h	b	b	b	h	h	b	b	b	b	b	h	h	b	b
KM2377800	5	0	b	b	-	b	h	b	b	h	h	h	h	h	b	h	-	b	b	h	b	b	-	h	h	b	b	h	b	b	h	h	b	b	b	h	h	h	b	h	-	h	h	b	b	h	b	h	h
KM3245154	5	45.698	-	b	-	b	b	h	h	h	b	b	h	h	h	h	-	b	h	h	b	h	-	h	h	b	b	h	b	b	h	h	b	h	h	h	h	h	h	h	-	h	h	h	-	h	b	h	h
KM3181710	5	50.112	b	b	b	b	b	h	h	h	b	b	h	h	h	h	h	h	h	b	b	h	h	h	h	b	b	h	b	b	h	h	b	b	h	h	h	h	h	h	h	h	h	h	b	h	b	h	h
KM2093131	5	53.194	b	b	b	b	b	h	h	h	b	b	h	h	h	h	h	h	h	b	b	h	h	h	h	b	b	h	h	b	h	h	b	h	h	h	h	h	h	h	h	h	h	h	b	h	b	h	h
KM58609	5	54.757	b	h	b	b	b	h	h	h	b	b	h	h	h	h	h	h	h	b	b	h	h	h	h	h	b	h	h	b	h	h	b	h	h	h	h	h	h	h	h	h	h	h	b	h	b	h	h
KM234618	5	69.74	h	h	b	h	b	h	h	h	b	b	h	h	h	h	h	h	h	b	b	b	h	h	b	h	b	h	h	b	b	h	h	h	h	h	b	b	h	h	b	h	h	h	b	h	b	h	b
KM964461	5	72.369	h	h	b	h	b	h	h	h	b	b	h	h	h	h	h	h	h	b	b	b	h	h	b	h	b	h	h	b	b	h	h	h	h	h	b	b	h	h	-	h	h	h	b	h	b	h	-
KM3357504	5	73.229	h	h	b	h	b	h	h	h	b	b	h	h	h	h	h	h	h	b	b	b	h	h	b	h	b	h	h	b	b	h	h	h	h	h	b	b	h	h	-	h	h	h	b	h	b	h	-
KM3718793	5	74.584	h	h	b	h	b	h	h	h	b	b	h	h	h	h	h	h	h	b	b	b	h	h	b	h	b	h	h	b	h	h	h	h	h	h	b	b	b	h	-	h	h	h	b	h	b	h	h
KM3645350	5	75.141	h	h	b	h	b	h	h	h	b	b	h	h	h	h	h	h	h	b	b	b	h	h	b	h	h	h	h	b	h	h	h	h	h	h	b	b	b	h	-	h	h	h	b	h	b	h	-
KM1360385	5	76.692	h	h	b	h	b	h	h	h	b	b	h	h	h	h	h	h	h	b	b	b	h	h	b	h	h	h	h	b	h	h	h	h	h	h	b	b	b	h	-	h	h	h	b	b	b	h	h
KM3102838	5	77.315	h	h	b	h	b	h	h	h	b	b	h	h	h	h	h	h	h	b	b	b	h	h	h	h	h	h	h	b	h	h	h	h	h	h	b	b	b	h	-	h	h	h	b	b	b	h	h
KM483812	5	77.315	h	h	b	h	b	h	h	h	b	b	h	h	h	h	h	h	h	b	b	b	h	h	h	h	h	h	h	b	h	h	h	h	h	h	b	b	b	h	-	h	h	h	b	b	b	h	h
KM2191098	5	77.34	h	h	-	h	b	h	h	h	b	b	h	h	h	h	h	h	h	b	b	b	h	h	h	h	h	h	h	b	h	h	h	h	h	h	b	b	b	h	h	h	h	h	b	b	b	h	h
[truncated: 100 more columns]
