# Supplementary material for: Quantitative trait loci (QTL) analysis of leaf related traits in spinach (Spinacia oleracea L.)
Source: BMC Plant Biol. 2021 Jun 24;21:290. doi: 10.1186/s12870-021-03092-5 (PMC8223354; doi:10.1186/s12870-021-03092-5)
Supplement: Supplementary file 4 — Additional file 4: Table S4. Phenotype of the four leaf-related traits of BC1 population from 2015 to 2019 (XLSX). [file 12870_2021_3092_MOESM4_ESM.xlsx]

## Sheet: Table S4
Table S4 Phenotype of the four leaf-related traits of BC1 population from 2015 and 2019
Samples	PL (cm)	LL (cm)	LW (cm)	LR	Years
1	5.25	16.75	9.25	1.81081	2015
2	4.85	13.75	7.75	1.77419	2015
4	4.15	13.8	5.85	2.35897	2015
5	2.9	12.3	7.5	1.64	2015
6	3.6	11.4	6.35	1.79528	2015
7	5.35	16	6.75	2.37037	2015
8	2.45	11.75	7	1.67857	2015
9	4.45	12.35	6.5	1.9	2015
10	5.4	13.6	7.95	1.71069	2015
11	4.85	13.6	5.5	2.47273	2015
12	4.65	14.9	8.5	1.75294	2015
13	5.35	15.65	6.5	2.40769	2015
16	4.5	12.5	5.3	2.35849	2015
17	4.1	13	7.3	1.78082	2015
18	5	14.5	7.15	2.02797	2015
19	3.85	12.35	7.3	1.69178	2015
20	3.3	11.75	8.25	1.42424	2015
21	4.75	15.55	6.3	2.46825	2015
23	3.75	12.4	7.75	1.6	2015
24	4.65	13.25	7.05	1.87943	2015
25	4.75	14.6	6.7	2.1791	2015
26	4.65	12.5	6.65	1.8797	2015
28	3.85	12.25	5.05	2.42574	2015
29	4.35	13.05	5.9	2.21186	2015
30	4.4	11.8	6.1	1.93443	2015
31	4.75	15.65	7.25	2.15862	2015
34	3.75	11.25	5.85	1.92308	2015
35	5	16.25	6.85	2.37226	2015
41	4.5	13.45	7.3	1.84247	2015
42	5	15.15	7.2	2.10417	2015
45	5.85	16.9	7.5	2.25333	2015
46	3.6	11.95	6.9	1.73188	2015
47	3.5	11.15	6.45	1.72868	2015
48	3	9.8	6.15	1.5935	2015
49	3.4	12.55	6.5	1.93077	2015
50	3.25	15.6	8.65	1.80347	2015
51	5.5	15.15	6.45	2.34884	2015
57	3.5	10.85	5.6	1.9375	2015
58	4	13	7.75	1.67742	2015
61	3.65	11.35	6.3	1.80159	2015
62	3.25	10.25	5.9	1.73729	2015
63	3.8	13.4	7.1	1.88732	2015
64	5.15	13.65	7	1.95	2015
65	4.55	13.75	7.4	1.85811	2015
67	4.35	11.9	6.35	1.87402	2015
69	5.25	15.65	7.95	1.96855	2015
70	4.35	13.8	9.45	1.46032	2015
71	4.75	13.9	7.5	1.85333	2015
73	4.6	13.15	7	1.87857	2015
75	5.5	15.35	6.45	2.37984	2015
76	5.75	16.85	8.1	2.08025	2015
77	4.75	14	6.7	2.08955	2015
78	4.35	14.05	7.9	1.77848	2015
79	5	15.5	7.55	2.05298	2015
80	6.25	16.4	6.7	2.44776	2015
81	5.5	15.25	7.5	2.03333	2015
83	3.25	11.75	7.1	1.65493	2015
84	4.75	15.6	7.65	2.03922	2015
85	4.5	13.85	6.35	2.1811	2015
86	5	15.75	7.45	2.11409	2015
87	4.1	15.25	7.15	2.13287	2015
88	5.05	15.45	6.6	2.34091	2015
89	6	16.8	6.5	2.58462	2015
90	3.9	13.15	8	1.64375	2015
91	3.65	13.5	7.4	1.82432	2015
96	4.5	14.75	8	1.84375	2015
97	5.35	15.4	6.55	2.35115	2015
100	4	14.2	7.6	1.86842	2015
101	4.75	14.5	7.45	1.94631	2015
102	3	11.6	7	1.65714	2015
103	5.35	15	7	2.14286	2015
104	3.25	11.5	7	1.64286	2015
108	4.6	14.65	7.3	2.00685	2015
109	3.9	12.65	7.35	1.72109	2015
110	3	11.05	6.2	1.78226	2015
111	5.1	16	6.55	2.44275	2015
112	4	11.5	6.85	1.67883	2015
113	3.5	12.5	5.1	2.45098	2015
114	3.5	11.6	5	2.32	2015
115	5.5	13.6	7.45	1.8255	2015
116	4.25	12.85	6.9	1.86232	2015
118	5.35	15.6	7	2.22857	2015
119	6	15.25	6	2.54167	2015
120	3.85	12.85	6.75	1.9037	2015
121	3	12.75	8.1	1.57407	2015
122	3.75	13.5	6.25	2.16	2015
123	3.25	11	6.25	1.76	2015
124	4.25	12.5	5.1	2.45098	2015
125	3.5	12.5	7	1.78571	2015
126	4.25	13.7	6.9	1.98551	2015
127	5.75	15.55	6	2.59167	2015
129	4.65	15.1	7.25	2.08276	2015
130	5.5	16	7	2.28571	2015
131	4.1	12.75	6.25	2.04	2015
132	5.75	15.35	5.5	2.79091	2015
133	5.5	15.9	7.75	2.05161	2015
134	5.5	16.75	7.6	2.20395	2015
135	3	13.25	6.25	2.12	2015
136	4.1	12.5	5.75	2.17391	2015
137	4.35	13.5	6.25	2.16	2015
138	4.9	14.9	6.6	2.25758	2015
139	4	13.5	6.1	2.21311	2015
141	6.15	18.25	7.1	2.57042	2015
143	5.5	15.5	7.35	2.10884	2015
144	6.5	17.5	7.85	2.2293	2015
145	3.5	12.9	5.85	2.20513	2015
146	4	12	6.5	1.84615	2015
147	4.1	12.75	6.75	1.88889	2015
148	4	12.3	6	2.05	2015
149	4	13.75	5.1	2.69608	2015
151	3.6	11.25	6	1.875	2015
152	4	14	6.35	2.20472	2015
153	4.65	15	7.95	1.88679	2015
154	5	13.6	7	1.94286	2015
155	4.15	11.5	5.35	2.14953	2015
162	5.35	14.85	6.25	2.376	2015
163	5.35	17.25	7.1	2.42958	2015
164	5.5	17.35	7.85	2.21019	2015
165	5.85	16.85	7.3	2.30822	2015
166	5.35	16.25	6.75	2.40741	2015
167	2.75	10.15	5.8	1.75	2015
168	4.5	13	7.15	1.81818	2015
170	4.25	12.25	6.25	1.96	2015
174	5	17.5	7.9	2.21519	2015
175	4.85	13.35	5.1	2.61765	2015
179	3.25	11	6.8	1.61765	2015
182	5.1	13.2	6.2	2.12903	2015
183	5	14.15	7.9	1.79114	2015
184	5.25	15.25	6	2.54167	2015
185	3.85	12.75	7.25	1.75862	2015
186	4.45	13.5	7.1	1.90141	2015
187	3.5	11.5	5.5	2.09091	2015
188	4.4	13.4	6	2.23333	2015
189	5.5	14.6	6.6	2.21212	2015
191	4.85	12.75	5.4	2.36111	2015
193	4.6	14.25	6.1	2.33607	2015
196	5	15	5.45	2.75229	2015
197	5.6	17.5	6	2.91667	2015
198	3	10.55	5.1	2.06863	2015
199	3.3	13.4	7.1	1.88732	2015
200	4.35	15.5	7.35	2.10884	2015
202	3.5	11.85	6	1.975	2015
203	4.5	16.65	6.4	2.60156	2015
205	5	15.25	7.5	2.03333	2015
206	3.6	13.6	8.25	1.64848	2015
207	4.25	15.25	7.1	2.14789	2015
211	4.25	14.25	7.1	2.00704	2015
1	6.1	15.85	10.75	1.47	2019
2	5.3	15.15	11.35	1.33	2019
3	7.1	14.4	10.85	1.33	2019
4	7.7	16	12.5	1.28	2019
5	5.3	14.6	12.3	1.19	2019
6	10.55	18.8	12.05	1.56	2019
7	8.35	14.65	10	1.47	2019
8	4.9	15.95	10.35	1.54	2019
9	8.05	15.15	11.55	1.31	2019
10	6.65	14.85	13	1.14	2019
11	7.4	17	11.95	1.42	2019
12	8.2	14.7	11	1.34	2019
13	10.15	16.9	12.2	1.39	2019
14	6.8	13.05	9.6	1.36	2019
15	8.35	18.25	11.45	1.59	2019
16	8.3	14.15	9.6	1.47	2019
17	9.05	14.65	9.35	1.57	2019
18	6	11.4	8.25	1.38	2019
19	6.2	10.55	8.55	1.23	2019
20	5.85	10.45	8.65	1.21	2019
21	8.25	13.8	9.55	1.45	2019
22	8.9	16.65	11.8	1.41	2019
23	8.9	13.55	11.75	1.15	2019
24	11.5	19.05	13.35	1.43	2019
26	12	14.8	10.05	1.47	2019
27	10.5	16.65	10.65	1.56	2019
28	7.95	15.35	11.1	1.38	2019
29	10.65	12.45	9.6	1.3	2019
30	9.8	14.9	10.2	1.46	2019
31	11.95	17	11.3	1.5	2019
32	9.95	13.6	9.4	1.45	2019
33	8.3	11.6	8.8	1.32	2019
34	8.75	16.25	10.95	1.48	2019
35	8.45	15.4	8.8	1.75	2019
36	6.6	12	9.85	1.22	2019
37	9.05	15.5	13.35	1.16	2019
38	7.1	14.05	10.35	1.36	2019
40	8.8	15.2	9.35	1.63	2019
41	11.55	19.05	9.6	1.98	2019
42	7.15	14.5	10.15	1.43	2019
43	8.8	16.2	10.6	1.53	2019
44	10.2	13.55	9.3	1.46	2019
45	6.65	10.95	9.35	1.17	2019
46	9.1	14.55	11.65	1.25	2019
47	6.75	13.2	11.55	1.14	2019
48	10.25	18.7	12.6	1.48	2019
49	10.25	16.7	10.25	1.63	2019
50	7.9	20.4	12.5	1.63	2019
51	8.6	13.85	9.9	1.4	2019
53	9.6	14.3	12.85	1.11	2019
54	9.1	17.8	11.2	1.59	2019
55	11.55	16.15	11.5	1.4	2019
56	7.6	18	11.9	1.51	2019
57	7.25	15	11.55	1.3	2019
58	8.65	14.45	10.4	1.39	2019
59	9.35	16	10.4	1.54	2019
60	7.3	14.05	11.6	1.21	2019
61	8.7	13.15	9.4	1.4	2019
63	6.7	13.65	10.95	1.25	2019
65	10.65	19.3	13.4	1.44	2019
66	6.35	13.15	11.4	1.15	2019
67	9	15.05	11.35	1.33	2019
68	6.5	14.8	11.6	1.28	2019
69	8.9	14.9	10.45	1.43	2019
71	10.6	15	10.45	1.44	2019
72	9.7	15.65	14.7	1.06	2019
73	9.1	16.05	11.95	1.34	2019
74	6.6	12.85	10.45	1.23	2019
75	6.8	14.4	9.8	1.47	2019
76	7.65	13.55	10.95	1.24	2019
77	6.6	14.8	11.25	1.32	2019
78	8.75	20.25	13.4	1.51	2019
79	5.95	13.3	9.7	1.37	2019
80	10	13.85	11.6	1.19	2019
81	8.85	18.4	12.7	1.45	2019
82	10.05	17.95	13.2	1.36	2019
83	7.45	17.2	12.95	1.33	2019
84	9.3	15.55	10.8	1.44	2019
85	12.9	16.3	12.65	1.29	2019
86	11.35	19.1	13.7	1.39	2019
87	6.6	15.15	11.35	1.33	2019
88	8	13.6	11.35	1.2	2019
89	5.35	11.95	9.85	1.21	2019
90	11.85	15.15	10.25	1.48	2019
91	8.6	14.7	12.15	1.21	2019
92	8.3	14.45	11.55	1.25	2019
93	9.2	19.65	11.95	1.64	2019
94	11.55	15.75	10.6	1.49	2019
95	9.65	15.1	10.9	1.39	2019
96	8.25	15.35	10	1.54	2019
97	9.15	14.45	10.2	1.42	2019
98	3.25	14.8	10.95	1.35	2019
99	7.95	16.9	11.7	1.44	2019
100	7.45	14.1	10.95	1.29	2019
101	10.15	14.15	12.25	1.16	2019
102	9.3	14.45	12.5	1.16	2019
104	12.6	15.9	10.95	1.45	2019
106	7.55	16.8	13.4	1.25	2019
107	9.2	16.6	14.6	1.14	2019
108	9.7	15.4	13.9	1.11	2019
109	6.8	16.9	12.45	1.36	2019
110	11.65	18.9	14.95	1.26	2019
111	9.1	22.9	17.7	1.29	2019
112	11.4	17.1	12.65	1.35	2019
113	8.3	14.6	10.85	1.35	2019
114	9.2	19.65	13.25	1.48	2019
115	8.95	19.2	15.2	1.26	2019
116	9.4	11.55	10.15	1.14	2019
117	9.9	15.55	10.85	1.43	2019
118	12.3	20.3	15.05	1.35	2019
119	6.65	19.4	17.75	1.09	2019
120	9.2	16.45	12.15	1.35	2019
121	6.65	14.7	11.85	1.24	2019
122	9.95	15.9	13.25	1.2	2019
123	7.6	16.55	12.8	1.29	2019
124	11.15	20.65	14.65	1.41	2019
125	8.6	14.55	12	1.21	2019
126	7.75	20	15.05	1.33	2019
128	7	12	9.95	1.21	2019
129	8.05	16.65	14.55	1.14	2019
130	6.8	14.3	12.6	1.13	2019
131	8	16.1	12	1.34	2019
133	6.6	14	11.2	1.25	2019
134	5.1	12.85	10.9	1.18	2019
135	11.1	19.25	12.55	1.53	2019
136	9.5	14.9	9.7	1.54	2019
137	7.85	15.9	12.2	1.3	2019
139	10.35	13.95	10.05	1.39	2019
140	11.5	17.85	11.5	1.55	2019
141	7.65	17.2	13.85	1.24	2019
142	11.3	19.55	14.4	1.36	2019
143	11.5	17.35	12.1	1.43	2019
144	8.85	13.5	11.2	1.21	2019
145	6.15	16	12.55	1.27	2019
146	5.65	16.95	12.2	1.39	2019
147	9.5	13.4	10.85	1.24	2019
148	6.6	12.15	9.9	1.23	2019
149	6.9	18.25	14.15	1.29	2019
150	9.75	16.05	11.45	1.4	2019
151	10.35	16.65	11.35	1.47	2019
152	8.75	15.3	10.55	1.45	2019
153	6.7	13.75	11.35	1.21	2019
154	6.85	13.3	12.05	1.1	2019
155	8.25	17.3	13.25	1.31	2019
156	7.5	13.7	11.2	1.22	2019
157	8.3	13.4	10.45	1.28	2019
158	6.1	12.05	10.45	1.15	2019
