# Supplementary material for: Quantitative trait loci (QTL) analysis of leaf related traits in spinach (Spinacia oleracea L.)
Source: BMC Plant Biol. 2021 Jun 24;21:290. doi: 10.1186/s12870-021-03092-5 (PMC8223354; doi:10.1186/s12870-021-03092-5)
Supplement: Supplementary file 5 — Additional file 5: Table S5. The number of genes on the three scaffolds related to LL, PL and LR (XLSX) [file 12870_2021_3092_MOESM5_ESM.xlsx]

## Sheet: 工作表1
Table S1 The number of genes on the three scaffolds related to LL, PL and LR
Scaffold	Genes	Annotation
SpoScf_00704	Spo22137	IPR001680 WD40 repeat;IPR019775 WD40 repeat, conserved site;IPR017986 WD40-repeat-containing domain;IPR015943 WD40/YVTN repeat-like-containing domain	GO:0044238|GO:0043170|GO:0005515	NA	Transducin/WD40 repeat-like superfamily protein	NA
	Spo22132	IPR000504 RNA recognition motif domain;IPR012677 Nucleotide-binding alpha-beta plait domain	GO:0003676|GO:0000166	NA	RNA-binding family protein, putative	NA
	Spo22138	IPR025836 Zinc knuckle CX2CX4HX4C	NA	NA	Endonuclease/exonuclease/phosphatase	NA
	Spo22133	IPR017441 Protein kinase, ATP binding site;IPR008271 Serine/threonine-protein kinase, active site;IPR000719 Protein kinase domain;IPR030616 Aurora kinase;IPR016253 Integrin-linked protein kinase;IPR002290 Serine/threonine/dual specificity protein kinase, catalytic domain;IPR011009 Protein kinase-like domain;IPR030614 Serine/threonine-protein kinase Aurora-3	GO:0045893|GO:0000226|GO:0043988|GO:0000911|GO:0051567|GO:0016579|GO:0006342|GO:0010388|GO:0009640|GO:0005819|GO:0000775|GO:0016567|GO:0035175|GO:0009966|GO:0044022|GO:0048471|GO:0005524|GO:0005634|GO:0043987|GO:0007059|GO:0032465|GO:0009069	NA	Kinase family protein	NA
	Spo22139	IPR006447 Myb domain, plants;IPR001005 SANT/Myb domain;IPR009057 Homeodomain-like;IPR017930 Myb domain	GO:0003682|GO:0003677|GO:0000785	NA	Two-component response regulator	NA
	Spo22134	NA	NA	NA	Unknown protein	NA
	Spo22135	IPR027417 P-loop containing nucleoside triphosphate hydrolase;IPR017871 ABC transporter, conserved site;IPR003439 ABC transporter-like;IPR029481 ABC-transporter extracellular N-terminal domain;IPR003593 AAA+ ATPase domain;IPR013525 ABC-2 type transporter	GO:0016020|GO:0005524|GO:0016887	NA	Pleiotropic drug resistance ABC transporter	NA
	Spo22136	IPR002885 Pentatricopeptide repeat;IPR011990 Tetratricopeptide-like helical domain	GO:0045893|GO:0016556|GO:0009965|GO:0030154|GO:0009507|GO:0005515	NA	Pentatricopeptide repeat-containing protein	NA
	Spo22140	IPR001611 Leucine-rich repeat;IPR011009 Protein kinase-like domain;IPR013210 Leucine-rich repeat-containing N-terminal, type 2;IPR000719 Protein kinase domain;IPR013320 Concanavalin A-like lectin/glucanase domain	GO:0016126|GO:0009664|GO:0010075|GO:0007389|GO:0010015|GO:0007020|GO:0006084|GO:0005982|GO:0008361|GO:0006468|GO:0016021|GO:0009926|GO:0009832|GO:0000272|GO:0005886|GO:0005524|GO:0050321|GO:0016132|GO:0005515	EC:2.7.11.26	Receptor-like kinase	NA
SpoScf_01046	Spo26542	IPR011040 Sialidases NA NA BNR/Asp-box repeat family protein NA
	Spo26543	IPR011040 Sialidases NA NA BNR/Asp-box repeat family protein NA
SpoScf_24795	none	none
