# Supplementary material for: Quantitative trait loci (QTL) analysis of leaf related traits in spinach (Spinacia oleracea L.)
Source: BMC Plant Biol. 2021 Jun 24;21:290. doi: 10.1186/s12870-021-03092-5 (PMC8223354; doi:10.1186/s12870-021-03092-5)
Supplement: Supplementary file 6 — Additional file 6:Table S6. The number of genes within the region on chromosome 1 from 41.470 to 42.045 Mb (XLSX). [file 12870_2021_3092_MOESM6_ESM.xlsx]

## Sheet: 工作表1
Table S2 The number of genes within the region on chromosome 1 from 41.470 to 42.045 Mb
Spo10672	NA	NA	NA	Unknown	protein	NA
Spo10778	IPR022143	Protein	of	unknown	function	DUF3675;IPR011016	Zinc	finger,	RING-CH-type;IPR013083	Zinc	finger,	RING/FYVE/PHD-type	GO:0008270	NA	RING/FYVE/PHD	zinc	finger	protein	NA
Spo10779	NA	NA	NA	Unknown	protein	NA
Spo10673	IPR000407	Nucleoside	phosphatase	GDA1/CD39	GO:0016787	NA	Probable	apyrase	6	(AtAPY6)	(3.6.1.5)	(ATP-diphosphatase)	(ATP-diphosphohydrolase)	(Adenosine	diphosphatase)	(ADPase)	(NTPDase)	(Nucleoside	triphosphate	diphosphohydrolase	6)	NA
Spo10780	IPR029058	Alpha/Beta	hydrolase	fold;IPR000073	Alpha/beta	hydrolase	fold-1	NA	NA	Methyl	esterase	1,	putative	NA
Spo10674	IPR001568	Ribonuclease	T2-like;IPR018188	Ribonuclease	T2,	active	site	GO:0003723|GO:0090502|GO:0033897	EC:3.1.27.1	(Ribonuclease	T2)	(3.1.27.1)	NA
Spo10675	IPR018188	Ribonuclease	T2,	active	site;IPR001568	Ribonuclease	T2-like	GO:0003723|GO:0090502|GO:0033897	EC:3.1.27.1	S-like	ribonuclease	NA
Spo10676	IPR001568	Ribonuclease	T2-like;IPR018188	Ribonuclease	T2,	active	site	GO:0003723|GO:0033897	NA	Ribonuclease	1	NA
Spo10677	NA	GO:0050896	NA	Plant/F3C22-140	protein,	putative	NA
Spo10678	IPR001568	Ribonuclease	T2-like;IPR018188	Ribonuclease	T2,	active	site	GO:0003723|GO:0033897	NA	(Ribonuclease	t2,	putative)	(3.1.27.1)	NA
Spo10679	IPR001568	Ribonuclease	T2-like;IPR018188	Ribonuclease	T2,	active	site	GO:0003723|GO:0033897	NA	Ribonuclease	3	NA
Spo10680	IPR001568	Ribonuclease	T2-like;IPR018188	Ribonuclease	T2,	active	site	GO:0003723|GO:0033897	NA	Ribonuclease	1	NA
Spo10681	IPR018188	Ribonuclease	T2,	active	site;IPR001568	Ribonuclease	T2-like	GO:0003723|GO:0033897	NA	Ribonuclease	MC	(RNase	MC)	(3.1.27.1)	NA
Spo10682	IPR001568	Ribonuclease	T2-like;IPR018188	Ribonuclease	T2,	active	site	GO:0003723|GO:0033897	NA	(Ribonuclease	t2,	putative)	(3.1.27.1)	NA
Spo10683	IPR001568	Ribonuclease	T2-like	GO:0003723|GO:0033897	NA	Ribonuclease	MC	(RNase	MC)	(3.1.27.1)	NA
Spo10684	IPR013320	Concanavalin	A-like	lectin/glucanase	domain;IPR001079	Galectin,	carbohydrate	recognition	domain;IPR002659	Glycosyl	transferase,	family	31	GO:0016021|GO:0010493|GO:0010488|GO:0000139|GO:0006486|GO:0030246	NA	Beta-1,3-galactosyltransferase	15	NA
Spo10781	IPR007770	Protein	of	unknown	function	DUF679	NA	NA	DUF679	domain	membrane	protein	NA
Spo10782	IPR005484	Ribosomal	protein	L18/L5	GO:0005840|GO:0003735|GO:0006412|GO:0042254	NA	50S	ribosomal	protein	L18,	chloroplastic	NA
Spo10685	IPR013083	Zinc	finger,	RING/FYVE/PHD-type;IPR001841	Zinc	finger,	RING-type	GO:0008270|GO:0005515	NA	RING/U-box	superfamily	protein,	putative	NA
Spo10783	IPR007867	Glucose-methanol-choline	oxidoreductase,	C-terminal;IPR000172	Glucose-methanol-choline	oxidoreductase,	N-terminal	GO:0050660|GO:0016614|GO:0055114|GO:0016829	NA	Glucose-methanol-choline	(GMC)	oxidoreductase	family	protein	NA
Spo10784	IPR001005	SANT/Myb	domain;IPR025756	MYB-CC	type	transcription	factor,	LHEQLE-containing	domain;IPR009057	Homeodomain-like;IPR006447	Myb	domain,	plants	GO:0003677|GO:0003682|GO:0000785	NA	Myb-like	transcription	factor	family	protein	NA
Spo10785	NA	NA	NA	Unknown	protein	NA
Spo10786	NA	NA	NA	Transmembrane	protein,	putative	NA
Spo10686	IPR003851	Zinc	finger,	Dof-type	GO:0003677	NA	Dof	zinc	finger	protein	NA
Spo10787	NA	GO:0055085|GO:0042626|GO:0005773|GO:0016020	NA	Multidrug	resistance	protein	ABC	transporter	family	protein	NA
Spo10788	NA	NA	NA	Unknown	protein	NA
Spo10687	IPR011992	EF-hand	domain	pair;IPR002048	EF-hand	domain;IPR018247	EF-Hand	1,	calcium-binding	site	GO:0005509	NA	Calcium-binding	family	protein	NA
Spo10789	IPR009057	Homeodomain-like;IPR001005	SANT/Myb	domain;IPR017930	Myb	domain	GO:0003682|GO:0003677|GO:0000785	NA	Myb	domain	protein	105	NA
Spo10688	IPR002100	Transcription	factor,	MADS-box	GO:0046983|GO:0003677	NA	MADS-box	transcription	factor	16	NA
Spo10790	NA	NA	NA	Pathogen-related	protein	NA
Spo10791	NA	NA	NA	Pathogen-related	protein	NA
Spo10792	IPR007112	Expansin/pollen	allergen,	DPBB	domain;IPR007117	Expansin,	cellulose-binding-like	domain;IPR009009	RlpA-like	double-psi	beta-barrel	domain;IPR014733	Barwin-like	endoglucanase;IPR002963	Expansin;IPR007118	Expansin/Lol	pI	GO:0005576|GO:0016020|GO:0009664|GO:0005618	NA	(Expansin)	(Precursor)	NA
Spo10793	IPR001841	Zinc	finger,	RING-type;IPR013083	Zinc	finger,	RING/FYVE/PHD-type	GO:0044699|GO:0003824|GO:0008270|GO:0005515	NA	RING/U-box	protein,	putative	NA
Spo10794	IPR013216	Methyltransferase	type	11;IPR029063	S-adenosyl-L-methionine-dependent	methyltransferase	GO:0008168|GO:0032259	EC:2.1.1.0	Methyltransferase-like	protein	NA
Spo10689	IPR006760	Endosulphine	GO:0005886	NA	cAMP-regulated	phosphoprotein	19-related	protein	NA
Spo10690	IPR006702	Domain	of	unknown	function	DUF588;IPR006459	Casparian	strip	membrane	protein	GO:0042545|GO:0007043|GO:0048226|GO:0005886|GO:0016021|GO:0042803	NA	CASP-like	protein	NA
Spo10795	IPR023222	PsbQ-like	domain;IPR008797	Photosystem	II	PsbQ,	oxygen	evolving	complex	GO:0009654|GO:0044763|GO:0044710|GO:0005509|GO:0019898|GO:0009534|GO:0015979	NA	Oxygen-evolving	enhancer	protein	43525	NA
Spo10796	NA	NA	NA	Jasmonate-induced	protein	homolog	NA
Spo10691	NA	NA	NA	Jasmonate-induced	protein	homolog	NA
Spo10797	NA	NA	NA	Unknown	protein	NA
Spo10692	NA	NA	NA	Jasmonate-induced	protein	homolog	NA
Spo21018	IPR003441	NAC	domain	GO:0009825|GO:0009908|GO:0045087|GO:0006355|GO:0009617|GO:0003677|GO:0003700|GO:0010150|GO:0005634|GO:0005667|GO:0045449	NA	(NAC	domain	protein,	NA
Spo21019	IPR003441	NAC	domain	GO:0009825|GO:0009908|GO:0045087|GO:0006355|GO:0009617|GO:0003677|GO:0003700|GO:0010150|GO:0005634|GO:0005667|GO:0045449	NA	(NAC	domain	protein,	NA
Spo21020	IPR023574	Ribosomal	protein	L4	domain;IPR013005	Ribosomal	protein	L4/L1e,	bacterial-type;IPR002136	Ribosomal	protein	L4/L1e	GO:0006353|GO:0022626|GO:0006412|GO:0019288|GO:0006355|GO:0009570|GO:0000311|GO:0019344|GO:0003735|GO:0009535|GO:0008266|GO:0005634|GO:0019843|GO:0042254	NA	50S	ribosomal	protein	L4,	chloroplastic	NA
