# Supplementary material for: Quantitative trait loci (QTL) analysis of leaf related traits in spinach (Spinacia oleracea L.)
Source: BMC Plant Biol. 2021 Jun 24;21:290. doi: 10.1186/s12870-021-03092-5 (PMC8223354; doi:10.1186/s12870-021-03092-5)
Supplement: Supplementary file 7 — Additional file 7: Table S7. The genotype of 90 BC1 individuals from 2020 tested by KM2191098 (XLSX). [file 12870_2021_3092_MOESM7_ESM.xlsx]

## Sheet: 工作表1
Table S3 The genotype of 90 BC1 individuals from 2020 tested by KM2191098
SNP	Genotype	X	Y	Sample	LL	PL	LR
KM2191098	T:T	0.21871	0.91975	1	15.35	9.85	1.55838
KM2191098	T:G	0.52083	0.26741	2	19.6	13.15	1.49049
KM2191098	T:T	0.20979	0.87786	3	16.55	7	2.36429
KM2191098	T:T	0.2371	0.9256	4	12.4	7.2	1.72222
KM2191098	T:G	0.4543	0.36976	5	17.2	12.55	1.37052
KM2191098	T:G	0.44288	0.3085	6	15.8	13.55	1.16605
KM2191098	T:T	0.18334	0.79022	7	14	8.75	1.6
KM2191098	T:T	0.20378	0.93905	8	10.95	7.2	1.52083
KM2191098	T:T	0.2095	0.79253	9	15.5	8.65	1.79191
KM2191098	T:T	0.182	0.83466	10	19	9.4	2.02128
KM2191098	T:G	0.56108	0.28739	11	19.15	12.55	1.5259
KM2191098	T:T	0.1058	0.73394	12	14.85	8	1.85625
KM2191098	T:T	0.11243	0.85088	13	16.3	8.05	2.02484
KM2191098	T:T	0.1849	0.94734	14	16.8	9.05	1.85635
KM2191098	T:G	0.57229	0.36067	15	19.6	12.7	1.54331
KM2191098	T:G	0.52347	0.28413	16	22	11.2	1.96429
KM2191098	T:G	0.51228	0.29962	17	15.7	10.45	1.50239
KM2191098	T:T	0.17164	0.71196	18	10.05	6.75	1.48889
KM2191098	T:T	0.1725	0.88642	19	18.7	8.55	2.18713
KM2191098	T:T	0.20138	0.92594	20	13.2	7.25	1.82069
KM2191098	T:T	0.17198	0.88049	21	13.35	8.95	1.49162
KM2191098	T:T	0.18919	0.74485	22	18.15	8.8	2.0625
KM2191098	T:T	0.2007	0.75367	23	9.7	8.55	1.1345
KM2191098	T:T	0.12245	0.73544	24	10.6	8.35	1.26946
KM2191098	T:T	0.1617	0.82449	25	15.35	9.75	1.57436
KM2191098	T:T	0.17949	0.84382	26	12.15	8.5	1.42941
KM2191098	T:G	0.51816	0.30133	27	16	12.45	1.28514
KM2191098	T:T	0.16785	0.77344	28	9.55	7	1.36429
KM2191098	T:G	0.48529	0.29195	29	11.2	10	1.12
KM2191098	T:G	0.54052	0.29641	30	12.1	11.8	1.02542
KM2191098	T:G	0.5303	0.30553	31	16.55	13.4	1.23507
KM2191098	T:T	0.13582	0.85676	32	15.4	9.05	1.70166
KM2191098	T:T	0.16983	0.90203	33	11.85	8.05	1.47205
KM2191098	T:T	0.15615	0.8247	34	12.3	7.25	1.69655
KM2191098	T:G	0.45844	0.29661	35	11.35	9.45	1.20106
KM2191098	T:T	0.16591	0.75713	36	11.8	8.05	1.46584
KM2191098	T:G	0.54768	0.29772	37	12	11.35	1.05727
KM2191098	T:G	0.59442	0.32942	38	18.1	12.25	1.47755
KM2191098	T:T	0.16947	0.87303	39	15.45	9.45	1.63492
KM2191098	T:G	0.54295	0.30213	40	22.4	8.95	2.50279
KM2191098	T:G	0.51534	0.29791	41	15.75	13.5	1.16667
KM2191098	T:G	0.52523	0.31373	42	16.65	13.35	1.24719
KM2191098	T:G	0.49657	0.31809	43	16.8	11.85	1.41772
KM2191098	T:G	0.43129	0.2905	44	15.05	11	1.36818
KM2191098	T:G	0.49932	0.28394	45	14.65	11.6	1.26293
KM2191098	T:T	0.19485	0.71856	46	14.75	8.95	1.64804
KM2191098	T:G	0.50356	0.26347	47	18.1	12.25	1.47755
KM2191098	T:G	0.421	0.22548	48	16.5	12.2	1.35246
KM2191098	T:G	0.53933	0.30995	49	18.1	10.95	1.65297
KM2191098	T:G	0.51607	0.30719	50	14.4	9.15	1.57377
KM2191098	T:G	0.5315	0.30013	51	16.4	13.2	1.24242
KM2191098	T:G	0.50715	0.28018	52	21.7	11.4	1.90351
KM2191098	T:T	0.16579	0.75088	53	17.8	9.95	1.78894
KM2191098	T:G	0.51673	0.27631	54	18.45	12.6	1.46429
KM2191098	T:T	0.16401	0.81766	55	17.75	7.75	2.29032
KM2191098	T:T	0.16939	0.79995	56	13.1	8.1	1.61728
KM2191098	T:G	0.52166	0.30719	57	14.15	11.6	1.21983
KM2191098	T:T	0.15899	0.85602	58	14.9	7.25	2.05517
KM2191098	T:G	0.47888	0.28483	59	16.1	10.75	1.49767
KM2191098	T:G	0.48071	0.32632	60	20	12.5	1.6
KM2191098	T:T	0.16561	0.80538	61	17	10.5	1.61905
KM2191098	T:G	0.54839	0.29147	62	19	11.8	1.61017
KM2191098	T:G	0.48532	0.29162	63	13.7	11.5	1.1913
KM2191098	T:G	0.52338	0.3306	64	16.9	14.2	1.19014
KM2191098	T:G	0.60067	0.30018	65	23.55	13	1.81154
KM2191098	T:G	0.49405	0.23779	66	13.4	9	1.48889
KM2191098	T:T	0.18206	0.78444	67	13.85	7.15	1.93706
KM2191098	T:G	0.50694	0.29589	68	13.45	9.6	1.40104
KM2191098	T:T	0.16201	0.80522	69	13.15	8.45	1.55621
KM2191098	T:G	0.50054	0.286	70	18.5	11.1	1.66667
KM2191098	T:T	0.1838	0.7118	71	18.95	10.25	1.84878
KM2191098	T:G	0.4778	0.28494	72	22.8	13.8	1.65217
KM2191098	T:G	0.54023	0.32154	73	22.75	14.6	1.55822
KM2191098	T:T	0.16006	0.76732	74	14.55	10.5	1.38571
KM2191098	T:G	0.43909	0.30165	75	19.1	15	1.27333
KM2191098	T:T	0.18114	0.79374	76	16.3	10.7	1.52336
KM2191098	T:G	0.49406	0.30523	77	14.45	14.7	0.982993
KM2191098	T:G	0.54626	0.30388	78	19.4	13.6	1.42647
KM2191098	T:T	0.16223	0.80552	79	16	8.5	1.88235
KM2191098	T:G	0.43997	0.28208	80	14.8	10.45	1.41627
KM2191098	T:T	0.16771	0.85174	81	16.25	6.8	2.38971
KM2191098	T:G	0.49738	0.33673	82	16.85	11.05	1.52489
KM2191098	T:T	0.12267	0.80784	83	16.25	9.15	1.77596
KM2191098	T:T	0.1716	0.7388	84	17.4	8.9	1.95506
KM2191098	T:T	0.1644	0.70623	85	18	10.65	1.69014
KM2191098	T:G	0.53655	0.2969	86	15.75	13.95	1.12903
KM2191098	T:G	0.55041	0.34317	87	16.35	9.5	1.72105
KM2191098	T:G	0.44463	0.29263	88	14.5	13.95	1.03943
KM2191098	T:T	0.16579	0.77694	89	11.9	7.2	1.65278
KM2191098	T:G	0.43776	0.29276	90	20.85	8.85	2.35593
KM2191098	NTC	0.1	0.03
KM2191098	NTC	0.05	0.03
