# Supplementary material for: Quantitative trait loci (QTL) analysis of leaf related traits in spinach (Spinacia oleracea L.)
Source: BMC Plant Biol. 2021 Jun 24;21:290. doi: 10.1186/s12870-021-03092-5 (PMC8223354; doi:10.1186/s12870-021-03092-5)
Supplement: Supplementary file 8 — Additional file 8:Table S8. The primer sequences of KM2191098 (XLSX). [file 12870_2021_3092_MOESM8_ESM.xlsx]

## Sheet: Table S22
Table S4 The primer sequences of KM2191098
Primer name	Sequences (5'-3')
KM2191098_F1	GAAGGTGACCAAGTTCATGCTTGGCCGGTTGGTGTTATAACC
KM2191098_F2	GAAGGTCGGAGTCAACGGATTCTTGGCCGGTTGGTGTTATAACA
KM2191098_R	GGTTAGAAACTGATTAGGTTAAAGTGTATA
